# Supplementary material for: An embryo lethal transgenic line manifests global expression changes and elevated protein/oil ratios in heterozygous soybean plants
Source: PLoS One. 2020 Jun 9;15(6):e0233721. doi: 10.1371/journal.pone.0233721 (PMC7282645; doi:10.1371/journal.pone.0233721)
Supplement: S1 Table — (XLSX) [file pone.0233721.s008.xlsx]

## Sheet: dPCR_supp
S1 Table. Digital PCR (dPCR) ratios that accompany Figure 1.
Plant	# in Figure 1	Transgenic	Generation	Ratio (Hygro/RAD50)	Biological Replicate	Notes	RNA-Seq #
MH254A8N-1	1	Negative	2	0.125	Bio Rep 1		R243 (10-25mg)
MH254A-1	2	Negative	1	0.190024	Bio Rep 1		R239 (10-25mg); R240 (100-200mg)
MH2544-4	3	Negative	1	0.272	Bio Rep 1		R210 (10-25mg); R212 (100-200mg)
MH254A8N-8	4	Negative	2	0.322344	Bio Rep 1
MH254A8N-2	5	Negative	2	0.379528	Bio Rep 1
Jack4-7	6	Negative	2	0.386609	Bio Rep 1
MH25448-2	7	Negative	2	0.387268	Bio Rep 1
Jack-4	8	Negative	1	0.389706	Bio Rep 2	Sonicated
Jack-2	9	Negative	1	0.40942	Bio Rep 1		R205 (10-25mg); R207 (100-200mg)
Jack-4	10	Negative	1	0.487179	Bio Rep 2
MH254A8N-4	11	Negative	2	0.493056	Bio Rep 1
MH25448-3	12	Negative	2	0.496599	Bio Rep 1
MH25448-6	13	Negative	2	0.514349	Bio Rep 1
Jack4-1	14	Negative	2	0.535294	Bio Rep 1
Jack-7	15	Negative	1	0.561224	Bio Rep 1
Jack4-4	16	Negative	2	0.566456	Bio Rep 1
MH254A8N-6	17	Negative	2	0.578534	Bio Rep 1
MH2544-7	18	Negative	1	0.585714	Bio Rep 1
Jack-4	19	Negative	1	0.589474	Bio Rep 1		R206 (10-25mg); R208 (100-200mg)
MH254A8N-3	20	Negative	2	0.592157	Bio Rep 1		R244 (100-200mg)
MH254A-9	21	Positive	1	1.36885	Bio Rep 1
MH254A-8	22	Positive	1	1.38265	Bio Rep 1		R222 (10-25mg)
MH254A-4	23	Positive	1	1.43632	Bio Rep 1		R221 (10-25mg); R227 (100-200mg)
MH2544-8	24	Positive	1	1.45197	Bio Rep 1
MH254A-8	25	Positive	1	1.48282	Bio Rep 2	Sonicated
MH254A-9	26	Positive	1	1.4955	Bio Rep 2
MH25448-1	27	Positive	2	1.5182	Bio Rep 1
MH254A-5	28	Positive	1	1.5431	Bio Rep 1
MH2544-1	29	Positive	1	1.58333	Bio Rep 2	Sonicated
MH2544-8	30	Positive	1	1.59714	Bio Rep 2
MH25448-5	31	Positive	2	1.63755	Bio Rep 1
MH254A8N-7	32	Positive	2	1.6456	Bio Rep 1		R224 (10-25mg); R230 (100-200mg)
MH2544-1	33	Positive	1	1.67442	Bio Rep 1		R209 (10-25mg); R211 (100-200mg)
MH254A-2	34	Positive	1	1.69118	Bio Rep 2
MH25448-8	35	Positive	2	1.71171	Bio Rep 1		R226 (10-25mg); R232 (100-200mg)
MH25448-9	36	Positive	2	1.71575	Bio Rep 1
MH254A-6	37	Positive	1	1.76141	Bio Rep 1		R228 (100-200mg)
MH254A-8	38	Positive	1	1.76912	Bio Rep 2
MH254A-9	39	Positive	1	1.7807	Bio Rep 2	Sonicated
MH254A-7	40	Positive	1	1.83395	Bio Rep 1
MH25448-4	41	Positive	2	1.83944	Bio Rep 1
MH25448-7	42	Positive	2	1.89222	Bio Rep 1		R225 (10-25mg); R231 (100-200mg)
MH2544-1	43	Positive	1	1.89362	Bio Rep 2
MH254A-3	44	Positive	1	2.11012	Bio Rep 1
MH2544-8	45	Positive	1	2.14384	Bio Rep 2	Sonicated
MH254A-2	46	Positive	1	2.25243	Bio Rep 1
MH254A8N-5	47	Positive	2	2.92244	Bio Rep 1		R223 (10-25mg); R229 (100-200mg)
Some plants had 2 biological replicates.
For some plants, duplicate samples were sonicated to see if this made a difference. Thus some plants may be represented 3 times: Bio Rep 1, Bio Rep 2, and Bio Rep 2 sonicated.
Sorted by the ratio of hygromycin resistance gene matches/control gene matches, as numbered in Figure 1.
Negative and Positive refer to the absence or presence of the hygromycin resistance gene, indicating the absence or presence of the larger transgenic construct.
Generation refers to which generation of the experiment the plant was grown in.
The RNA-Seq number (R#) indicates which samples were subject to high-throughput RNA-Seq. In parenthesis is the stage sequenced (immature cotyledons of either 10-25mg or 100-200mg whole seed fresh weight). From some plants, 2 stages were sequenced.
See Figure S2 for example amplification graphs.
