# Supplementary material for: An embryo lethal transgenic line manifests global expression changes and elevated protein/oil ratios in heterozygous soybean plants
Source: PLoS One. 2020 Jun 9;15(6):e0233721. doi: 10.1371/journal.pone.0233721 (PMC7282645; doi:10.1371/journal.pone.0233721)
Supplement: S2 Table — (XLSX) [file pone.0233721.s009.xlsx]

## Sheet: Explanation
S2 Table. Data on individual plants and groups.
Worksheet Table S2A_By Individual Plant
Complete data for individual plants of all generations, all lines.
Includes PCR and dPCR results, protein and oil percentages, seed weights, RNA-Seq sample names, etc., for every individual plant used in the experiment.
Worksheet Table S2B_By Groups
Data for plants by groups, as shown in figures.
All MH plants descend from one transgenic event in one lineage.
They are further divided by transgenic status (Pos or Neg) and generation of the current experiment (1, 2, or 3).
Within a transgenic status and generation, we followed multiple sibling-type lines from the same transgenic event (e.g., MH254A Pos and MH2544 Pos).

## Sheet: Table S2A_By Individual Plant
S2A Table. Complete data for individual plants of all generations, all lines.
Plant	Gen	Grown from Seeds Harvested in Year	Planted in Year	Conventional PCR	dPCR	dPCR Hygro (FAM) Est. Targets	dPCR RAD50 (VIC) Est. Targets	dPCR Ratio (Hygro/RAD50)	Ave g per 100 seeds	Total dry seed wt (g)	Seeds per Pod, Mature	% Protein	% Oil	Protein/ Oil	RNA Extracted	RNA-Seq #	Hygromycin Resistance Gene RNA-Seq Summary	Hygromycin Resistance Gene Matching Reads	Mature Harvest DAP	Mature Pods Total	Mature Seeds Total	Mature 1-seed pods	Mature 2-seed pods	Mature 3-seed pods	Mature 4-seed pods	Mature 5-seed pods
MH254A-1	1	2014	2015	Negative	Negative	80	421	0.190024	16.97	273.25	2.53605	39.975	21.39	1.86886	10-25mg; 100-200mg	R239 (10-25mg); R240 (100-200mg)	Negative for both samples	0 (R239); 0 (R240)	153	638	1618	51	201	379	7	0
MH254A-2	1	2014	2015	Positive	Positive	232	103	2.25243	13.91	159.66	1.8	41.975	20.11	2.08727	N/A	N/A	N/A	N/A	187	637	1148	244	278	112	3	0
MH254A-3	1	2014	2015	Positive	Positive	1897	899	2.11012	20.6	188.25	1.45	44.385	20.005	2.2187	N/A	N/A	N/A	N/A	187	631	916	377	224	29	1	0
MH254A-4	1	2014	2015	Positive	Positive	1748	1217	1.43632	20.89	151.06	1.52743	44.71	19.95	2.2411	10-25mg; 100-200mg	R221 (10-25mg); R227 (100-200mg)	Positive for both samples	35,175 (R221); 21,414 (R227)	145	474	724	268	162	44	0	0
MH254A-5	1	2014	2015	Positive	Positive	179	116	1.5431	22.58	135.68	1.53	45.2	19.715	2.29267	N/A	N/A	N/A	N/A	143	396	604	228	128	40	0	0
MH254A-6	1	2014	2015	Positive	Positive	849	482	1.76141	21.48	120.7	1.46214	45.575	18.965	2.40311	100-200mg	R228 (100-200mg)	Positive	38,660 (R228)	136	383	560	231	127	25	0	0
MH254A-7	1	2014	2015	Positive	Positive	497	271	1.83395	11.26	35.12	1.30453	45.815	15.675	2.92281	N/A	N/A	N/A	N/A	158	243	317	174	65	3	1	0
MH254A-8	1	2014	2015	Positive	Positive	2327	1683	1.38265	25.77	63.66	1.28365	45.445	19.385	2.34434	10-25mg	R222 (10-25mg)	Positive	20,870 (R222)	147	208	267	154	49	5	0	0
MH254A-9	1	2014	2015	Positive	Positive	167	122	1.36885	12.15	19.56	1.23741	44.97	16.58	2.7123	N/A	N/A	N/A	N/A	158	139	172	110	26	2	1	0
Jack-1	1	2014	2015	N/A	N/A	N/A	N/A	N/A	14.89	65.81	2.38919	30.08	24.15	1.24555	N/A	N/A	N/A	N/A	150	185	442	12	90	82	1	0
Jack-2	1	2014	2015	Negative	Negative	113	276	0.40942	13.42	240.59	2.34375	39.965	20.585	1.94146	10-25mg; 100-200mg	R205 (10-25mg); R207 (100-200mg)	Negative for both samples	0 (R205); 0 (R207)	150	768	1800	72	364	328	4	0
Jack-3	1	2014	2015	N/A	N/A	N/A	N/A	N/A	17.5	261.68	2.46777	37.98	22.52	1.6865	10-25mg; 100-200mg	R241 (10-25mg); R242 (100-200mg)	Negative for both samples	0 (R241); 0 (R242)	146	605	1493	25	274	304	2	0
Jack-4	1	2014	2015	Negative	Negative	56	95	0.589474	17.26	245.29	2.32	38.2808	21.3238	1.79521	10-25mg; 100-200mg	R206 (10-25mg); R208 (100-200mg)	Negative for both samples	0 (R206); 0 (R208)	143	600	1392	43	322	235	0	0
Jack-5	1	2014	2015	N/A	N/A	N/A	N/A	N/A	18.21	161.3	2.30469	37.0913	21.6913	1.70996	N/A	N/A	N/A	N/A	131	384	885	18	231	135	0	0
Jack-6	1	2014	2015	N/A	N/A	N/A	N/A	N/A	14.67	173.01	2.48842	42.775	21.295	2.00869	N/A	N/A	N/A	N/A	122	475	1182	18	212	240	5	0
Jack-7	1	2014	2015	Negative	Negative	55	98	0.561224	17.95	199.98	2.34664	41.195	21.515	1.91471	N/A	N/A	N/A	N/A	117	476	1117	19	276	178	3	0
Jack-8	1	2014	2015	N/A	N/A	N/A	N/A	N/A	19.75	175.14	2.2602	40.115	22.01	1.82258	N/A	N/A	N/A	N/A	117	392	886	37	218	135	2	0
Jack-9	1	2014	2015	N/A	N/A	N/A	N/A	N/A	19.09	181.13	2.35323	39.615	21.82	1.81554	N/A	N/A	N/A	N/A	117	402	946	21	219	161	1	0
MH2544-1	1	2009	2015	Positive	Positive	288	172	1.67442	22.16	183.27	1.51	43.84	21.31	2.05725	10-25mg; 100-200mg	R209 (10-25mg); R211 (100-200mg)	Positive for both samples	13,493 (R209); 14,932 (R211)	162	547	828	298	218	30	1	0
MH2544-4	1	2009	2015	Weak positive	Negative	68	250	0.272	17.62	185.59	2.60305	39.98	22.225	1.79888	10-25mg; 100-200mg	R210 (10-25mg); R212 (100-200mg)	Negative for both samples	0 (R210); 0 (R212)	117	393	1023	40	88	253	12	0
MH2544-7	1	2009	2015	Negative	Negative	123	210	0.585714	19.72	75.13	2.45455	42.895	21.24	2.01954	N/A	N/A	N/A	N/A	124	154	378	17	53	81	3	0
MH2544-8	1	2009	2015	Positive	Positive	665	458	1.45197	21.3	50.06	1.31073	45.18	19.06	2.37041	N/A	N/A	N/A	N/A	126	177	232	128	43	6	0	0
MH254A8N-1	2	2015	2015	Negative	Negative	20	160	0.125	19.1694	82.62	2.48	38.335	23.07	1.66207	10-25mg	R243 (10-25mg)	Negative	0 (R243)	119	178	442	22	50	104	2	0
MH254A8N-2	2	2015	2015	Negative	Negative	241	635	0.379528	22.2097	82.62	2.6	41.605	20.975	1.98352	N/A	N/A	N/A	N/A	119	143	372	10	39	92	2	0
MH254A8N-3	2	2015	2015	Negative	Negative	151	255	0.592157	18.5938	23.8	2.63	35.93	22.64	1.58701	100-200mg	R244 (100-200mg)	Negative	0 (R244)	124	51	134	1	18	31	1	0
MH254A8N-4	2	2015	2015	Negative	Negative	142	288	0.493056	23.125	75.85	2.45	43.145	20.715	2.08272	N/A	N/A	N/A	N/A	117	134	328	15	46	71	2	0
MH254A8N-5	2	2015	2015	Positive	Positive	1055	361	2.92244	21.9775	48.79	1.7	43.92	20.78	2.11357	10-25mg; 100-200mg	R223 (10-25mg); R229 (100-200mg)	Positive for both samples	77,809 (R223); 38,886 (R229)	132	149	254	63	67	19	0	0
MH254A8N-6	2	2015	2015	Negative	Negative	221	382	0.578534	14.9121	57.71	2.55	30.355	24.72	1.22796	N/A	N/A	N/A	N/A	119	152	387	14	45	90	2	1
MH254A8N-7	2	2015	2015	Positive	Positive	599	364	1.6456	18.7946	62.21	1.85	40.675	21.13	1.92647	10-25mg; 100-200mg	R224 (10-25mg); R230 (100-200mg)	Positive for both samples	42,379 (R224); 26,292 (R230)	130	179	331	65	77	36	1	0
MH254A8N-8	2	2015	2015	Negative	Negative	88	273	0.322344	17.7441	75.59	2.47	34.82	24.175	1.44061	N/A	N/A	N/A	N/A	116	172	424	22	52	94	4	0
MH254A8N-9	2	2015	2015	Negative	N/A	0	0	0	21.3073	76.28	2.5	39.53	21.985	1.79878	N/A	N/A	N/A	N/A	117	147	368	18	43	81	4	1
Jack4-1	2	2015	2015	Negative	Negative	182	340	0.535294	18.6406	107.37	2.37	38.485	22.545	1.70791	N/A	N/A	N/A	N/A	125	233	552	22	110	94	7	0
Jack4-2	2	2015	2015	N/A	N/A	N/A	N/A	N/A	20.5872	109.73	2.2	41.32	21.505	1.92147	N/A	N/A	N/A	N/A	123	250	550	39	126	81	4	0
Jack4-3	2	2015	2015	N/A	N/A	N/A	N/A	N/A	19.8472	111.74	2.34	40.725	21.23	1.91841	N/A	N/A	N/A	N/A	125	240	562	20	122	94	4	0
Jack4-4	2	2015	2015	Negative	Negative	179	316	0.566456	19.9718	106.05	2.31	38.605	22.47	1.71807	N/A	N/A	N/A	N/A	118	233	539	18	127	85	3	0
Jack4-5	2	2015	2015	N/A	N/A	N/A	N/A	N/A	22.5512	57.28	2.35	42.32	20.46	2.06839	N/A	N/A	N/A	N/A	126	108	254	16	40	50	2	0
Jack4-6	2	2015	2015	N/A	N/A	N/A	N/A	N/A	19.6749	72.01	2.2	38.615	21.9	1.76334	N/A	N/A	N/A	N/A	118	167	367	21	92	54	0	0
Jack4-7	2	2015	2015	Negative	Negative	179	463	0.386609	19.8117	97.87	2.27	37.945	22.27	1.70385	N/A	N/A	N/A	N/A	123	217	493	34	95	83	5	0
Jack4-8	2	2015	2015	N/A	N/A	N/A	N/A	N/A	16.6527	91.09	2.34	33.06	23.835	1.38706	N/A	N/A	N/A	N/A	120	237	555	25	109	100	3	0
Jack4-9	2	2015	2015	N/A	N/A	N/A	N/A	N/A	21.1425	78.65	2.25	43.005	19.67	2.18635	N/A	N/A	N/A	N/A	130	167	375	24	78	65	0	0
MH25448-1	2	2015	2015	Positive	Positive	1043	687	1.5182	23.8742	36.05	1.7	47.85	18.92	2.52907	N/A	N/A	N/A	N/A	131	129	219	59	50	20	0	0
MH25448-2	2	2015	2015	Negative	Negative	146	377	0.387268	22.2169	92.2	2.38	40.52	22.195	1.82571	N/A	N/A	N/A	N/A	119	175	416	26	59	88	2	0
MH25448-3	2	2015	2015	Negative	Negative	146	294	0.496599	23.2339	108.27	2.4	42.305	21.85	1.93615	N/A	N/A	N/A	N/A	124	193	463	30	58	103	2	0
MH25448-4	2	2015	2015	Positive	Positive	653	355	1.83944	17.7793	53.16	2.03	42.335	20.235	2.09223	N/A	N/A	N/A	N/A	132	154	313	36	78	39	1	0
MH25448-5	2	2015	2015	Positive	Positive	750	458	1.63755	22.6809	68.95	1.7	43.785	20.09	2.18194	N/A	N/A	N/A	N/A	127	220	374	106	74	40	0	0
MH25448-6	2	2015	2015	Negative	Negative	233	453	0.514349	20.2576	99.87	2.46	39.02	22.335	1.74702	N/A	N/A	N/A	N/A	116	200	491	35	46	112	7	0
MH25448-7	2	2015	2015	Positive	Positive	632	334	1.89222	25.0982	28.11	1.78	47.13	19.01	2.47922	10-25mg; 100-200mg	R225 (10-25mg); R231 (100-200mg)	Positive for both samples	15,269 (R225); 5607 (R231)	127	78	139	32	32	13	1	0
MH25448-8	2	2015	2015	Positive	Positive	190	111	1.71171	27.0217	37.29	1.38	48.35	19.15	2.5248	10-25mg; 100-200mg	R226 (10-25mg); R232 (100-200mg)	Positive for both samples	11,935 (R226); 13,381 (R232)	126	112	155	78	25	9	0	0
MH25448-9	2	2015	2015	Positive	Positive	1002	584	1.71575	19.4127	61.15	1.94	42.7	20.465	2.08739	N/A	N/A	N/A	N/A	131	163	316	55	65	41	2	0
Jack41-1	3	2016	2016	Negative	N/A	N/A	N/A	N/A	16.6966	89.16	2.38889	39.18	21.37	1.83341	N/A	N/A	N/A	N/A	118	216	516	7	118	91	0	0
Jack41-2	3	2016	2016	Negative	N/A	N/A	N/A	N/A	16.7106	103.94	2.53307	37.97	21.56	1.76113	N/A	N/A	N/A	N/A	111	257	651	10	103	141	3	0
Jack41-3	3	2016	2016	Negative	N/A	N/A	N/A	N/A	17.3795	134.17	2.4713	41.37	20.62	2.0063	N/A	N/A	N/A	N/A	113	331	818	19	138	173	1	0
Jack41-4	3	2016	2016	Negative	N/A	N/A	N/A	N/A	17.6683	110.78	2.49027	42.01	20.7	2.02947	N/A	N/A	N/A	N/A	107	257	640	9	117	127	4	0
Jack41-5	3	2016	2016	Negative	N/A	N/A	N/A	N/A	16.6816	67.06	2.40588	36.995	22.585	1.63803	N/A	N/A	N/A	N/A	118	170	409	8	85	77	0	0
Jack41-6	3	2016	2016	Negative	N/A	N/A	N/A	N/A	12.6623	39	2.29412	28.505	24.845	1.14731	N/A	N/A	N/A	N/A	128	136	312	10	76	50	0	0
MH87-1	3	2016	2016	Positive	N/A	N/A	N/A	N/A	20.1875	29.07	1.48	39.42	23.63	1.66822	N/A	N/A	N/A	N/A	127	100	148	59	34	7	0	0
MH87-2	3	2016	2016	Negative	N/A	N/A	N/A	N/A	15.2665	106.56	2.77736	36.675	23.49	1.5613	N/A	N/A	N/A	N/A	107	265	736	4	60	192	9	0
MH87-4	3	2016	2016	Positive	N/A	N/A	N/A	N/A	21.543	40.07	1.44961	40.96	22.585	1.81359	N/A	N/A	N/A	N/A	114	129	187	80	40	9	0	0
MH87-6	3	2016	2016	Positive	N/A	N/A	N/A	N/A	21.0222	37.84	1.54545	38.13	22.445	1.69882	N/A	N/A	N/A	N/A	127	121	187	64	48	9	0	0
MH87-7	3	2016	2016	Positive	N/A	N/A	N/A	N/A	23	67.85	1.47761	45.89	20.035	2.29049	N/A	N/A	N/A	N/A	134	201	297	119	68	14	0	0
MH87-9	3	2016	2016	Positive	N/A	N/A	N/A	N/A	14.4975	28.85	1.83486	32.88	23.725	1.38588	N/A	N/A	N/A	N/A	132	109	200	37	54	17	1	0
MH88-1	3	2016	2016	Positive	N/A	N/A	N/A	N/A	18.101	89.6	1.92537	42.9	21.12	2.03125	N/A	N/A	N/A	N/A	121	268	516	75	139	53	1	0
MH88-2	3	2016	2016	Negative	N/A	N/A	N/A	N/A	19.4466	89.26	2.77381	41.54	21.905	1.89637	N/A	N/A	N/A	N/A	106	168	466	7	31	123	7	0
MH88-3	3	2016	2016	Positive	N/A	N/A	N/A	N/A	22.514	48.18	1.38462	42.965	21.345	2.01288	N/A	N/A	N/A	N/A	113	156	216	103	47	5	1	0
MH88-4	3	2016	2016	Negative	N/A	N/A	N/A	N/A	16.1677	106.06	2.71255	38.385	22.62	1.69695	N/A	N/A	N/A	N/A	111	247	670	7	62	173	5	0
MH88-7	3	2016	2016	Positive	N/A	N/A	N/A	N/A	21.9195	38.14	1.62602	43.855	20.075	2.18456	N/A	N/A	N/A	N/A	134	123	200	61	48	13	1	0
MH88-9	3	2016	2016	Positive	N/A	N/A	N/A	N/A	18.4714	38.79	1.7483	43.255	20.66	2.09366	N/A	N/A	N/A	N/A	135	147	257	64	56	27	0	0
MHN5-1	3	2016	2016	Positive	N/A	N/A	N/A	N/A	23.5873	74.3	1.5	44.655	20.15	2.21613	N/A	N/A	N/A	N/A	114	212	318	129	61	21	1	0
MHN5-2	3	2016	2016	Positive	N/A	N/A	N/A	N/A	23.0441	62.68	1.41237	44.13	21.015	2.09993	N/A	N/A	N/A	N/A	120	194	274	124	60	10	0	0
MHN5-3	3	2016	2016	Positive	N/A	N/A	N/A	N/A	13.0547	16.71	1.40404	34.64	24.04	1.44093	N/A	N/A	N/A	N/A	132	99	139	62	34	3	0	0
MHN5-4	3	2016	2016	Positive	N/A	N/A	N/A	N/A	23.0531	52.1	1.49342	42.85	20.79	2.06109	N/A	N/A	N/A	N/A	135	152	227	89	51	12	0	0
MHN5-5	3	2016	2016	Positive	N/A	N/A	N/A	N/A	15.8557	91.17	2.31102	39.965	22.02	1.81494	N/A	N/A	N/A	N/A	128	254	587	30	115	109	0	0
MHN5-6	3	2016	2016	Positive	N/A	N/A	N/A	N/A	23.0829	83.56	1.52066	43.24	20.46	2.11339	N/A	N/A	N/A	N/A	125	242	368	137	84	21	0	0
MHN7-1	3	2016	2016	Positive	N/A	N/A	N/A	N/A	16.8657	97.99	1.96271	40.08	21.835	1.83559	N/A	N/A	N/A	N/A	121	295	579	87	133	74	1	0
MHN7-2	3	2016	2016	Negative	N/A	N/A	N/A	N/A	19.1833	103.59	2.73399	39.755	22.605	1.75868	N/A	N/A	N/A	N/A	106	203	555	4	48	149	2	0
MHN7-3	3	2016	2016	Positive	N/A	N/A	N/A	N/A	14.6799	84.85	2.09859	36.87	22.465	1.64122	N/A	N/A	N/A	N/A	125	284	596	64	134	80	6	0
MHN7-5	3	2016	2016	Positive	N/A	N/A	N/A	N/A	11.2792	31.92	1.94521	25.7	25.775	0.99709	N/A	N/A	N/A	N/A	120	146	284	43	68	35	0	0
MHN7-7	3	2016	2016	Positive	N/A	N/A	N/A	N/A	18.4583	48.73	1.99265	43.375	20.025	2.16604	N/A	N/A	N/A	N/A	135	136	271	34	69	33	0	0
MHN7-8	3	2016	2016	Negative	N/A	N/A	N/A	N/A	17.7836	112.57	2.4943	41.825	21.025	1.9893	N/A	N/A	N/A	N/A	125	263	656	22	93	144	4	0
N/A: not applicable, not checked with this method
Gen: generation number of the experiment the plant was grown in.
Conventional PCR: results of PCR to amplify hygromycin resistance gene on the transgenic construct. Positive: hygromycin resistance gene was detected; Negative: hygromycin resistance gene was not detected.
Digital PCR data (columns F-I): Number of targets detected that matched the hygromycin resistance gene or control (RAD50), ratio of the two, and whether this indicates the plant is positive or negative for the larger transgenic construct.
Weight includes all seeds (brown and green) (columns J and K)
Percent protein and percent oil from brown seeds only
RNA Extracted: RNA was extracted from immature cotyledons at either 10-25mg or 100-200mg fresh weight of the whole seed. For some plants, RNA was extracted at two different stages and then sequenced for RNA-Seq separately, leading to two R#'s for one plant.
RNA-Seq #: The identifier (R#) of RNA-Seq samples with the cotyledon stage in parenthesis. Multiple R#'s indicate multiple stages were sequenced from one plant.
RNA-Seq samples were checked for reads matching the hygromycin resistance gene on the transgenic construct using Bowtie. The total matching read count is shown, and whether this indicates the plant is positive or negative for the larger transgenic construct.
Number of days after planting (DAP) that the mature pods were harvested is shown, as well as total number of pods and seeds harvested from the mature plant.
The number of pods containing specified number of seeds at maturity is shown.

## Sheet: Table S2B_By Groups
S2B Table. Data for plants by groups, as shown in figures.
Group	Gen	# Plants	Ave Pods	SE, Ave Pods	Ave Seeds	SE, Ave Seeds	Seeds per Pod	SE, Seeds per Pod	1-seed pods (%)	SE, 1-seed pods	2-seed pods (%)	SE, 2-seed pods	3-seed pods (%)	SE, 3-seed pods	4-seed pods (%)	SE, 4-seed pods	5-seed pods (%)	SE, 5-seed pods	Seed Wt	SE, Seed Wt	100 Seeds	SE, 100 Seeds	Protein (%)	SE, Protein	Oil (%)	SE, Oil	Prot/Oil
Jack	1	9	476.3	55.6474	1127	133.274	2.37	0.024703	6.2	0.00741	51.5	0.018858	41.9	0.019787	0.4	0.001097	0	0	189.33	19.609	16.97	16.9711	38.57	1.20587	21.88	0.335004	1.77
Jack4	2	9	205.8	15.9328	471.9	37.335	2.29	0.022004	11.8	0.010576	48.5	0.01866	38.1	0.014804	1.5	0.003258	0	0	92.42	6.406	19.88	0.543102	39.34	0.995354	21.77	0.410106	1.82
Jack41	3	6	227.8	28.4387	557.7	74.7113	2.45	0.0349744	4.6	0.00641099	46.6	0.0270034	48.2	0.0274792	0.6	0.00279904	0	0	90.69	13.7868	16.66	0.747031	37.67	1.99456	21.95	0.648179	1.72
MH254A Neg	1	1	638	N/A	1618	N/A	2.54	N/A	8	N/A	31.5	N/A	59.4	N/A	1.1	N/A	0	N/A	273.25	N/A	16.97	N/A	39.98	0.335	21.39	0.12	1.87
MH2544 Neg	1	2	273.5	119.5	700.5	322.5	2.56	0.074254	10.4	0.004304	25.8	0.060119	61.1	0.058896	2.7	0.005527	0	0	130.36	55.23	18.67	1.05	41.44	1.4575	21.73	0.4925	1.91
MH254A8N Neg	2	7	139.6	15.9058	350.7	38.8077	2.51	0.026071	10.4	0.014849	30	0.011572	57.6	0.014981	1.7	0.00223	0.2	0.001234	67.78	7.97984	19.58	1.07754	37.67	1.64766	22.61	0.572561	1.68
MH25448 Neg	2	3	189.3	7.4461	456.7	21.881	2.41	0.023188	16	0.007917	28.7	0.031441	53.3	0.016513	1.9	0.008041	0	0	100.11	4.6406	21.9	0.873417	40.62	0.949487	22.13	0.144116	1.84
MH87 Neg	3	1	265	N/A	736	N/A	2.78	N/A	1.5	N/A	22.6	N/A	72.5	N/A	3.4	N/A	0	N/A	106.56	N/A	15.27	N/A	36.68	N/A	23.49	N/A	1.56
MH88 Neg	3	2	207.5	39.5	568	102	2.74	0.0306295	3.4	0.00666329	22.4	0.0332442	71.3	0.015869	2.9	0.0107119	0	0	97.66	8.4	17.52	1.63947	39.96	1.5775	22.26	0.3575	1.8
MHN7 Neg	3	2	233	30	605.5	50.5	2.6	0.119847	5.6	0.0319729	30.3	0.0585795	62.9	0.0932308	1.3	0.00267845	0	0	108.08	4.49	18.43	0.699882	40.79	1.035	21.82	0.79	1.87
MH254A Pos	1	8	388.9	66.0025	588.5	118.793	1.51	0.064515	57.4	0.045305	34	0.027425	8.4	0.01969	0.2	0.000988	0	0	109.21	21.9488	18.58	1.90046	44.76	0.430604	18.8	0.603432	2.38
MH2544 Pos	1	2	362	185	530	298	1.46	0.101488	58.8	0.089187	36	0.0778	5	0.010473	0.1	0.000914	0	0	116.67	66.605	21.73	0.43	44.51	0.67	20.19	1.125	2.21
MH254A8N Pos	2	2	164	15	292.5	38.5	1.78	0.072232	39	0.029845	43.9	0.009748	16.8	0.0368	0.3	0.002793	0	0	55.5	6.71	20.39	1.59146	42.3	1.6225	20.96	0.175	2.02
MH25448 Pos	2	6	142.7	19.859	252.7	39.143	1.77	0.092277	42.8	0.058147	37.9	0.034866	18.9	0.024298	0.5	0.002304	0	0	47.45	6.55684	22.64	1.42372	45.36	1.11025	19.65	0.282395	2.32
MH87 Pos	3	5	132	17.9499	203.8	24.8785	1.54	0.0710996	54.4	0.0508935	37	0.0329773	8.5	0.0170258	0.2	0.00183486	0	0	40.74	7.14623	20.29	1.46161	39.46	2.10549	22.48	0.665685	1.75
MH88 Pos	3	4	173.5	32.2607	297.3	73.8979	1.71	0.113549	43.7	0.0786381	41.8	0.0449657	14.1	0.0383592	0.4	0.00177127	0	0	53.68	12.1919	19.64	1.14363	43.24	0.217872	20.8	0.280572	2.08
MHN5 Pos	3	6	192.2	23.8025	318.8	62.4806	1.66	0.142188	49.5	0.0818876	35.1	0.0232791	15.3	0.0608289	0.1	0.000786164	0	0	63.42	10.9614	20.26	1.87887	41.58	1.53946	21.41	0.586501	1.94
MHN7 Pos	3	4	215.3	42.9755	432.5	89.5959	2.01	0.0343596	26.5	0.0172182	46.9	0.0119762	25.8	0.00961345	0.8	0.00506265	0	0	65.87	15.3794	15.44	1.55394	36.51	3.83904	22.53	1.20042	1.62
All MH plants descend from one transgenic event in one lineage.
They are further divided by transgenic status (Pos or Neg) and generation of the current experiment (1, 2, or 3).
Within a transgenic status and generation, we followed multiple sibling-type lines from the same transgenic event (e.g., MH254A Pos and MH2544 Pos).
Jack: non-transgenic controls
Neg: non-transgenic segregants
Pos: transgenic segregants
Gen: generation number of the experiment the plant was grown in.
Ave Pods: Number of pods per plant, average
Ave Seeds: Number of seeds per plant, average
Seed Wt: Seed weight per plant, average (g)
100 Seeds: Average weight per 100 seeds (g)
SE: Standard error is calculated as the standard deviation of the data divided by the square root of n, the number of samples.
N/A, not applicable, standard error not calculated. In some cases there was only a single measurement available.
