# Supplementary material for: An embryo lethal transgenic line manifests global expression changes and elevated protein/oil ratios in heterozygous soybean plants
Source: PLoS One. 2020 Jun 9;15(6):e0233721. doi: 10.1371/journal.pone.0233721 (PMC7282645; doi:10.1371/journal.pone.0233721)
Supplement: S4 Table — (XLSX) [file pone.0233721.s011.xlsx]

## Sheet: Sheet1
S4 Table. Number of plants in transgenic and non-transgenic segregant categories and chi-squared test results.
		Observed			Expected if ratio 3:1						Expected if ratio 2:1 (embryo lethal)						Expected if ratio 1:1 (female gametophyte dysfunction)
Line	Gen	Transgenic	Non-transgenic segregant	Total # transformed plants	Transgenic	Non-transgenic segregant	Chi-squared^	Degrees of freedom	Two-tailed P value^	Conclusion	Transgenic	Non-transgenic segregant	Chi-squared^	Degrees of freedom	Two-tailed P value^	Conclusion	Transgenic	Non-transgenic segregant	Chi-squared^	Degrees of freedom	Two-tailed P value^	Conclusion
MH2544 (2009)	1	2	2	4	3	1	1.333	1	0.2482	Cannot reject hypothesis	2.66667	1.33333	0.506	1	0.477	Cannot reject hypothesis	2	2	0	1	1	Cannot reject hypothesis
MH254A (2014)	1	8	1	9	6.75	2.25	0.926	1	0.3359	Cannot reject hypothesis	6	3	2	1	0.1573	Cannot reject hypothesis	4.5	4.5	5.444	1	0.0196	Hypothesis rejected
Subtotal Gen 1		10	3	13	9.75	3.25	0.026	1	0.8728	Cannot reject hypothesis	8.66667	4.33333	0.613	1	0.4338	Cannot reject hypothesis	6.5	6.5	3.769	1	0.0522	Cannot reject hypothesis
MH25448 (2015)	2	6	3	9	6.75	2.25	0.333	1	0.5637	Cannot reject hypothesis	6	3	0	1	1	Cannot reject hypothesis	4.5	4.5	1	1	0.3173	Cannot reject hypothesis
MH254A8N (2015)	2	2	7	9	6.75	2.25	13.37	1	0.0003	Hypothesis rejected	6	3	8	1	0.0047	Hypothesis rejected	4.5	4.5	2.778	1	0.0956	Cannot reject hypothesis
Subtotal Gen 2		8	10	18	13.5	4.5	8.963	1	0.0028	Hypothesis rejected	12	6	4	1	0.0455	Hypothesis rejected	9	9	0.222	1	0.6374	Cannot reject hypothesis
MH87 (2016)	3	5	3	8	6	2	0.667	1	0.4142	Cannot reject hypothesis	5.33333	2.66667	0.061	1	0.8046	Cannot reject hypothesis	4	4	0.5	1	0.4795	Cannot reject hypothesis
MH88 (2016)	3	4	5	9	6.75	2.25	4.481	1	0.0343	Hypothesis rejected	6	3	2	1	0.1573	Cannot reject hypothesis	4.5	4.5	0.111	1	0.7389	Cannot reject hypothesis
MHN5 (2016)	3	6	0	6	4.5	1.5	2	1	0.1573	Cannot reject hypothesis	4	2	3	1	0.0833	Cannot reject hypothesis	3	3	6	1	0.0143	Hypothesis rejected
MHN7 (2016)	3	4	3	7	5.25	1.75	1.19	1	0.2752	Cannot reject hypothesis	4.66667	2.33333	0.289	1	0.591	Cannot reject hypothesis	3.5	3.5	0.143	1	0.7055	Cannot reject hypothesis
Subtotal Gen 3		19	11	30	22.5	7.5	2.178	1	0.14	Cannot reject hypothesis	20	10	0.15	1	0.6985	Cannot reject hypothesis	15	15	2.133	1	0.1441	Cannot reject hypothesis
Total		37	24	61	45.75	15.25	6.694	1	0.0097	Hypothesis rejected	40.6667	20.3333	0.994	1	0.3188	Cannot reject hypothesis	30.5	30.5	2.77	1	0.096	Cannot reject hypothesis
			1.54 to 1
			Ratio transgenic to non-transgenic segregant
Non-transgenic segregant is negative for hygromycin resistance gene but is the offspring of a transgenic plant; transgenic is positive for hygromycin resistance gene.
Totals given both for each generation and overall.
Plants were grown from seeds harvested in the year given in parenthesis; Generations 1 and 2 were planted in 2015 and Generation 3 was planted in 2016.
Chi-squared test calculated by GraphPad (https://www.graphpad.com/quickcalcs/chisquared1/).
^Note: Chi-squared and P value are only reliable if all expected values are at least 5.
