# Supplementary material for: An embryo lethal transgenic line manifests global expression changes and elevated protein/oil ratios in heterozygous soybean plants
Source: PLoS One. 2020 Jun 9;15(6):e0233721. doi: 10.1371/journal.pone.0233721 (PMC7282645; doi:10.1371/journal.pone.0233721)
Supplement: S6 Table — (XLSX) [file pone.0233721.s013.xlsx]

## Sheet: S6a Table
S6a Table. RNA-Seq sample information for all 26 samples.
Plant	Generation	Transgenic Status	Tissue	Size	# Seeds	RNA-Seq Name	Sample	Reads	Read length	Read Type	Library Kit	Machine	Sequencing Kit	Accession Number
Jack-2	1	Negative	Cotyledon, immature	100-200mg	3	R207	J2100	57905207	100nt	Single	TruSeq Stranded RNA Sample Prep kit (Illumina)	HiSeq2500	TruSeq SBS sequencing kit version 4	GSM3740855
Jack-2	1	Negative	Cotyledon, immature	10-25mg	21	R205	J210	56656187	100nt	Single	TruSeq Stranded RNA Sample Prep kit (Illumina)	HiSeq2500	TruSeq SBS sequencing kit version 4	GSM3740868
Jack-3	1	Negative	Cotyledon, immature	100-200mg	6	R242	J3_100	61570166	100nt	Single	TruSeq Stranded mRNAseq Sample Prep kit (Illumina)	HiSeq4000	HiSeq4000 sequencing kit version 1	GSM3740856
Jack-3	1	Negative	Cotyledon, immature	10-25mg	16	R241	J3_10	68574222	100nt	Single	TruSeq Stranded mRNAseq Sample Prep kit (Illumina)	HiSeq4000	HiSeq4000 sequencing kit version 1	GSM3740869
Jack-4	1	Negative	Cotyledon, immature	100-200mg	3.5	R208	J4100	62277696	100nt	Single	TruSeq Stranded RNA Sample Prep kit (Illumina)	HiSeq2500	TruSeq SBS sequencing kit version 4	GSM3740857
Jack-4	1	Negative	Cotyledon, immature	10-25mg	11	R206	J410	61297508	100nt	Single	TruSeq Stranded RNA Sample Prep kit (Illumina)	HiSeq2500	TruSeq SBS sequencing kit version 4	GSM3740870
MH2544-1	1	Positive	Cotyledon, immature	100-200mg	6	R211	441-100	58839795	100nt	Single	TruSeq Stranded RNA Sample Prep kit (Illumina)	HiSeq2500	TruSeq SBS sequencing kit version 4	GSM3740848
MH2544-1	1	Positive	Cotyledon, immature	10-25mg	13	R209	441-10	56020793	100nt	Single	TruSeq Stranded RNA Sample Prep kit (Illumina)	HiSeq2500	TruSeq SBS sequencing kit version 4	GSM3740861
MH2544-4	1	Negative	Cotyledon, immature	100-200mg	6	R212	444-100	62780808	100nt	Single	TruSeq Stranded RNA Sample Prep kit (Illumina)	HiSeq2500	TruSeq SBS sequencing kit version 4	GSM3740858
MH2544-4	1	Negative	Cotyledon, immature	10-25mg	12	R210	444-10	61470387	100nt	Single	TruSeq Stranded RNA Sample Prep kit (Illumina)	HiSeq2500	TruSeq SBS sequencing kit version 4	GSM3740871
MH25448-7	2	Positive	Cotyledon, immature	100-200mg	6	R231	487_100	49342265	100nt	Single	TruSeq Stranded RNA Sample Prep kit (Illumina)	HiSeq4000	HiSeq4000 sequencing kit version 1	GSM3740849
MH25448-7	2	Positive	Cotyledon, immature	10-25mg	10	R225	487_10	42099757	100nt	Single	TruSeq Stranded RNA Sample Prep kit (Illumina)	HiSeq4000	HiSeq4000 sequencing kit version 1	GSM3740862
MH25448-8	2	Positive	Cotyledon, immature	100-200mg	6	R232	488_100	63364117	100nt	Single	TruSeq Stranded RNA Sample Prep kit (Illumina)	HiSeq4000	HiSeq4000 sequencing kit version 1	GSM3740850
MH25448-8	2	Positive	Cotyledon, immature	10-25mg	4	R226	488_10	50180531	100nt	Single	TruSeq Stranded RNA Sample Prep kit (Illumina)	HiSeq4000	HiSeq4000 sequencing kit version 1	GSM3740863
MH254A-1	1	Negative	Cotyledon, immature	100-200mg	6	R240	A1_100	73563829	100nt	Single	TruSeq Stranded mRNAseq Sample Prep kit (Illumina)	HiSeq4000	HiSeq4000 sequencing kit version 1	GSM3740859
MH254A-1	1	Negative	Cotyledon, immature	10-25mg	11	R239	A1_10	69353770	100nt	Single	TruSeq Stranded mRNAseq Sample Prep kit (Illumina)	HiSeq4000	HiSeq4000 sequencing kit version 1	GSM3740872
MH254A-4	1	Positive	Cotyledon, immature	100-200mg	4	R227	A4_100	68046486	100nt	Single	TruSeq Stranded RNA Sample Prep kit (Illumina)	HiSeq4000	HiSeq4000 sequencing kit version 1	GSM3740851
MH254A-4	1	Positive	Cotyledon, immature	10-25mg	18	R221	A4_10	73141112	100nt	Single	TruSeq Stranded RNA Sample Prep kit (Illumina)	HiSeq4000	HiSeq4000 sequencing kit version 1	GSM3740864
MH254A-6	1	Positive	Cotyledon, immature	100-200mg	6	R228	A6_100	71060356	100nt	Single	TruSeq Stranded RNA Sample Prep kit (Illumina)	HiSeq4000	HiSeq4000 sequencing kit version 1	GSM3740852
MH254A-8	1	Positive	Cotyledon, immature	10-25mg	13	R222	A8_10	79514189	100nt	Single	TruSeq Stranded RNA Sample Prep kit (Illumina)	HiSeq4000	HiSeq4000 sequencing kit version 1	GSM3740865
MH254A8N-1	2	Negative	Cotyledon, immature	10-25mg	26	R243	N1_10	65879966	100nt	Single	TruSeq Stranded mRNAseq Sample Prep kit (Illumina)	HiSeq4000	HiSeq4000 sequencing kit version 1	GSM3740873
MH254A8N-3	2	Negative	Cotyledon, immature	100-200mg	6	R244	N3_100	70133865	100nt	Single	TruSeq Stranded mRNAseq Sample Prep kit (Illumina)	HiSeq4000	HiSeq4000 sequencing kit version 1	GSM3740860
MH254A8N-5	2	Positive	Cotyledon, immature	100-200mg	3	R229	N5_100	76693083	100nt	Single	TruSeq Stranded RNA Sample Prep kit (Illumina)	HiSeq4000	HiSeq4000 sequencing kit version 1	GSM3740853
MH254A8N-5	2	Positive	Cotyledon, immature	10-25mg	14	R223	N5_10	73563290	100nt	Single	TruSeq Stranded RNA Sample Prep kit (Illumina)	HiSeq4000	HiSeq4000 sequencing kit version 1	GSM3740866
MH254A8N-7	2	Positive	Cotyledon, immature	100-200mg	8	R230	N7_100	66133601	100nt	Single	TruSeq Stranded RNA Sample Prep kit (Illumina)	HiSeq4000	HiSeq4000 sequencing kit version 1	GSM3740854
MH254A8N-7	2	Positive	Cotyledon, immature	10-25mg	19	R224	N7_10	68507124	100nt	Single	TruSeq Stranded RNA Sample Prep kit (Illumina)	HiSeq4000	HiSeq4000 sequencing kit version 1	GSM3740867
Accession series record: GSE130483
Generation is which generation of the experiment the plant was grown in.
Negative or Positive indicates the absence or presence of the hygromycin resistance gene, which indicates the absence or presence of the larger transgenic construct.
Immature cotyledons from whole seeds with fresh weight either 10-25mg or 100-200mg were used. The number of seeds in each RNA extraction is shown.
The RNA-Seq number (R#) is an identifier for the sample subjected to high-throughput RNA-Sequencing. Internal "Sample" name also shown.
Sequencing was performed by the Keck Center at the University of Illinois at Urbana-Champaign.
Highlighted: samples subjected to small RNA sequencing in Table S6b.

## Sheet: S6b Table
S6b Table. Small RNA sequencing sample information for 6 samples.
								PDHK small RNA hits
Plant	Transgenic Status	RNA-Seq Name	Tissue	Size	Small RNA Seq Name	Sample	Reads	Total #	# with 18-25nt	# with 0 mismatches	File	Library Kit	Machine	Sequencing Kit
MH2544-1	Positive	R211	Cotyledon, immature	100-200mg	D217	441pos	12982231	106	0	6	441pos_ATCACGAT_L001_R1_001.fastq	NEBNext Small RNA Sample Prep kit (NEB)	NovaSeq 6000	NovaSeq SP reagent kit
MH2544-4	Negative	R212	Cotyledon, immature	100-200mg	D218	444neg	18072664	126	9	9	444neg_ACAGTGAT_L001_R1_001.fastq	NEBNext Small RNA Sample Prep kit (NEB)	NovaSeq 6000	NovaSeq SP reagent kit
MH254A-1	Negative	R240	Cotyledon, immature	100-200mg	D220	A1neg	16691989	84	5	2	A1neg_TGACCAAT_L001_R1_001.fastq	NEBNext Small RNA Sample Prep kit (NEB)	NovaSeq 6000	NovaSeq SP reagent kit
MH254A-4	Positive	R227	Cotyledon, immature	100-200mg	D219	A4pos	15733509	133	3	8	A4pos_CGATGTAT_L001_R1_001.fastq	NEBNext Small RNA Sample Prep kit (NEB)	NovaSeq 6000	NovaSeq SP reagent kit
MH254A8N-3	Negative	R244	Cotyledon, immature	100-200mg	D222	N3neg	14478479	159	5	8	N3neg_GCCAATAT_L001_R1_001.fastq	NEBNext Small RNA Sample Prep kit (NEB)	NovaSeq 6000	NovaSeq SP reagent kit
MH254A8N-5	Positive	R229	Cotyledon, immature	100-200mg	D221	N5pos	6871896	71	0	3	N5pos_TTAGGCAT_L001_R1_001.fastq	NEBNext Small RNA Sample Prep kit (NEB)	NovaSeq 6000	NovaSeq SP reagent kit
Negative or Positive indicates the absence or presence of the hygromycin resistance gene, which indicates the absence or presence of the larger transgenic construct.
Immature cotyledons from whole seeds with fresh weight 100-200mg were used.
The RNA-Seq number (R#) and the Small RNA Seq number (D#) are identifiers for the sample subjected to high-throughput RNA- or small RNA-Sequencing. Internal "Sample" name also shown.
Sequencing was performed by the Keck Center at the University of Illinois at Urbana-Champaign.
The program Bowtie was used to search the small RNA sequencing results for matches to the soybean gene on the construct, PDHK.
The total number of hits is shown (15nt or longer, no more than 2 mismatches), along with those hits 18-25nt in length (the typical small RNA range) and those with 0 mismatches.
Out of millions of reads, very few hits to PDHK were found, indicating the inserted gene was NOT causing the production of small RNAs.

## Sheet: S6c Table
S6c Table. DESeq comparisons.
Negative or Positive indicates the absence or presence of the hygromycin resistance gene, which indicates the absence or presence of the larger transgenic construct.
Immature cotyledons from whole seeds with fresh weight 10-25mg or 100-200mg were used.
The RNA-Seq number (R#) is an identifier for the sample subjected to high-throughput RNA sequencing. Internal "Sample" name also shown.
Generation is which generation of the experiment the plant was grown in.
Positive vs. Control, 10-25mg
Plant	Generation	Transgenic Status	Tissue	Size	RNA-Seq Name	Sample
MH2544-1	1	Positive	Cotyledon	10-25mg	R209	441-10
MH25448-7	2	Positive	Cotyledon	10-25mg	R225	487_10
MH25448-8	2	Positive	Cotyledon	10-25mg	R226	488_10
MH254A-4	1	Positive	Cotyledon	10-25mg	R221	A4_10
MH254A-8	1	Positive	Cotyledon	10-25mg	R222	A8_10
MH254A8N-5	2	Positive	Cotyledon	10-25mg	R223	N5_10
MH254A8N-7	2	Positive	Cotyledon	10-25mg	R224	N7_10
COMPARED TO
Plant	Generation	Transgenic Status	Tissue	Size	RNA-Seq Name	Sample
Jack-2	1	Control	Cotyledon	10-25mg	R205	J210
Jack-3	1	Control	Cotyledon	10-25mg	R241	J3_10
Jack-4	1	Control	Cotyledon	10-25mg	R206	J410
Positive vs. Control, 100-200mg
Plant	Gen	Transgenic Status	Tissue	Size	RNA-Seq Name	Sample
MH2544-1	1	Positive	Cotyledon	100-200mg	R211	441-100
MH25448-7	2	Positive	Cotyledon	100-200mg	R231	487_100
MH25448-8	2	Positive	Cotyledon	100-200mg	R232	488_100
MH254A-4	1	Positive	Cotyledon	100-200mg	R227	A4_100
MH254A-6	1	Positive	Cotyledon	100-200mg	R228	A6_100
MH254A8N-5	2	Positive	Cotyledon	100-200mg	R229	N5_100
MH254A8N-7	2	Positive	Cotyledon	100-200mg	R230	N7_100
COMPARED TO
Plant	Gen	Transgenic Status	Tissue	Size	RNA-Seq Name	Sample
Jack-2	1	Control	Cotyledon	100-200mg	R207	J2100
Jack-3	1	Control	Cotyledon	100-200mg	R242	J3_100
Jack-4	1	Control	Cotyledon	100-200mg	R208	J4100
Positive vs. Negative (non-transgenic segregant), 10-25mg
Plant	Gen	Transgenic Status	Tissue	Size	RNA-Seq Name	Sample
MH2544-1	1	Positive	Cotyledon	10-25mg	R209	441-10
MH25448-7	2	Positive	Cotyledon	10-25mg	R225	487_10
MH25448-8	2	Positive	Cotyledon	10-25mg	R226	488_10
MH254A-4	1	Positive	Cotyledon	10-25mg	R221	A4_10
MH254A-8	1	Positive	Cotyledon	10-25mg	R222	A8_10
MH254A8N-5	2	Positive	Cotyledon	10-25mg	R223	N5_10
MH254A8N-7	2	Positive	Cotyledon	10-25mg	R224	N7_10
COMPARED TO
Plant	Gen	Transgenic Status	Tissue	Size	RNA-Seq Name	Sample
MH2544-4	1	Negative	Cotyledon	10-25mg	R210	444-10
MH254A-1	1	Negative	Cotyledon	10-25mg	R239	A1_10
MH254A8N-1	2	Negative	Cotyledon	10-25mg	R243	N1_10
Positive vs. Negative (non-transgenic segregant), 100-200mg
Plant	Gen	Transgenic Status	Tissue	Size	RNA-Seq Name	Sample
MH2544-1	1	Positive	Cotyledon	100-200mg	R211	441-100
MH25448-7	2	Positive	Cotyledon	100-200mg	R231	487_100
MH25448-8	2	Positive	Cotyledon	100-200mg	R232	488_100
MH254A-4	1	Positive	Cotyledon	100-200mg	R227	A4_100
MH254A-6	1	Positive	Cotyledon	100-200mg	R228	A6_100
MH254A8N-5	2	Positive	Cotyledon	100-200mg	R229	N5_100
MH254A8N-7	2	Positive	Cotyledon	100-200mg	R230	N7_100
COMPARED TO
Plant	Gen	Transgenic Status	Tissue	Size	RNA-Seq Name	Sample
MH2544-4	1	Negative	Cotyledon	100-200mg	R212	444-100
MH254A-1	1	Negative	Cotyledon	100-200mg	R240	A1_100
MH254A8N-3	2	Negative	Cotyledon	100-200mg	R244	N3_100
