# Supplementary material for: An embryo lethal transgenic line manifests global expression changes and elevated protein/oil ratios in heterozygous soybean plants
Source: PLoS One. 2020 Jun 9;15(6):e0233721. doi: 10.1371/journal.pone.0233721 (PMC7282645; doi:10.1371/journal.pone.0233721)
Supplement: S8 Table — (XLSX) [file pone.0233721.s015.xlsx]

## Sheet: explanation
S8 Table. Complete DESeq and RNA-Seq data for genes more highly expressed in transgenic (Pos) plants compared to non-transgenic segregant (Neg) plants.
DESeq output filtered as described below for each sheet.
RPKMs for each sample shown, as well as average for each group.
PFAM and Arabidopsis annotations from Phytozome included, as well as annotation functional category.
CDS length (coding sequence only) and cDNA length (coding sequence plus UTRs) also shown.
Splice_Count: Number of total splice variants for this model, as only .1 is shown.
Worksheet: sig in 10-25mg stage
10-25mg whole seed fresh weight, immature cotyledons
Models with padj ≤0.05
Models with fold change ≥2
Higher in positive
Average Pos RPKM ≥5
Filtered to end with .1 only
171	models
Data lined up with annotations
Worksheet: sig in 100-200mg stage
100-200mg whole seed fresh weight, immature cotyledons
Models with padj ≤0.05
Models with fold change ≥2
Higher in positive
Average Pos RPKM ≥5
Filtered to end with .1 only
357	models
Data lined up with annotations
Worksheet: sig in both stages
49	models
Significant in both 10-25mg and 100-200mg
The intersection of the above two lists
Worksheet: category pie charts
Pie charts for the functional annotations of all 3 lists, with numbers of models and percentages
Worksheet: PDHK data
DESeq output, unfiltered, for PDHK genes for both stages
PDHK genes show no signficant change between transgenic and non-transgenic segregant plants.

## Sheet: sig in 10-25mg stage
id	baseMean	baseMeanA	baseMeanB	foldChange	log2FoldChange	pval	padj	R209_441_10.R1.PF.fastq.rpkm_RPKMs	R225_487_10.R1.fastq.rpkm_RPKMs	R226_488_10.R1.fastq.rpkm_RPKMs	R221_A4_10.R1.fastq.rpkm_RPKMs	R222_A8_10.R1.fastq.rpkm_RPKMs	R223_N5_10.R1.fastq.rpkm_RPKMs	R224_N7_10.R1.fastq.rpkm_RPKMs	R210_444_10.R1.PF.fastq.rpkm_RPKMs	R239_A1_10.R1.fastq.rpkm_RPKMs	R243_N1_10.R1.fastq.rpkm_RPKMs	Pos Avg	Neg Ave	Model	cds_Length	cDNA_Length	Splice_Count	Category	PFAM_Annotation	best_arabidopsis_TAIR10_hit_defline	Gene_Ontology_Annotation	best_arabidopsis_TAIR10_hit_symbol	Category model only for .1 splice
Glyma.04G178100.1	4918.28	2838.09	5809.79	2.04707	1.03356	3.77186e-06	0.000454299	23.6367	87.6504	75.2653	46.4265	63.8519	40.6743	44.4277	20.4665	30.9024	31.9881	54.5618	27.7857	Glyma.04G178100.1	270	796	1	oxidation/reduction	NADH-ubiquinone reductase complex 1 MLRQ subunit	B12D protein	None	No Hit	Glyma.04G178100.1
Glyma.06G186900.1	2340.01	1220.69	2819.73	2.30995	1.20786	5.37399e-07	8.18536e-05	8.16332	53.2204	40.6803	19.5804	28.7767	19.4344	19.6757	6.3538	16.2368	14.2519	27.0759	12.2808	Glyma.06G186900.1	255	778	1	oxidation/reduction	NADH-ubiquinone reductase complex 1 MLRQ subunit	B12D protein	None	No Hit	Glyma.06G186900.1
Glyma.03G159100.1	3645.78	1962.73	4367.09	2.22501	1.15381	1.44502e-07	2.50188e-05	19.834	73.2434	74.5064	45.0667	52.7656	50.6734	37.7014	22.4233	25.4465	23.159	50.5416	23.6763	Glyma.03G159100.1	402	646	2	photosynthesis	Photosystem II reaction centre W protein (PsbW)	photosystem II reaction center W	GO:photosynthesis; GO:chloroplast; GO:photosystem II	PSBW	Glyma.03G159100.1
Glyma.19G161400.1	3032.32	1522.96	3679.18	2.41581	1.27251	1.22736e-08	2.48407e-06	13.6591	55.6603	52.3416	33.5269	39.9804	25.9732	28.4148	14.272	17.3254	14.6347	35.6509	15.4107	Glyma.19G161400.1	399	771	1	photosynthesis	Photosystem II reaction centre W protein (PsbW)	photosystem II reaction center W	GO:photosynthesis; GO:chloroplast; GO:photosystem II	PSBW	Glyma.19G161400.1
Glyma.14G127700.1	1963.01	1107.95	2329.46	2.10249	1.0721	6.37817e-06	0.000713896	9.38768	37.5925	32.3406	12.2268	20.6384	15.0128	15.338	8.05391	9.74463	12.3274	20.3624	10.042	Glyma.14G127700.1	264	857	1	ribosomal protein	Ribosomal protein L33	Ribosomal protein L33 family protein	GO:structural constituent of ribosome; GO:translation; GO:intracellular; GO:ribosome	No Hit	Glyma.14G127700.1
Glyma.06G247900.1	536.678	247.575	660.58	2.6682	1.41587	7.84815e-09	1.61794e-06	3.01397	16.6237	15.272	9.24733	11.1564	11.0371	12.7979	2.90252	5.04972	5.35778	11.3069	4.43667	Glyma.06G247900.1	435	435	1	ribosomal protein	Ribosomal protein S12/S23	Ribosomal protein S12/S23 family protein	GO:structural constituent of ribosome; GO:translation; GO:intracellular; GO:ribosome	No Hit	Glyma.06G247900.1
Glyma.19G047000.1	2186.54	629.348	2853.91	4.5347	2.18101	5.90218e-24	3.68458e-21	6.07364	19.2794	31.9995	35.1847	30.9175	28.7827	28.6699	8.57596	4.24749	4.99519	25.8439	5.93955	Glyma.19G047000.1	318	820	1	photosynthesis	Ribulose bisphosphate carboxylase, small chain	Ribulose bisphosphate carboxylase (small chain) family protein	None	No Hit	Glyma.19G047000.1
Glyma.03G260900.1	10188	5284.59	12289.4	2.32552	1.21756	1.54303e-08	3.08074e-06	49.3243	178.528	183.886	80.001	122.664	149.527	120.052	46.281	50.0226	72.7453	126.283	56.3496	Glyma.03G260900.1	495	727	1	ribosomal protein	60s Acidic ribosomal protein	60S acidic ribosomal protein family	GO:structural constituent of ribosome; GO:translational elongation; GO:intracellular; GO:ribosome	No Hit	Glyma.03G260900.1
Glyma.19G259800.1	19075.4	8986.84	23399.1	2.60371	1.38057	3.4836e-10	8.50719e-08	87.88	413.659	344.482	152.521	266.829	188.883	210.051	85.36	80.7104	118.122	237.758	94.7308	Glyma.19G259800.1	300	735	1	ribosomal protein	60s Acidic ribosomal protein	60S acidic ribosomal protein family	GO:structural constituent of ribosome; GO:translational elongation; GO:intracellular; GO:ribosome	No Hit	Glyma.19G259800.1
Glyma.05G067600.1	722.501	209.542	942.34	4.49715	2.16901	1.55353e-20	7.9147e-18	4.23228	19.5973	20.8624	23.4754	23.4926	24.6163	24.4044	4.46373	4.28392	5.27356	20.0973	4.67374	Glyma.05G067600.1	348	348	1	cell division/cycle	Actin	actin-11	None	ACT11	Glyma.05G067600.1
Glyma.05G120800.1	2663.79	1029.59	3364.16	3.26746	1.70817	4.9755e-13	1.55304e-10	1.75216	14.8546	13.2286	4.35853	7.60255	5.89088	6.04875	1.40406	2.75761	3.19663	7.67657	2.45276	Glyma.05G120800.1	1758	3270	1	membrane/transporter	ANTH domain	ENTH/ANTH/VHS superfamily protein	GO:phospholipid binding	No Hit	Glyma.05G120800.1
Glyma.19G213100.1	1326.07	764.815	1566.61	2.04836	1.03447	1.82656e-06	0.000236034	9.62958	15.4327	8.1386	16.4517	22.7153	2.62166	8.53924	4.54149	9.86791	3.99246	11.9327	6.13396	Glyma.19G213100.1	666	984	1	transcription factor	AP2 domain	Integrase-type DNA-binding superfamily protein	GO:sequence-specific DNA binding transcription factor activity; GO:regulation of transcription, DNA-templated	HRE2	Glyma.19G213100.1
Glyma.08G042700.1	7553.05	4328.59	8934.96	2.06417	1.04556	1.27002e-06	0.000172699	25.1911	64.7483	58.8694	36.3445	41.5403	43.2686	40.3215	21.9738	22.0421	22.8226	44.3262	22.2795	Glyma.08G042700.1	393	1511	1	membrane/transporter	B-cell receptor-associated protein 31-like	None	GO:intracellular protein transport; GO:endoplasmic reticulum; GO:integral component of membrane	No Hit	Glyma.08G042700.1
Glyma.20G017200.1	4621.82	2243.91	5640.93	2.51388	1.32992	1.27896e-10	3.23932e-08	24.6173	62.0885	74.4494	41.2587	68.1135	69.9407	54.0613	25.5275	17.882	26.3238	56.3614	23.2444	Glyma.20G017200.1	369	747	1	stress/senescence	Chaperonin 10 Kd subunit	GroES-like family protein	GO:protein folding; GO:cytoplasm	No Hit	Glyma.20G017200.1
Glyma.01G145000.1	2033.72	1114.7	2427.59	2.17779	1.12286	7.85122e-07	0.000113723	7.8586	36.9788	31.2401	19.012	25.2146	19.0011	20.6149	7.96089	12.1199	12.7768	22.8457	10.9525	Glyma.01G145000.1	321	793	1	oxidation/reduction	CHCH domain	Cox19-like CHCH family protein	None	No Hit	Glyma.01G145000.1
Glyma.03G021800.1	2790.59	1506.79	3340.79	2.21717	1.14872	3.80644e-07	5.96164e-05	10.0204	48.1563	36.9922	21.1783	31.3349	22.716	26.3792	9.92099	14.1969	15.5607	28.111	13.2262	Glyma.03G021800.1	321	887	1	oxidation/reduction	CHCH domain	Cox19-like CHCH family protein	None	No Hit	Glyma.03G021800.1
Glyma.08G067000.1	6144.48	3195.56	7408.3	2.31831	1.21307	4.39024e-08	8.24538e-06	20.7191	107.637	89.1849	47.4151	66.7005	57.7808	57.0061	22.5944	27.0403	36.1936	63.7776	28.6094	Glyma.08G067000.1	426	867	2	oxidation/reduction	CHCH domain	Cox19-like CHCH family protein	None	No Hit	Glyma.08G067000.1
Glyma.20G150600.1	4250.43	2486.29	5006.5	2.01364	1.00981	5.37167e-07	8.18536e-05	8.32131	27.3137	77.4575	42.6628	86.4121	41.7335	9.92977	18.4998	24.7108	22.4539	41.9758	21.8881	Glyma.20G150600.1	579	886	1	photosynthesis	Chlorophyll A-B binding protein	Chlorophyll A-B binding family protein	None	ELIP,ELIP1	Glyma.20G150600.1
Glyma.03G242900.1	9042.3	4898.31	10818.3	2.20858	1.14312	2.31054e-08	4.49172e-06	26.8766	56.4787	89.4413	80.491	84.4977	56.806	50.9466	27.4945	35.4951	27.5376	63.6483	30.1757	Glyma.03G242900.1	459	1268	3	stress/senescence	Copper/zinc superoxide dismutase (SODC)	copper/zinc superoxide dismutase 1	GO:metal ion binding; GO:superoxide metabolic process; GO:oxidation-reduction process	CSD1	Glyma.03G242900.1
Glyma.03G171400.1	3863.16	2161.8	4592.31	2.1243	1.08699	1.127e-06	0.000155859	14.3709	53.1555	60.4815	20.467	29.2713	44.8338	26.1056	15.7469	15.2441	20.9555	35.5265	17.3155	Glyma.03G171400.1	312	968	1	histone related	Core histone H2A/H2B/H3/H4	Histone superfamily protein	GO:DNA binding; GO:DNA-templated transcription, initiation; GO:nucleus	No Hit	Glyma.03G171400.1
Glyma.13G123500.1	3426.47	1616.48	4202.18	2.59959	1.37828	1.52665e-11	4.30996e-09	2.48383	0.28896	0.241244	4.13314	0.670734	1.27002	135.656	1.37707	12.4645	12.0723	20.6777	8.63795	Glyma.13G123500.1	1467	1467	1	seed storage	Cupin	RmlC-like cupins superfamily protein	GO:nutrient reservoir activity	No Hit	Glyma.13G123500.1
Glyma.09G207800.1	2517.95	1182.06	3090.48	2.61448	1.38652	5.08429e-10	1.21813e-07	7.69533	31.356	31.9024	17.114	20.8758	18.0668	19.4535	7.62435	7.88827	9.45787	20.9234	8.3235	Glyma.09G207800.1	525	1103	3	membrane/transporter	DAD family	Defender against death (DAD family) protein	GO:dolichyl-diphosphooligosaccharide-protein glycotransferase activity; GO:oligosaccharyltransferase complex; GO:integral component of membrane	ATDAD1	Glyma.09G207800.1
Glyma.16G212700.1	3134.56	1823.47	3696.45	2.02714	1.01945	1.4176e-05	0.0013749	18.1222	83.7886	78.0309	35.8117	50.6329	33.1755	32.4524	16.3149	24.5869	32.0172	47.4306	24.3063	Glyma.16G212700.1	156	583	1	transcription related	DNA directed RNA polymerase, 7 kDa subunit	DNA directed RNA polymerase, 7 kDa subunit	GO:DNA binding; GO:DNA-directed RNA polymerase activity; GO:transcription, DNA-templated	NRPB12,NRPD12,NRPE12	Glyma.16G212700.1
Glyma.14G140200.1	771.251	438.163	914.004	2.08599	1.06073	2.98126e-06	0.00037118	12.4054	36.5128	45.9355	32.3925	36.3854	33.3167	30.3395	11.4053	17.0566	20.236	32.4697	16.2326	Glyma.14G140200.1	210	210	1	oxidation/reduction	Endoplasmic reticulum protein ERp29, C-terminal domain	thioredoxin family protein	GO:endoplasmic reticulum	ATPDI11,ATPDIL2-1,MEE30,PDI11,UNE5	Glyma.14G140200.1
Glyma.02G089800.1	352.234	136.678	444.614	3.25301	1.70177	2.16412e-11	5.9764e-09	3.85945	23.2732	16.6279	11.3955	18.0596	14.5634	15.1598	5.1014	3.86994	5.14817	14.7056	4.7065	Glyma.02G089800.1	225	225	1	transcription related	Exosome component EXOSC1/CSL4	Nucleic acid-binding, OB-fold-like protein	GO:RNA binding; GO:exosome (RNase complex)	No Hit	Glyma.02G089800.1
Glyma.18G222200.1	10428.4	6103.53	12281.9	2.01225	1.00881	1.15664e-07	2.04657e-05	26.4883	39.9704	43.3919	65.0156	50.2306	49.9296	51.6174	30.6318	18.2703	23.1688	46.6634	24.0236	Glyma.18G222200.1	1251	1967	1	cell wall	Fasciclin domain	FASCICLIN-like arabinogalactan protein 8	None	AGP8,FLA8	Glyma.18G222200.1
Glyma.08G106700.1	2079.65	804.064	2626.33	3.26632	1.70766	1.3505e-18	6.07704e-16	2.13302	0.712911	2.68348	25.0983	17.2804	10.3162	1.3557	2.72884	2.67775	2.78082	8.51143	2.72914	Glyma.08G106700.1	1713	2291	1	protein metabolism	FKBP-type peptidyl-prolyl cis-trans isomerase; Tetratricopeptide repeat	FKBP-type peptidyl-prolyl cis-trans isomerase family protein	GO:protein folding; GO:protein binding	ATFKBP65,FKBP65,ROF2	Glyma.08G106700.1
Glyma.02G222400.1	62232.6	34632.5	74061.2	2.13849	1.09659	9.21847e-08	1.64425e-05	156.095	386.303	341.177	337.655	413.597	229.228	336.495	138.6	163.805	157.968	314.364	153.458	Glyma.02G222400.1	1077	1758	1	growth/development	Fructose-bisphosphate aldolase class-I	Aldolase superfamily protein	GO:fructose-bisphosphate aldolase activity; GO:glycolytic process	No Hit	Glyma.02G222400.1
Glyma.06G160300.1	106592	59261.3	126877	2.14097	1.09827	1.45061e-07	2.50667e-05	757.525	1872.3	2591.01	1573.63	1861.72	1192.64	1512.57	775.994	681.674	902.616	1623.06	786.762	Glyma.06G160300.1	231	584	1	disease resistance	Gamma-thionin family	Scorpion toxin-like knottin superfamily protein	GO:defense response	LCR74,PDF2.5	Glyma.06G160300.1
Glyma.13G039300.1	515.825	16.5972	729.78	43.9702	5.45845	4.62899e-67	3.41955e-63	47.6755	0.935084	6.2508	36.569	0.607387	0.29611	0.173321	0.0521734	0.764592	0.0951538	13.2153	0.303973	Glyma.13G039300.1	282	440	1	hormone related	Gibberellin regulated protein	Gibberellin-regulated family protein	None	No Hit	Glyma.13G039300.1
Glyma.13G039600.1	471.586	16.2894	666.713	40.9293	5.35506	8.98384e-64	5.30927e-60	43.6203	0.42534	6.23081	28.5201	0.453274	0.263911	0.118257	0.0489474	0.717315	0.0743918	11.376	0.280218	Glyma.13G039600.1	282	469	1	hormone related	Gibberellin regulated protein	Gibberellin-regulated family protein	None	No Hit	Glyma.13G039600.1
Glyma.14G087200.1	900.054	431.403	1100.9	2.55192	1.35158	5.84557e-10	1.37817e-07	4.76301	5.50761	16.3209	5.95339	7.62182	9.15499	20.2012	3.83534	2.29756	5.95327	9.93184	4.02872	Glyma.14G087200.1	267	824	1	hormone related	Gibberellin regulated protein	Gibberellin-regulated family protein	None	No Hit	Glyma.14G087200.1
Glyma.17G237100.1	7295.46	4140.83	8647.44	2.08833	1.06235	8.76537e-08	1.56658e-05	50.3824	73.1923	93.2211	89.8353	85.5014	82.0233	105.895	42.0571	33.7436	47.5574	82.8644	41.1194	Glyma.17G237100.1	267	780	1	hormone related	Gibberellin regulated protein	Gibberellin-regulated family protein	None	No Hit	Glyma.17G237100.1
Glyma.16G072400.1	4147.29	2385.92	4902.16	2.05462	1.03887	1.70572e-06	0.000222363	21.0521	63.1787	67.8341	43.0828	56.9858	38.1246	41.7767	18.8527	25.8903	27.4598	47.4335	24.0676	Glyma.16G072400.1	324	772	1	oxidation/reduction	Glutaredoxin	Glutaredoxin family protein	GO:electron carrier activity; GO:protein disulfide oxidoreductase activity; GO:cell redox homeostasis	No Hit	Glyma.16G072400.1
Glyma.10G015900.1	8897.38	5153.21	10502	2.03796	1.02712	1.19629e-07	2.1083e-05	23.7254	36.5173	44.3188	68.9237	51.1055	42.6653	42.5512	25.192	22.4794	20.1861	44.2582	22.6191	Glyma.10G015900.1	1080	1773	1	cell wall	Glycosyl transferase family 8	galacturonosyltransferase-like 7	GO:transferase activity, transferring glycosyl groups	GATL7	Glyma.10G015900.1
Glyma.11G063600.1	887.47	495.946	1055.27	2.12778	1.08935	2.55038e-08	4.94712e-06	1.93565	2.30732	3.98983	12.0484	8.87596	4.0473	3.11589	2.19499	2.16686	3.25607	5.18862	2.5393	Glyma.11G063600.1	972	1513	1	lipid metabolism	GNS1/SUR4 family	GNS1/SUR4 membrane protein family	GO:integral component of membrane	HOS3-1	Glyma.11G063600.1
Glyma.09G131500.1	6997.05	1778.8	9233.44	5.19082	2.37596	8.49081e-32	8.18136e-29	3.51554	1.09055	3.36093	95.1476	72.9433	17.166	1.09718	3.52096	4.96212	8.33209	27.7601	5.60506	Glyma.09G131500.1	2100	2458	1	stress/senescence	Histidine kinase-, DNA gyrase B-, and HSP90-like ATPase; Hsp90 protein	heat shock protein 90.1	GO:ATP binding; GO:unfolded protein binding; GO:protein folding; GO:response to stress	ATHS83,AtHsp90-1,ATHSP90.1,HSP81-1,HSP81.1,HSP83,HSP90.1	Glyma.09G131500.1
Glyma.04G054400.1	3166.33	153.045	4457.74	29.1269	4.86428	4.54924e-78	1.34425e-73	1.44477	28.6702	61.0841	47.9683	71.5444	49.3182	3.67172	1.12428	1.35987	1.58156	37.6717	1.35524	Glyma.04G054400.1	477	878	1	stress/senescence	Hsp20/alpha crystallin family	17.6 kDa class II heat shock protein	None	HSP17.6II	Glyma.04G054400.1
Glyma.06G054700.1	4379.07	1003.04	5825.94	5.80829	2.53811	1.23083e-32	1.23988e-29	12.492	17.0991	41.702	81.3396	98.2736	67.1455	11.9626	9.44426	8.46477	7.60125	47.1449	8.50343	Glyma.06G054700.1	477	918	1	stress/senescence	Hsp20/alpha crystallin family	17.6 kDa class II heat shock protein	None	HSP17.6II	Glyma.06G054700.1
Glyma.07G200200.1	9430.31	5050.86	11307.2	2.23867	1.16264	6.27098e-11	1.62545e-08	37.1133	9.4226	38.1892	257.068	198.741	27.8705	20.514	29.1301	42.6956	46.2961	84.1313	39.3739	Glyma.07G200200.1	486	999	1	stress/senescence	Hsp20/alpha crystallin family	HSP20-like chaperones superfamily protein	None	No Hit	Glyma.07G200200.1
Glyma.07G200700.1	1322.96	642.447	1614.61	2.51322	1.32954	2.36889e-12	7.04681e-10	6.33159	0.851094	5.92164	44.2972	29.4965	10.5011	3.36264	5.1961	6.47798	6.3094	14.3945	5.99449	Glyma.07G200700.1	462	835	1	stress/senescence	Hsp20/alpha crystallin family	HSP20-like chaperones superfamily protein	None	No Hit	Glyma.07G200700.1
Glyma.12G013100.1	6141.54	1988.83	7921.27	3.98287	1.99381	5.41773e-23	3.22326e-20	6.74849	6.57307	31.4256	148.371	121.945	65.8043	4.40294	8.32687	23.2733	12.5092	55.0385	14.7031	Glyma.12G013100.1	639	1066	2	stress/senescence	Hsp20/alpha crystallin family	mitochondrion-localized small heat shock protein 23.6	None	ATHSP23.6-MITO,HSP23.6-MITO	Glyma.12G013100.1
Glyma.13G175700.1	854.51	69.7669	1190.83	17.0687	4.09328	5.2942e-56	1.67613e-52	0.509354	3.55207	6.28013	6.44141	8.50803	33.2032	0.520128	0.457818	0.482364	0.603032	8.43061	0.514405	Glyma.13G175700.1	465	1053	1	stress/senescence	Hsp20/alpha crystallin family	HSP20-like chaperones superfamily protein	None	No Hit	Glyma.13G175700.1
Glyma.13G176000.1	912.969	156.495	1237.17	7.90551	2.98286	5.83656e-38	7.8393e-35	0.932203	1.03086	4.40617	17.9781	24.818	21.443	0.976021	1.13713	1.34141	1.5983	10.2263	1.35895	Glyma.13G176000.1	465	895	1	stress/senescence	Hsp20/alpha crystallin family	HSP20-like chaperones superfamily protein	None	No Hit	Glyma.13G176000.1
Glyma.13G176200.1	925.959	74.3837	1290.92	17.3549	4.11727	3.58451e-57	1.47005e-53	0.522093	4.11893	7.26114	7.50477	10.2192	36.3674	0.61031	0.499544	0.515452	0.697104	9.51484	0.5707	Glyma.13G176200.1	465	1011	1	stress/senescence	Hsp20/alpha crystallin family	HSP20-like chaperones superfamily protein	None	No Hit	Glyma.13G176200.1
Glyma.13G176300.1	6067.39	2359.27	7656.58	3.24531	1.69836	8.26296e-19	3.75634e-16	13.2573	6.51804	29.9585	139.152	131.665	36.5899	12.1309	14.2863	16.0341	20.791	52.753	17.0371	Glyma.13G176300.1	486	1075	1	stress/senescence	Hsp20/alpha crystallin family	HSP20-like chaperones superfamily protein	None	No Hit	Glyma.13G176300.1
Glyma.13G176500.1	1170.52	309.24	1539.65	4.9788	2.3158	1.79483e-27	1.33703e-24	2.09004	1.07542	3.6996	26.3926	30.0585	10.7318	1.47857	1.78428	2.15089	2.89039	10.7895	2.27519	Glyma.13G176500.1	459	1055	1	stress/senescence	Hsp20/alpha crystallin family	HSP20-like chaperones superfamily protein	None	No Hit	Glyma.13G176500.1
Glyma.14G099900.1	990.345	48.5767	1393.96	28.6961	4.84278	2.45714e-72	4.35636e-68	0.409973	2.01835	9.13773	18.5032	25.7704	17.374	0.703229	0.501777	0.135174	0.507617	10.5596	0.381523	Glyma.14G099900.1	480	976	1	stress/senescence	Hsp20/alpha crystallin family	17.6 kDa class II heat shock protein	None	HSP17.6II	Glyma.14G099900.1
Glyma.17G224900.1	2046.71	8.42526	2920.26	346.608	8.43716	1.28322e-133	1.13753e-128	0.0447137	27.6727	40.2658	15.1977	35.684	38.9908	1.79875	0.0723413	0.0207872	0.109947	22.8078	0.0676917	Glyma.17G224900.1	480	952	1	stress/senescence	Hsp20/alpha crystallin family	17.6 kDa class II heat shock protein	None	HSP17.6II	Glyma.17G224900.1
Glyma.19G011400.1	2129.01	215.688	2949	13.6725	3.7732	5.51333e-53	1.43747e-49	1.65819	19.3429	30.0023	11.1403	14.8006	51.3959	1.72444	1.75495	1.20138	1.27674	18.5807	1.41103	Glyma.19G011400.1	594	1186	1	stress/senescence	Hsp20/alpha crystallin family	HSP20-like chaperones superfamily protein	None	ATHSP22.0	Glyma.19G011400.1
Glyma.20G015900.1	3941.98	903.054	5244.37	5.80738	2.53789	9.64637e-33	9.82898e-30	10.7679	13.6488	33.5783	68.4073	81.3009	75.5716	10.4552	8.34401	7.32785	7.00799	41.9614	7.55995	Glyma.20G015900.1	477	929	1	stress/senescence	Hsp20/alpha crystallin family	17.6 kDa class II heat shock protein	None	HSP17.6II	Glyma.20G015900.1
Glyma.02G205600.1	2244.92	449.282	3014.48	6.70954	2.74621	8.4729e-37	1.10455e-33	0.84422	0.390133	2.84319	26.4457	14.5034	22.8249	1.21302	0.802645	1.54664	2.26345	9.86637	1.53758	Glyma.02G205600.1	1959	2269	1	stress/senescence	Hsp70 protein	heat shock protein 70B	None	Hsp70b	Glyma.02G205600.1
Glyma.17G072400.1	2439.08	396.653	3314.4	8.35593	3.0628	1.3204e-43	2.25095e-40	0.722356	0.377812	4.48237	17.8527	9.27646	40.3472	1.75272	0.632706	0.576835	2.73378	10.6874	1.31444	Glyma.17G072400.1	1938	2310	1	stress/senescence	Hsp70 protein	heat shock protein 70B	None	Hsp70b	Glyma.17G072400.1
Glyma.16G178800.1	6474.87	1790	8482.67	4.73892	2.24456	2.12029e-28	1.64874e-25	3.92531	1.9952	6.25489	68.2571	52.0431	23.4959	1.85821	2.98726	6.22962	5.83874	22.5471	5.01854	Glyma.16G178800.1	2100	2787	2	stress/senescence	Hsp90 protein; Histidine kinase-, DNA gyrase B-, and HSP90-like ATPase	heat shock protein 90.1	GO:ATP binding; GO:unfolded protein binding; GO:protein folding; GO:response to stress	ATHS83,AtHsp90-1,ATHSP90.1,HSP81-1,HSP81.1,HSP83,HSP90.1	Glyma.16G178800.1
Glyma.05G035600.1	1227.59	658.474	1471.49	2.2347	1.16008	6.00757e-07	9.01105e-05	7.59603	26.457	26.8254	13.2474	19.4441	14.5155	13.9865	6.06347	8.77092	9.54353	17.4389	8.12597	Glyma.05G035600.1	234	631	1	oxidation/reduction	Hypoxia induced protein conserved region	hypoxia-responsive family protein / zinc finger (C3HC4-type RING finger) family protein	None	No Hit	Glyma.05G035600.1
Glyma.01G193800.1	12185.1	6866.76	14464.4	2.10644	1.07481	6.90904e-07	0.000102248	49.0481	189.898	156.547	85.8471	127.418	106.507	113.234	53.372	51.717	69.8865	118.357	58.3251	Glyma.01G193800.1	441	913	1	protein metabolism	KOW motif	Translation protein SH3-like family protein	None	No Hit	Glyma.01G193800.1
Glyma.11G048100.1	17287.5	8568.8	21024.1	2.45356	1.29488	3.85542e-09	8.23546e-07	31.6088	157.681	127.994	65.754	95.9389	77.9307	81.9769	34.083	34.9422	46.9105	91.2692	38.6452	Glyma.11G048100.1	441	1720	1	protein metabolism	KOW motif	Translation protein SH3-like family protein	None	No Hit	Glyma.11G048100.1
Glyma.15G068500.1	11232.5	5522.48	13679.6	2.47709	1.30864	2.68304e-09	5.91651e-07	48.4299	229.47	175.455	89.4516	143.413	104.016	115.12	47.8789	45.7245	68.8344	129.337	54.1459	Glyma.15G068500.1	441	790	1	protein metabolism	KOW motif	Translation protein SH3-like family protein	None	No Hit	Glyma.15G068500.1
Glyma.17G181300.1	2195.31	1181.76	2629.69	2.22523	1.15396	3.10176e-08	5.91315e-06	12.1453	39.1906	34.2991	29.315	41.0904	38.8278	41.7048	13.2029	14.5373	19.7648	33.7961	15.835	Glyma.17G181300.1	579	579	1	ribosomal protein	KOW motif; Ribosomal family S4e	Ribosomal protein S4 (RPS4A) family protein	None	No Hit	Glyma.17G181300.1
Glyma.15G149600.1	550.106	320.229	648.626	2.02551	1.01828	4.18026e-05	0.00343755	2.61049	14.9648	7.98871	1.54486	9.43799	4.12101	6.14763	4.33337	1.65823	4.21183	6.68792	3.40114	Glyma.15G149600.1	303	724	1	stress/senescence	Late embryogenesis abundant protein	drought-induced 21	GO:response to stress	ATDI21,DI21	Glyma.15G149600.1
Glyma.03G175000.1	1597.67	939.786	1879.63	2.00006	1.00004	1.52887e-06	0.000202746	3.27411	7.12193	7.19744	5.24002	6.00534	10.4807	6.9361	3.49687	3.23156	3.56935	6.60794	3.43259	Glyma.03G175000.1	1335	2127	1	membrane/transporter	Lung seven transmembrane receptor	Lung seven transmembrane receptor family protein	GO:integral component of membrane	No Hit	Glyma.03G175000.1
Glyma.14G153900.1	273.769	59.0173	365.805	6.19827	2.63186	5.78053e-21	3.01428e-18	0.976655	6.96253	8.27312	5.88955	5.9424	6.96564	6.18254	0.960654	0.928077	1.08747	5.88463	0.992068	Glyma.14G153900.1	462	462	1	membrane/transporter	Major intrinsic protein	plasma membrane intrinsic protein 3	GO:transporter activity; GO:transport; GO:membrane	PIP2;7,PIP3,PIP3A,SIMIP	Glyma.14G153900.1
Glyma.01G190900.1	1312.11	760.496	1548.52	2.0362	1.02588	4.36986e-06	0.00051813	4.43788	16.1484	12.9174	8.22238	9.54696	11.8969	8.73366	5.67124	4.64327	5.38193	10.2719	5.23215	Glyma.01G190900.1	723	1128	1	cell wall	None	arabinogalactan protein 18	None	AGP18,ATAGP18	Glyma.01G190900.1
Glyma.05G102100.1	19806.3	10622	23742.5	2.23522	1.16042	2.88656e-08	5.53864e-06	70.5307	227.683	180.69	157.63	187.241	143.317	127.387	78.5436	71.8581	68.0211	156.354	72.8076	Glyma.05G102100.1	636	1135	1	cell wall	None	arabinogalactan protein 18	None	AGP18,ATAGP18	Glyma.05G102100.1
Glyma.11G051300.1	2806.11	1602.94	3321.75	2.07229	1.05123	6.04286e-07	9.04867e-05	11.7344	29.4436	33.2039	27.162	27.9458	22.4892	19.3437	13.0727	11.7827	11.9759	24.4746	12.2771	Glyma.11G051300.1	702	1015	1	cell wall	None	arabinogalactan protein 18	None	AGP18,ATAGP18	Glyma.11G051300.1
Glyma.12G206300.1	598.188	293.103	728.938	2.48697	1.31439	5.18761e-08	9.58055e-06	2.04551	8.95905	9.18929	3.75423	6.58059	5.73183	6.06913	2.33223	2.45075	2.81757	6.04709	2.53352	Glyma.12G206300.1	291	899	11	growth/development	None	nuclear fusion defective 6	None	NFD6	Glyma.12G206300.1
Glyma.06G043700.1	3630.61	1985.31	4335.74	2.18392	1.12692	2.46161e-07	4.01867e-05	9.34462	32.0659	31.2886	18.9407	19.8362	19.741	18.5623	10.504	8.746	11.2126	21.397	10.1542	Glyma.06G043700.1	486	1516	1	membrane/transporter	None	WPP domain protein 2	None	WPP2	Glyma.06G043700.1
Glyma.14G086900.1	1122.72	648.914	1325.78	2.04308	1.03074	7.6826e-06	0.000835631	3.07283	8.60142	8.34451	5.7937	4.8702	4.68027	4.39489	3.05472	2.81415	2.77763	5.67969	2.88217	Glyma.14G086900.1	372	1751	1	membrane/transporter	None	WPP domain protein 1	None	WPP1	Glyma.14G086900.1
Glyma.12G092000.1	4714.15	2748.16	5556.71	2.02198	1.01577	1.53008e-06	0.000202746	26.2781	62.609	62.8719	58.0486	52.0555	39.1728	49.0805	24.5862	27.3067	25.3927	50.0166	25.7619	Glyma.12G092000.1	387	831	2	photosynthesis	None	photosystem I subunit O	None	PSAO	Glyma.12G092000.1
Glyma.12G170600.1	242.257	95.5115	305.147	3.19488	1.67576	5.27042e-10	1.25932e-07	1.35225	5.60632	6.3565	5.67747	6.16899	5.24652	5.13372	0.941534	2.05126	2.01377	5.0774	1.66885	Glyma.12G170600.1	447	447	1	photosynthesis	None	PGR5-LIKE A	None	PGR5-LIKE A	Glyma.12G170600.1
Glyma.17G207400.1	221.729	112.495	268.544	2.38716	1.2553	4.15211e-07	6.4461e-05	3.76109	5.59342	4.70951	10.304	7.11392	9.88319	6.76665	3.51158	3.02715	2.4614	6.87597	3.00004	Glyma.17G207400.1	204	292	1	protein metabolism	None	2A phosphatase associated protein of 46 kD	None	TAP46	Glyma.17G207400.1
Glyma.13G012300.1	14855	5977.16	18659.7	3.12184	1.6424	1.14696e-12	3.45833e-10	130.657	1657.02	826.98	420.731	421.981	555.065	449.052	305.7	175.605	154.152	637.355	211.819	Glyma.13G012300.1	219	219	1	rDNA gene	None	None	None	No Hit	Glyma.13G012300.1
Glyma.02G281400.1	979.16	125.62	1344.96	10.7066	3.42042	1.90905e-43	3.19305e-40	34.843	2.18946	8.20436	68.354	2.58757	1.17577	1.07093	0.734104	2.74585	1.36155	16.9179	1.61384	Glyma.02G281400.1	417	615	1	seed storage	None	Bifunctional inhibitor/lipid-transfer protein/seed storage 2S albumin superfamily protein	None	No Hit	Glyma.02G281400.1
Glyma.02G281500.1	836.077	32.1491	1180.62	36.7232	5.19862	4.61082e-72	6.81226e-68	46.8661	0.210427	5.46111	38.4352	1.06784	0.293195	0.146263	0.0968621	0.770054	0.215914	13.2114	0.360943	Glyma.02G281500.1	414	711	1	seed storage	None	Bifunctional inhibitor/lipid-transfer protein/seed storage 2S albumin superfamily protein	None	No Hit	Glyma.02G281500.1
Glyma.01G190500.1	1004.34	561.814	1193.99	2.12524	1.08763	5.29468e-06	0.000612738	4.90312	21.3538	17.2353	8.44666	12.5133	10.596	10.4419	4.58498	6.10919	7.23568	12.2129	5.97662	Glyma.01G190500.1	270	731	1	unknown	None	None	None	No Hit	Glyma.01G190500.1
Glyma.01G242900.1	1423.76	728.592	1721.69	2.36303	1.24064	1.70516e-07	2.87568e-05	14.4162	59.8121	58.836	17.0933	35.439	27.0827	27.7868	11.3455	13.5976	20.2453	34.3523	15.0628	Glyma.01G242900.1	234	375	1	unknown	None	None	None	No Hit	Glyma.01G242900.1
Glyma.02G039700.1	2380.03	1234.66	2870.91	2.32527	1.2174	1.26383e-08	2.54624e-06	7.53428	23.465	15.2081	13.1535	15.8588	21.4809	13.4848	6.63743	6.7318	7.71408	15.7408	7.02777	Glyma.02G039700.1	456	1365	1	unknown	None	None	None	No Hit	Glyma.02G039700.1
Glyma.02G081600.1	734.153	324.974	909.516	2.79874	1.48478	1.52396e-09	3.48181e-07	2.21351	12.4415	11.027	5.06051	6.98175	6.52129	5.80899	1.46598	2.81219	3.70198	7.15065	2.66005	Glyma.02G081600.1	198	950	1	unknown	None	None	None	No Hit	Glyma.02G081600.1
Glyma.02G157900.1	1436.13	837.073	1692.86	2.02236	1.01604	1.16585e-06	0.00016048	7.26531	10.5192	10.713	33.8439	43.164	4.90159	11.1712	2.54012	22.9736	2.45145	17.3683	9.32174	Glyma.02G157900.1	366	723	3	unknown	None	None	None	No Hit	Glyma.02G157900.1
Glyma.03G118700.1	1142.65	655.977	1351.22	2.05986	1.04255	4.00914e-06	0.000482223	4.9533	12.1174	11.5824	5.4867	8.06168	7.8227	8.55433	4.45213	3.60899	4.55008	8.36836	4.20373	Glyma.03G118700.1	306	1210	1	unknown	None	None	None	No Hit	Glyma.03G118700.1
Glyma.03G124100.1	527.955	97.2208	712.555	7.32925	2.87367	5.20761e-29	4.15891e-26	5.16739	32.6271	37.9813	25.0568	32.0011	28.7478	22.9715	5.06333	2.95365	3.2286	26.3647	3.74853	Glyma.03G124100.1	201	201	1	unknown	None	None	None	No Hit	Glyma.03G124100.1
Glyma.03G154300.1	243.49	8.343	344.267	41.2642	5.36682	5.92447e-50	1.27712e-46	15.5854	0.0993449	5.66007	15.7526	0.459775	0.129769	0.0552418	0	0.31537	0.0695015	5.39175	0.12829	Glyma.03G154300.1	261	502	1	unknown	None	None	None	No Hit	Glyma.03G154300.1
Glyma.03G170900.1	501.063	267.739	601.06	2.24495	1.16668	4.7394e-05	0.00382635	1.6076	14.9713	8.86109	2.37452	3.74771	6.76565	3.60471	1.14985	3.64035	3.56321	5.99037	2.78447	Glyma.03G170900.1	348	752	1	unknown	None	None	None	No Hit	Glyma.03G170900.1
Glyma.05G214600.1	527.214	278.553	633.783	2.27527	1.18604	1.52212e-07	2.61496e-05	4.23611	6.86836	10.961	8.27374	8.81153	5.90403	8.48966	4.43797	2.64286	3.37061	7.64921	3.48381	Glyma.05G214600.1	306	619	1	unknown	None	None	None	No Hit	Glyma.05G214600.1
Glyma.06G135700.1	4379.94	635.267	5984.8	9.42092	3.23587	2.38324e-39	3.52112e-36	4.06537	120.072	91.6063	28.317	52.65	38.3267	43.9221	3.24494	6.84495	7.95299	54.1371	6.0143	Glyma.06G135700.1	270	823	1	unknown	None	None	None	No Hit	Glyma.06G135700.1
Glyma.07G057500.1	1434.3	706.856	1746.06	2.47018	1.30461	2.99102e-08	5.72667e-06	7.78446	35.6662	29.1754	13.1291	19.8348	13.0194	14.1474	7.4633	7.26666	9.15539	18.9653	7.96178	Glyma.07G057500.1	258	689	1	unknown	None	None	None	No Hit	Glyma.07G057500.1
Glyma.07G269300.1	145.638	69.9975	178.055	2.54373	1.34695	1.49481e-05	0.00142852	3.40539	12.2897	6.83736	5.29493	5.90033	5.36665	5.41422	2.73289	2.48153	2.55858	6.35836	2.591	Glyma.07G269300.1	210	210	1	unknown	None	None	None	No Hit	Glyma.07G269300.1
Glyma.09G090600.1	1184.63	49.2686	1671.22	33.9206	5.08409	1.74484e-74	3.86687e-70	63.9148	0.310917	6.31659	44.5133	1.01484	0.454873	0.172889	0.181284	1.02813	0.26102	16.6712	0.490145	Glyma.09G090600.1	435	802	1	unknown	None	None	None	No Hit	Glyma.09G090600.1
Glyma.09G090700.1	185.049	61.2741	238.095	3.88574	1.95819	4.73465e-11	1.24914e-08	1.94836	10.6689	14.3876	10.7712	8.67264	7.64878	7.65717	1.59895	3.28183	2.29127	8.8221	2.39068	Glyma.09G090700.1	201	201	1	unknown	None	None	None	No Hit	Glyma.09G090700.1
Glyma.10G048000.1	262.663	10.8944	370.564	34.0143	5.08807	7.62432e-47	1.37933e-43	0.228857	19.9082	28.3777	14.0662	13.3886	14.0095	13.5675	0.123421	0.815694	0.45019	14.7924	0.463102	Glyma.10G048000.1	186	186	1	unknown	None	None	None	No Hit	Glyma.10G048000.1
Glyma.10G049000.1	112.867	31.8637	147.583	4.6317	2.21154	4.16752e-10	1.00664e-07	1.27067	11.1031	8.50178	4.45815	5.1371	3.75957	4.13901	1.02789	1.2471	1.42336	5.48135	1.23278	Glyma.10G049000.1	201	201	1	unknown	None	None	None	No Hit	Glyma.10G049000.1
Glyma.10G207000.1	235.828	113.064	288.441	2.55114	1.35114	4.86602e-07	7.51496e-05	4.42701	17.9536	12.9428	23.2416	17.8977	10.7705	12.9875	2.39766	9.05917	6.32667	14.3173	5.92783	Glyma.10G207000.1	150	150	1	unknown	None	None	None	No Hit	Glyma.10G207000.1
Glyma.11G001400.1	2943.51	1582.08	3526.98	2.22932	1.15661	1.18044e-06	0.000161735	16.3187	86.9569	74.1116	22.0544	43.1668	34.4966	36.4063	13.992	19.8678	28.67	44.7873	20.8433	Glyma.11G001400.1	234	589	1	unknown	None	None	None	No Hit	Glyma.11G001400.1
Glyma.11G017600.1	660.663	362.126	788.608	2.17772	1.12282	3.00868e-06	0.000373022	2.77416	9.81705	9.90633	4.33957	7.31979	4.89278	5.0515	2.82866	2.62168	3.54861	6.30017	2.99965	Glyma.11G017600.1	285	936	2	unknown	None	None	None	No Hit	Glyma.11G017600.1
Glyma.11G114900.1	121.514	43.3974	154.993	3.57147	1.83652	3.63016e-09	7.79184e-07	3.17567	7.52025	8.82758	10.3303	6.89336	13.9078	13.4255	2.24705	2.98412	2.82441	9.15435	2.68519	Glyma.11G114900.1	126	126	1	unknown	None	conserved peptide upstream open reading frame 2	None	CPuORF2	Glyma.11G114900.1
Glyma.11G132100.1	1640.75	386.028	2178.49	5.64334	2.49655	2.38425e-26	1.70449e-23	3.87364	43.1593	34.4468	21.0287	35.5726	25.8514	24.8658	3.94083	5.26619	5.81496	26.9712	5.00733	Glyma.11G132100.1	219	600	1	unknown	None	None	None	No Hit	Glyma.11G132100.1
Glyma.11G166700.1	524.584	268.425	634.366	2.36329	1.2408	6.47315e-07	9.61402e-05	4.95256	18.6717	19.5426	7.34267	11.0527	7.46967	10.7992	5.68389	3.90081	5.4012	11.4044	4.9953	Glyma.11G166700.1	207	416	1	unknown	None	None	None	No Hit	Glyma.11G166700.1
Glyma.11G173200.1	404.608	119.467	526.812	4.40968	2.14067	1.83979e-17	7.65691e-15	32.7205	0.726035	5.25884	17.915	1.37821	0.536328	0.70999	0.814381	3.44395	1.44323	8.46355	1.90052	Glyma.11G173200.1	273	498	1	unknown	None	None	None	No Hit	Glyma.11G173200.1
Glyma.11G173300.1	526.476	137.053	693.372	5.05916	2.3389	2.52418e-21	1.34796e-18	52.2527	0.938435	6.41488	21.5073	1.52826	0.854581	0.790195	1.16839	3.95789	1.86079	12.0409	2.32902	Glyma.11G173300.1	273	465	1	unknown	None	None	None	No Hit	Glyma.11G173300.1
Glyma.11G173400.1	438.017	123.944	572.62	4.61999	2.20789	1.39695e-18	6.25432e-16	41.7733	1.0818	5.79058	18.686	1.37024	0.664161	0.631626	0.912941	3.7919	1.68016	9.99967	2.12833	Glyma.11G173400.1	273	461	1	unknown	None	None	None	No Hit	Glyma.11G173400.1
Glyma.11G173500.1	303.408	72.1583	402.515	5.57822	2.47981	4.44977e-20	2.21606e-17	20.3528	0.979422	5.4959	18.442	0.902698	0.484087	0.471021	0.37367	2.31087	0.962986	6.73256	1.21584	Glyma.11G173500.1	273	471	1	unknown	None	None	None	No Hit	Glyma.11G173500.1
Glyma.12G040700.1	121.181	43.7307	154.374	3.5301	1.81971	4.79151e-09	1.01132e-06	3.17567	7.4213	8.82758	10.2784	6.84515	13.9078	13.3705	2.30778	2.98412	2.82441	9.11805	2.70544	Glyma.12G040700.1	126	126	1	unknown	None	conserved peptide upstream open reading frame 2	None	CPuORF2	Glyma.12G040700.1
Glyma.12G193700.1	1441.17	845.02	1696.67	2.00784	1.00565	3.52059e-06	0.000427521	7.35533	20.5317	21.4419	11.8562	14.5976	14.9023	15.3135	9.56057	5.22681	8.57671	15.1426	7.78803	Glyma.12G193700.1	369	838	1	unknown	None	None	None	No Hit	Glyma.12G193700.1
Glyma.12G225700.1	576.686	323.309	685.276	2.11957	1.08377	2.12021e-05	0.00194541	3.88607	14.7442	9.72814	4.57488	8.41982	4.56559	4.62514	3.26719	3.34457	3.9692	7.22055	3.52698	Glyma.12G225700.1	132	712	1	unknown	None	None	None	No Hit	Glyma.12G225700.1
Glyma.13G192300.1	913.224	41.4011	1286.86	31.0828	4.95804	3.25383e-69	3.60553e-65	60.7233	0.25831	3.6033	34.556	0.704703	0.287931	0.172364	0.179676	0.947561	0.240951	14.3294	0.456063	Glyma.13G192300.1	438	724	1	unknown	None	None	None	No Hit	Glyma.13G192300.1
Glyma.13G192500.1	360.022	20.9466	505.34	24.1252	4.59247	1.19879e-49	2.47138e-46	23.3041	0.111652	2.39962	15.9029	0.308226	0.184738	0.0517376	0.0342632	0.571039	0.145808	6.03757	0.25037	Glyma.13G192500.1	438	670	1	unknown	None	None	None	No Hit	Glyma.13G192500.1
Glyma.13G308800.1	827.72	362.937	1026.91	2.82946	1.50053	2.43913e-10	6.0397e-08	3.06169	15.592	14.1234	6.17658	8.01159	7.09634	8.24381	4.40307	2.28045	3.08422	8.90076	3.25591	Glyma.13G308800.1	363	862	1	unknown	None	None	None	No Hit	Glyma.13G308800.1
Glyma.13G328200.1	791.006	455.41	934.833	2.05273	1.03754	7.26938e-06	0.000802647	4.8878	13.4424	12.5782	9.15888	8.67696	8.99026	8.32502	4.78514	4.79179	4.74914	9.43706	4.77536	Glyma.13G328200.1	327	742	2	unknown	None	None	None	No Hit	Glyma.13G328200.1
Glyma.13G354000.1	1089.85	524.156	1332.29	2.54177	1.34584	4.0673e-09	8.64637e-07	15.1407	39.2324	45.7141	29.649	32.8062	21.3962	25.0122	12.5779	14.1015	10.0909	29.8501	12.2567	Glyma.13G354000.1	216	334	1	unknown	None	None	None	No Hit	Glyma.13G354000.1
Glyma.14G033000.1	1231.66	69.7934	1729.61	24.7819	4.63121	1.90906e-67	1.64207e-63	46.1188	0.195922	5.60471	81.4236	0.572679	0.595605	0.188177	0.273289	1.77163	0.348897	19.2428	0.797938	Glyma.14G033000.1	531	700	1	unknown	None	None	None	No Hit	Glyma.14G033000.1
Glyma.14G092500.1	4463.21	1808.54	5600.92	3.09693	1.63084	2.75575e-13	8.72461e-11	17.9546	104.506	82.134	46.3269	63.7798	43.6242	45.403	19.8955	16.5322	21.5883	57.6755	19.3386	Glyma.14G092500.1	183	725	1	unknown	None	None	None	No Hit	Glyma.14G092500.1
Glyma.14G104600.1	926.841	499.35	1110.05	2.22299	1.1525	8.80014e-07	0.000125621	4.30184	13.8413	12.5109	7.4554	10.1403	6.51443	6.84472	3.89901	4.47918	3.99162	8.80128	4.12327	Glyma.14G104600.1	186	944	1	unknown	None	None	None	No Hit	Glyma.14G104600.1
Glyma.15G077400.1	668.159	379.372	791.925	2.08746	1.06175	3.76293e-05	0.00314394	3.79964	20.1451	14.4039	6.85906	8.97832	7.0828	8.32872	4.0058	5.29047	5.57299	9.94251	4.95642	Glyma.15G077400.1	417	596	2	unknown	None	None	None	No Hit	Glyma.15G077400.1
Glyma.15G166100.1	1117.44	314.619	1461.51	4.64532	2.21578	1.96593e-19	9.3325e-17	1.96709	25.1524	23.4513	9.66088	13.0381	10.1479	11.2476	1.71103	3.48262	3.94406	13.5236	3.0459	Glyma.15G166100.1	402	805	1	unknown	None	None	None	No Hit	Glyma.15G166100.1
Glyma.16G082100.1	105.349	28.2504	138.391	4.89873	2.29241	1.09789e-11	3.15928e-09	1.31381	4.46377	6.67864	6.50042	7.57359	9.36952	8.43068	0.708528	1.79164	1.59373	6.33292	1.36463	Glyma.16G082100.1	162	162	1	unknown	None	None	None	No Hit	Glyma.16G082100.1
Glyma.17G030800.1	546.174	166.299	708.978	4.26328	2.09196	1.96868e-19	9.3325e-17	1.33023	3.84591	4.49517	6.98256	7.56785	5.8446	7.00273	1.68933	0.957554	1.24506	5.29558	1.29731	Glyma.17G030800.1	516	992	1	unknown	None	None	None	No Hit	Glyma.17G030800.1
Glyma.17G093100.1	896.523	203.158	1193.68	5.87564	2.55474	7.35961e-28	5.6242e-25	1.05602	5.43672	3.64638	9.89065	7.09136	5.56059	6.91955	0.90514	0.961636	1.16002	5.65732	1.00893	Glyma.17G093100.1	270	1564	1	unknown	None	None	None	No Hit	Glyma.17G093100.1
Glyma.17G095600.1	550.75	313.689	652.347	2.0796	1.0563	1.15407e-05	0.00115124	6.73916	12.8015	12.8763	7.22864	9.38372	8.48246	8.09937	4.37472	4.94421	4.69644	9.37303	4.67179	Glyma.17G095600.1	285	523	1	unknown	None	None	None	No Hit	Glyma.17G095600.1
Glyma.17G161000.1	333.81	134.56	419.203	3.11536	1.6394	2.11052e-10	5.25537e-08	1.72672	6.55273	8.98808	5.6064	6.9737	3.25147	5.42889	1.5925	1.83817	2.10446	5.504	1.84505	Glyma.17G161000.1	207	567	1	unknown	None	None	None	No Hit	Glyma.17G161000.1
Glyma.17G221200.1	652.015	295.873	804.647	2.71957	1.44338	2.13843e-09	4.82815e-07	2.68233	9.68632	8.81548	4.3968	6.41263	4.3982	4.84349	2.4933	1.99444	2.25315	5.89075	2.24696	Glyma.17G221200.1	198	1022	1	unknown	None	None	None	No Hit	Glyma.17G221200.1
Glyma.17G231000.1	7749.51	4446	9165.3	2.06147	1.04367	2.11998e-06	0.00026924	43.1293	157.412	145.508	73.8444	103.657	81.6687	83.2538	48.0205	45.2195	55.293	98.3534	49.511	Glyma.17G231000.1	183	697	1	unknown	None	None	None	No Hit	Glyma.17G231000.1
Glyma.17G256000.1	423.277	16.3912	597.657	36.462	5.18832	1.13472e-60	5.91706e-57	15.7807	0.417792	4.76154	35.2419	0.503478	0.195318	0.0855907	0.0539831	0.570066	0.0738407	8.1409	0.23263	Glyma.17G256000.1	348	567	1	unknown	None	None	None	No Hit	Glyma.17G256000.1
Glyma.19G032100.1	184.01	37.9393	246.611	6.50016	2.70048	6.17587e-17	2.46609e-14	0.630629	16.3351	14.1375	5.54151	7.05806	9.10814	6.70817	0.673102	2.04613	1.42143	8.50273	1.38022	Glyma.19G032100.1	216	216	1	unknown	None	None	None	No Hit	Glyma.19G032100.1
Glyma.19G123000.1	1941.03	1109.45	2297.42	2.07077	1.05017	1.32734e-06	0.000179367	9.13052	21.2067	20.7334	12.5775	15.1122	16.2681	15.513	8.22777	7.20167	8.27751	15.7916	7.90231	Glyma.19G123000.1	252	1090	1	unknown	None	None	None	No Hit	Glyma.19G123000.1
Glyma.20G130500.1	2362.27	1332.88	2803.44	2.1033	1.07266	1.16302e-06	0.000160339	14.4227	43.851	37.7	19.5506	26.0535	25.6288	34.0841	15.1153	12.6139	14.8365	28.7558	14.1885	Glyma.20G130500.1	297	729	9	unknown	None	None	None	No Hit	Glyma.20G130500.1
Glyma.09G061600.1	2700.08	1541.65	3196.55	2.07346	1.05204	1.09579e-06	0.000153216	8.36829	25.7957	24.8949	19.5058	16.31	17.1799	17.6814	9.53251	8.22259	10.0612	18.5337	9.27211	Glyma.09G061600.1	534	1290	1	membrane/transporter	OST3 / OST6 family	Oligosaccharyltransferase complex/magnesium transporter family protein	None	No Hit	Glyma.09G061600.1
Glyma.15G180400.1	754.205	304.657	946.869	3.10798	1.63598	3.50636e-12	1.02923e-09	5.38209	36.7346	38.2381	25.7372	35.396	26.0577	21.3564	6.65528	10.1854	10.4536	26.986	9.09807	Glyma.15G180400.1	261	261	1	oxidation/reduction	Peroxidase	ascorbate peroxidase 2	GO:peroxidase activity; GO:heme binding; GO:response to oxidative stress; GO:oxidation-reduction process	APX1B,APX2	Glyma.15G180400.1
Glyma.19G051400.1	834.936	391.517	1024.97	2.61795	1.38844	2.36378e-09	5.27813e-07	5.61329	37.7687	39.8167	26.4747	36.7547	26.3918	22.6524	6.97939	13.1688	13.4191	27.9246	11.1891	Glyma.19G051400.1	273	273	1	oxidation/reduction	Peroxidase	ascorbate peroxidase 2	GO:peroxidase activity; GO:heme binding; GO:response to oxidative stress; GO:oxidation-reduction process	APX1B,APX2	Glyma.19G051400.1
Glyma.19G103900.1	739.77	346.755	908.205	2.61916	1.3891	2.96401e-09	6.50373e-07	7.70268	31.3391	31.401	21.113	29.1298	22.4238	18.1575	6.79319	10.8595	9.96849	23.0381	9.20707	Glyma.19G103900.1	294	294	1	oxidation/reduction	Peroxidase	ascorbate peroxidase 2	GO:peroxidase activity; GO:heme binding; GO:response to oxidative stress; GO:oxidation-reduction process	APX1B,APX2	Glyma.19G103900.1
Glyma.08G353300.1	276.634	7.07118	392.16	55.4589	5.79335	1.98116e-56	6.75477e-53	25.9845	0.201817	4.2556	9.19947	0.185712	0.140599	0.087284	0	0.201691	0.0878518	5.72214	0.0965143	Glyma.08G353300.1	423	556	1	growth/development	Plant self-incompatibility protein S1	Plant self-incompatibility protein S1 family	None	No Hit	Glyma.08G353300.1
Glyma.18G277700.1	578.454	21.3948	817.194	38.196	5.25535	5.59087e-66	3.5401e-62	53.1298	1.03467	10.657	28.5108	1.17193	0.405462	0.201369	0.11113	0.780082	0.173725	13.5873	0.354979	Glyma.18G277700.1	255	482	1	growth/development	Plant self-incompatibility response (SCRL) protein	SCR-like 11	GO:signal transduction	SCRL11	Glyma.18G277700.1
Glyma.08G074100.1	6696.72	3613.02	8018.31	2.21929	1.1501	4.76377e-08	8.85312e-06	32.1551	87.0134	68.0176	61.73	84.5254	43.691	61.8221	28.8617	32.4713	27.1811	62.7078	29.5047	Glyma.08G074100.1	567	955	1	seed storage	Protease inhibitor/seed storage/LTP family	Bifunctional inhibitor/lipid-transfer protein/seed storage 2S albumin superfamily protein	None	No Hit	Glyma.08G074100.1
Glyma.09G055000.1	326.515	50.4245	444.839	8.8219	3.14109	4.00591e-29	3.22829e-26	35.2175	1.07853	1.25957	4.56045	1.59728	0.191601	0.587733	0.397168	1.07278	0.591556	6.3561	0.68717	Glyma.09G055000.1	363	578	1	seed storage	Protease inhibitor/seed storage/LTP family	Bifunctional inhibitor/lipid-transfer protein/seed storage 2S albumin superfamily protein	None	No Hit	Glyma.09G055000.1
Glyma.09G055100.1	316.708	45.189	433.073	9.5836	3.26057	2.04939e-30	1.7638e-27	31.3569	0.937577	1.24575	4.30123	1.39942	0.208462	0.56572	0.293841	0.865459	0.547071	5.71643	0.56879	Glyma.09G055100.1	363	625	1	seed storage	Protease inhibitor/seed storage/LTP family	Bifunctional inhibitor/lipid-transfer protein/seed storage 2S albumin superfamily protein	None	No Hit	Glyma.09G055100.1
Glyma.19G059500.1	688.747	380.004	821.066	2.16068	1.11148	1.7292e-06	0.000224434	5.52186	12.8383	15.5386	8.73631	11.1496	11.3433	10.0478	4.56183	5.73156	5.24566	10.7394	5.17968	Glyma.19G059500.1	399	572	1	signaling/kinases	Protein kinase domain	Protein kinase superfamily protein	GO:protein kinase activity; GO:ATP binding; GO:protein phosphorylation	AME3	Glyma.19G059500.1
Glyma.01G004600.1	968.48	505.683	1166.82	2.30742	1.20628	1.22591e-07	2.15622e-05	4.74416	13.0745	10.1212	8.51926	10.2004	5.65661	6.08609	4.16923	3.87732	3.2293	8.34318	3.75862	Glyma.01G004600.1	198	1048	1	cell wall	Protein of unknown function (DUF1070)	arabinogalactan protein 20	None	AGP20,AtAGP20	Glyma.01G004600.1
Glyma.08G021100.1	970.344	343.793	1238.87	3.60352	1.84941	1.26181e-14	4.31876e-12	2.27232	19.2889	19.2584	7.92321	11.4215	7.96995	9.89689	3.29004	2.79634	3.57325	11.1473	3.21987	Glyma.08G021100.1	225	828	1	unknown	Protein of unknown function (DUF1070)	None	None	No Hit	Glyma.08G021100.1
Glyma.08G095700.1	874.217	486.188	1040.51	2.14015	1.09771	1.99712e-06	0.000255836	5.42103	16.4914	16.199	8.55699	12.1126	10.144	9.93273	5.12724	4.83042	6.41244	11.2654	5.4567	Glyma.08G095700.1	159	691	2	unknown	Protein of unknown function (DUF3317)	Protein of unknown function (DUF3317)	None	No Hit	Glyma.08G095700.1
Glyma.02G205100.1	420.061	100.87	556.857	5.52054	2.46481	1.68294e-19	8.0642e-17	0.45906	12.4067	11.1855	5.68579	7.40377	5.04549	5.17698	0.387607	1.8108	1.67608	6.76618	1.29149	Glyma.02G205100.1	336	612	2	membrane/transporter	Proteolipid membrane potential modulator	Low temperature and salt responsive protein family	GO:integral component of membrane	No Hit	Glyma.02G205100.1
Glyma.18G126400.1	676.292	332.946	823.44	2.47319	1.30638	3.88581e-09	8.28043e-07	10.1259	21.5825	27.3472	25.4695	24.9167	27.0448	26.3396	9.36223	8.67038	11.3127	23.2609	9.78178	Glyma.18G126400.1	264	264	1	membrane/transporter	Reticulon	VIRB2-interacting protein 1	None	BTI1,RTNLB1	Glyma.18G126400.1
Glyma.15G158400.1	12888.1	5272.31	16152.1	3.06356	1.61521	9.30199e-13	2.82395e-10	39.63	286.638	216.64	96.5441	153.766	111.668	116.809	39.8539	47.6368	61.2133	145.957	49.568	Glyma.15G158400.1	408	826	1	ribosomal protein	Ribosomal L27e protein family; KOW motif	Ribosomal L27e protein family	GO:structural constituent of ribosome; GO:translation; GO:intracellular; GO:ribosome	No Hit	Glyma.15G158400.1
Glyma.05G143700.1	9434.34	5264.37	11221.5	2.13159	1.09193	1.11315e-06	0.000154909	46.2399	172.463	172.175	84.0214	110.91	81.4261	100.368	37.9304	54.0394	68.4842	109.657	53.4847	Glyma.05G143700.1	210	765	1	ribosomal protein	Ribosomal L38e protein family	Ribosomal L38e protein family	GO:structural constituent of ribosome; GO:translation; GO:intracellular; GO:ribosome	No Hit	Glyma.05G143700.1
Glyma.08G272900.1	643.441	347.832	770.131	2.21409	1.14671	1.10052e-06	0.000153634	5.1689	21.6331	23.4432	14.2301	18.2397	16.6544	20.0557	5.03308	8.57935	10.55	17.0607	8.05414	Glyma.08G272900.1	336	336	1	ribosomal protein	Ribosomal protein L24e	ribosomal protein L24	None	RPL24A	Glyma.08G272900.1
Glyma.12G139400.1	3511.31	1586.9	4336.06	2.73241	1.45017	3.39899e-11	9.10357e-09	39.4071	184.608	144.358	98.8057	142.184	113.756	133.247	32.9562	48.2243	59.0482	122.338	46.7429	Glyma.12G139400.1	264	264	1	ribosomal protein	Ribosomal protein L30p/L7e	Ribosomal protein L30/L7 family protein	None	No Hit	Glyma.12G139400.1
Glyma.05G132500.1	23042.1	12816.4	27424.5	2.1398	1.09748	8.33486e-07	0.000119557	114.092	465.198	402.98	171.386	282.427	226.546	250.932	108.558	124.339	165.005	273.366	132.634	Glyma.05G132500.1	339	750	1	ribosomal protein	Ribosomal protein L35Ae	Ribosomal protein L35Ae family protein	GO:structural constituent of ribosome; GO:translation; GO:intracellular; GO:ribosome	No Hit	Glyma.05G132500.1
Glyma.13G178600.1	287.483	145.066	348.518	2.40248	1.26452	1.27056e-06	0.000172699	0.737098	12.5218	16.7213	11.1845	12.7262	12.5212	11.8849	1.15941	5.42568	8.06542	11.1853	4.8835	Glyma.13G178600.1	231	231	1	ribosomal protein	Ribosomal protein L7Ae/L30e/S12e/Gadd45 family	Ribosomal protein L7Ae/L30e/S12e/Gadd45 family protein	None	No Hit	Glyma.13G178600.1
Glyma.03G142300.1	18519.3	10317.6	22034.4	2.13561	1.09465	3.01606e-07	4.81737e-05	93.9011	303.988	308.642	153.854	219.004	266.801	209.464	85.5363	106.772	132.27	222.236	108.193	Glyma.03G142300.1	372	741	1	ribosomal protein	Ribosomal protein S10p/S20e	Ribosomal protein S10p/S20e family protein	None	No Hit	Glyma.03G142300.1
Glyma.11G002400.1	5897.29	3401.06	6967.1	2.04851	1.03457	6.67995e-06	0.000744852	31.5645	127.412	111.855	38.2885	68.0944	62.88	63.3901	26.9037	32.5821	49.5964	71.9264	36.3607	Glyma.11G002400.1	369	725	1	ribosomal protein	Ribosomal protein S10p/S20e	Ribosomal protein S10p/S20e family protein	None	No Hit	Glyma.11G002400.1
Glyma.16G115100.1	132.708	7.64593	186.307	24.3668	4.60684	1.4177e-30	1.26944e-27	0	10.0842	10.1116	6.70111	6.10364	6.92956	7.44261	0	0.323357	0.513084	6.76754	0.278814	Glyma.16G115100.1	204	204	1	ribosomal protein	Ribosomal protein S15	Ribosomal protein S13/S15	GO:structural constituent of ribosome; GO:translation; GO:intracellular; GO:ribosome	No Hit	Glyma.16G115100.1
Glyma.09G045000.1	15015.8	7270.14	18335.4	2.52201	1.33457	3.35285e-09	7.24926e-07	72.9035	397.588	331.474	133.383	238.005	160.603	182.623	66.4837	87.7165	113.866	216.654	89.3555	Glyma.09G045000.1	249	632	1	ribosomal protein	Ribosomal protein S21e	Ribosomal protein S21e	GO:structural constituent of ribosome; GO:translation; GO:intracellular; GO:ribosome	No Hit	Glyma.09G045000.1
Glyma.02G239700.1	10884.5	6173.43	12903.5	2.09017	1.06362	1.45769e-06	0.000195196	56.2231	196.219	166.651	85.0959	123.586	104.068	114.8	48.3291	58.4673	73.487	120.949	60.0945	Glyma.02G239700.1	393	798	1	ribosomal protein	Ribosomal protein S26e	Ribosomal protein S26e family protein	GO:structural constituent of ribosome; GO:translation; GO:intracellular; GO:ribosome	No Hit	Glyma.02G239700.1
Glyma.11G032800.1	6322.93	2863.61	7805.5	2.72576	1.44666	9.37881e-11	2.4029e-08	24.7623	129.764	128.002	55.7708	87.5118	59.9452	70.3499	23.4365	28.4558	39.0594	79.4436	30.3172	Glyma.11G032800.1	228	733	1	ribosomal protein	Ribosomal protein S30	Ribosomal protein S30 family protein	GO:structural constituent of ribosome; GO:translation; GO:intracellular; GO:ribosome	No Hit	Glyma.11G032800.1
Glyma.05G148000.1	7175.07	4138.7	8476.37	2.04807	1.03427	4.13075e-07	6.42419e-05	23.0405	39.6157	55.7787	36.6839	45.4967	27.7544	26.2512	23.6484	13.9179	17.4588	36.3744	18.3417	Glyma.05G148000.1	189	1747	1	ribosomal protein	Ribosome associated membrane protein RAMP4	Ribosome associated membrane protein RAMP4	GO:endoplasmic reticulum	No Hit	Glyma.05G148000.1
Glyma.06G012300.1	736.164	295.306	925.104	3.13269	1.6474	4.90041e-14	1.63311e-11	4.09458	10.5086	12.1098	26.2722	16.197	21.6217	23.5717	5.32003	5.79548	5.31653	16.3394	5.47735	Glyma.06G012300.1	420	420	1	transcription related	RNA recognition motif. (a.k.a. RRM, RBD, or RNP domain)	poly(A) binding protein 2	GO:nucleic acid binding	ATPAB2,PAB2,PABP2	Glyma.06G012300.1
Glyma.08G228400.1	189.482	4.41577	268.796	60.8719	5.9277	4.4437e-48	8.38129e-45	34.7525	0	0.881523	4.51147	0.0622961	0.0334073	0	0.0196208	0.236797	0.0178922	5.74874	0.0914366	Glyma.08G228400.1	225	390	1	growth/development	S locus-related glycoprotein 1 binding pollen coat protein (SLR1-BP)	low-molecular-weight cysteine-rich 56	None	LCR56	Glyma.08G228400.1
Glyma.12G168500.1	4337.31	1960.87	5355.79	2.73134	1.44961	2.78485e-11	7.57266e-09	14.3873	54.845	72.6429	39.0925	49.6322	30.3248	35.0237	14.0248	12.9836	21.1627	42.2784	16.057	Glyma.12G168500.1	210	945	3	membrane/transporter	SecE/Sec61-gamma subunits of protein translocation complex	secE/sec61-gamma protein transport protein	GO:protein targeting; GO:intracellular protein transport; GO:membrane	No Hit	Glyma.12G168500.1
Glyma.05G016500.1	682.643	168.505	902.987	5.35881	2.42191	1.14521e-24	7.46468e-22	9.71734	0.390608	2.30315	27.1324	0.889737	0.226157	0.428533	0.259174	2.33474	0.815374	5.8697	1.13643	Glyma.05G016500.1	1029	1181	1	disease resistance	Strictosidine synthase	Calcium-dependent phosphotriesterase superfamily protein	GO:strictosidine synthase activity; GO:biosynthetic process	No Hit	Glyma.05G016500.1
Glyma.17G083600.1	605.437	179.25	788.089	4.39658	2.13638	6.23282e-20	3.08671e-17	11.1569	0.343862	2.13207	22.5087	1.07536	0.260809	0.468769	0.347204	2.45314	0.99951	5.42093	1.26662	Glyma.17G083600.1	1011	1124	1	disease resistance	Strictosidine synthase	strictosidine synthase 2	GO:strictosidine synthase activity; GO:biosynthetic process	SS2	Glyma.17G083600.1
Glyma.11G119500.1	1578.35	915.125	1862.59	2.03534	1.02527	4.94349e-07	7.60808e-05	6.0587	6.0077	6.18827	6.21803	8.4423	9.98438	4.60177	3.20596	3.84875	3.30499	6.78588	3.45323	Glyma.11G119500.1	1572	2067	2	membrane/transporter	Sugar (and other) transporter	polyol/monosaccharide transporter 5	GO:transmembrane transporter activity; GO:transmembrane transport; GO:integral component of membrane	ATPLT5,ATPMT5,PMT5	Glyma.11G119500.1
Glyma.03G030700.1	1458.31	808.618	1736.75	2.1478	1.10286	3.59684e-07	5.6634e-05	10.4871	22.7635	21.6241	14.2929	21.6793	16.5586	17.3939	8.3029	8.05332	9.4858	17.8285	8.61401	Glyma.03G030700.1	171	729	1	stress/senescence	TCP-1/cpn60 chaperonin family	TCP-1/cpn60 chaperonin family protein	GO:ATP binding; GO:cellular protein metabolic process	No Hit	Glyma.03G030700.1
Glyma.05G149900.1	8505.74	3517.17	10643.7	3.02622	1.59751	1.95082e-17	8.04344e-15	11.3083	5.33301	14.2563	100.145	65.2277	43.9564	7.01015	12.7034	12.0131	11.8893	35.3196	12.202	Glyma.05G149900.1	1713	2242	3	protein metabolism	Tetratricopeptide repeat; FKBP-type peptidyl-prolyl cis-trans isomerase	FKBP-type peptidyl-prolyl cis-trans isomerase family protein	GO:protein folding; GO:protein binding	ATFKBP65,FKBP65,ROF2	Glyma.05G149900.1
Glyma.05G245800.1	7511.98	4174.94	8942.15	2.14186	1.09887	1.44225e-07	2.50188e-05	21.3381	64.1516	61.7309	44.0228	46.5663	43.5959	50.2558	26.8855	18.1614	23.7498	47.3802	22.9322	Glyma.05G245800.1	738	1410	1	disease resistance	Thaumatin family	Pathogenesis-related thaumatin superfamily protein	None	No Hit	Glyma.05G245800.1
Glyma.15G063100.1	694.391	369.611	833.582	2.25529	1.17332	5.85359e-07	8.80991e-05	2.35551	9.25228	7.40384	6.85103	6.64405	5.00813	5.53531	2.14743	3.03099	3.35107	6.15002	2.84316	Glyma.15G063100.1	375	1012	1	oxidation/reduction	Thioredoxin	C-terminal cysteine residue is changed to a serine 1	GO:cell redox homeostasis	ATCXXS1,CXXS1	Glyma.15G063100.1
Glyma.18G243800.1	3944.91	2300.56	4649.63	2.02108	1.01513	9.84346e-07	0.00013917	16.2914	37.6898	43.885	31.1229	33.2165	28.0815	33.3388	19.489	13.0656	16.5855	31.9466	16.38	Glyma.18G243800.1	606	1088	1	membrane/transporter	Tic20-like protein	Uncharacterised conserved protein ycf60	None	No Hit	Glyma.18G243800.1
Glyma.11G211800.1	5440.86	3161.17	6417.88	2.03022	1.02164	1.99472e-06	0.000255836	23.853	66.1016	63.56	45.2449	51.9062	41.8312	42.2669	21.3329	25.0259	27.1264	47.8234	24.4951	Glyma.11G211800.1	273	1004	2	transcription factor	Transcription elongation factor Elf1 like	None	None	No Hit	Glyma.11G211800.1
Glyma.05G019600.1	677.556	335.292	824.241	2.45828	1.29765	2.68802e-08	5.1801e-06	3.05473	10.7869	8.35118	5.56176	6.97012	5.94736	5.17387	3.46051	2.03076	2.77044	6.54942	2.7539	Glyma.05G019600.1	432	942	1	protein metabolism	Translation initiation factor 1A / IF-1	Nucleic acid-binding, OB-fold-like protein	GO:RNA binding; GO:translation initiation factor activity; GO:translational initiation	No Hit	Glyma.05G019600.1
Glyma.14G024900.1	1605.85	929.339	1895.78	2.03993	1.02852	2.13929e-05	0.00195709	5.83756	29.6462	25.3497	8.68116	14.5734	11.7596	11.0821	7.64387	7.12903	8.52526	15.2757	7.76605	Glyma.14G024900.1	360	929	1	membrane/transporter	Transmembrane proteins 14C	Transmembrane proteins 14C	GO:membrane	No Hit	Glyma.14G024900.1
Glyma.11G079800.1	772.909	418.5	924.799	2.20979	1.14391	3.70673e-06	0.000447062	2.06964	16.9568	12.0515	7.87302	10.9904	6.11209	7.32458	1.90046	5.02754	5.93263	9.05402	4.28688	Glyma.11G079800.1	279	761	2	protein metabolism	Trm112p-like protein	None	None	No Hit	Glyma.11G079800.1
Glyma.03G195700.1	1788.91	959.743	2144.27	2.23422	1.15977	3.21196e-07	5.10271e-05	9.59418	37.4385	32.7878	12.2329	24.938	23.3013	18.0508	9.53005	9.60165	12.3812	22.6205	10.5043	Glyma.03G195700.1	216	709	1	growth/development	Ubiquinol-cytochrome C reductase, UQCRX/QCR9 like	ubiquinol-cytochrome C reductase UQCRX/QCR9-like family protein	GO:mitochondrial electron transport, ubiquinol to cytochrome c; GO:mitochondrial envelope; GO:mitochondrial respiratory chain complex III	No Hit	Glyma.03G195700.1
Glyma.08G348200.1	3111.93	1656.4	3735.73	2.25534	1.17334	7.14064e-07	0.000105155	20.7431	106.188	73.621	28.6672	56.3816	30.6493	33.9945	18.6991	21.7483	28.5609	50.035	23.0028	Glyma.08G348200.1	183	559	1	disease resistance	Wound-inducible basic protein family	wound-responsive protein-related	None	No Hit	Glyma.08G348200.1
Glyma.20G036500.1	594.331	343.513	701.824	2.04308	1.03074	3.08562e-07	4.91962e-05	5.43154	4.26765	4.72961	12.8354	9.86187	15.6673	12.8842	5.52652	4.79959	4.05171	9.38251	4.79261	Glyma.20G036500.1	558	558	1	transcription related	ZF-HD protein dimerisation region	homeobox protein 30	None	ATHB30,HB30,ZFHD3	Glyma.20G036500.1

## Sheet: sig in 100-200mg stage
id	baseMean	baseMeanA	baseMeanB	foldChange	log2FoldChange	pval	padj	R211_441_100.R1.PF.fastq.rpkm_RPKMs	R231_487_100.R1.fastq.rpkm_RPKMs	R232_488_100.R1.fastq.rpkm_RPKMs	R227_A4_100.R1.fastq.rpkm_RPKMs	R228_A6_100.R1.fastq.rpkm_RPKMs	R229_N5_100.R1.fastq.rpkm_RPKMs	R230_N7_100.R1.fastq.rpkm_RPKMs	R212_444_100.R1.PF.fastq.rpkm_RPKMs	R240_A1_100.R1.fastq.rpkm_RPKMs	R244_N3_100.R1.fastq.rpkm_RPKMs	Pos Ave	Neg Ave	Model	cds_Length	cDNA_Length	Splice_Count	Category	PFAM_Annotation	best_arabidopsis_TAIR10_hit_defline	Gene_Ontology_Annotation	best_arabidopsis_TAIR10_hit_symbol	Category model only for .1 splice
Glyma.15G107900.1	2108.13	1075.83	2550.55	2.37077	1.24536	1.10408e-10	1.05467e-08	7.46518	10.6887	11.1313	12.136	11.539	8.29757	6.92193	2.74697	4.20428	5.88148	9.73996	4.27757	Glyma.15G107900.1	1128	1892	2	membrane/transporter	ATP synthase	ATPase, F1 complex, gamma subunit protein	GO:proton-transporting ATP synthase activity, rotational mechanism; GO:proton-transporting ATPase activity, rotational mechanism; GO:ATP synthesis coupled proton transport; GO:proton-transporting ATP synthase complex, catalytic core F(1)	ATPC1	Glyma.15G107900.1
Glyma.04G060000.1	1760.28	949.29	2107.85	2.22045	1.15085	1.04578e-09	7.80349e-08	19.8917	28.3691	33.9067	34.0068	28.8957	22.7599	24.7532	11.7229	12.5546	14.2001	27.5119	12.8259	Glyma.04G060000.1	303	554	1	oxidation/reduction	Cytochrome b5-like Heme/Steroid binding domain	membrane-associated progesterone binding protein 2	GO:heme binding	AtMAPR2,MAPR2	Glyma.04G060000.1
Glyma.03G214500.1	1010.68	581.175	1194.75	2.05575	1.03967	4.19069e-08	2.20732e-06	6.63985	7.74207	10.5719	13.9421	12.3069	14.1802	9.19963	4.41638	5.233	6.63296	10.6547	5.42745	Glyma.03G214500.1	249	804	1	oxidation/reduction	NADH:ubiquinone oxidoreductase, NDUFS5-15kDa	NADH-ubiquinone oxidoreductase-related	None	No Hit	Glyma.03G214500.1
Glyma.09G011900.1	1548.14	853.983	1845.64	2.16122	1.11184	1.32944e-09	9.71563e-08	7.94892	10.2827	19.8348	23.7481	21.4758	17.9545	19.0292	7.51295	7.75	9.49517	17.182	8.25271	Glyma.09G011900.1	306	777	1	oxidation/reduction	NADH-ubiquinone oxidoreductase complex I, 21 kDa subunit	None	None	No Hit	Glyma.09G011900.1
Glyma.04G178100.1	1228.35	693.916	1457.39	2.10024	1.07055	8.46204e-09	5.25304e-07	6.08505	7.1122	14.0982	17.0739	17.868	13.4304	17.2554	4.00111	7.44939	7.97981	13.2747	6.47677	Glyma.04G178100.1	270	796	1	oxidation/reduction	NADH-ubiquinone reductase complex 1 MLRQ subunit	B12D protein	None	No Hit	Glyma.04G178100.1
Glyma.06G321900.1	2301.08	1269.55	2743.16	2.16073	1.11152	6.57978e-09	4.20532e-07	22.4856	27.2568	30.8169	25.9922	29.6826	19.9833	20.5756	9.29019	11.0292	16.3217	25.2561	12.2137	Glyma.06G321900.1	495	785	1	photosynthesis	Photosystem I psaG / psaK	photosystem I subunit G	GO:photosynthesis; GO:photosystem I; GO:membrane	PSAG	Glyma.06G321900.1
Glyma.05G022900.1	15393.4	7717.24	18683.2	2.42097	1.27559	1.42329e-11	1.6536e-09	61.8758	126.413	165.169	111.281	122.574	97.5581	94.6377	27.5952	49.1094	66.6795	111.358	47.7947	Glyma.05G022900.1	675	1212	1	photosynthesis	Photosystem I reaction centre subunit III	photosystem I subunit F	GO:photosynthesis; GO:photosystem I; GO:photosystem I reaction center	PSAF	Glyma.05G022900.1
Glyma.07G019700.1	1575.72	751.282	1929.05	2.56768	1.36046	2.79756e-12	3.67401e-10	9.60456	16.3238	19.2988	18.0602	20.4712	12.7871	14.1833	4.01671	6.3583	8.7916	15.8184	6.38887	Glyma.07G019700.1	453	884	2	photosynthesis	Photosystem I reaction centre subunit VI	photosystem I subunit H2	GO:photosynthesis; GO:photosystem I; GO:photosystem I reaction center	PSAH-2,PSAH2,PSI-H	Glyma.07G019700.1
Glyma.08G204800.1	1685.85	854.144	2042.29	2.39104	1.25764	1.17719e-10	1.11602e-08	12.6572	20.296	19.4328	20.6493	21.3541	13.5863	13.3727	4.62087	7.5142	10.4491	17.3355	7.52806	Glyma.08G204800.1	435	853	1	photosynthesis	Photosystem I reaction centre subunit VI	photosystem I subunit H2	GO:photosynthesis; GO:photosystem I; GO:photosystem I reaction center	PSAH-2,PSAH2,PSI-H	Glyma.08G204800.1
Glyma.05G172300.1	3093.31	1730.92	3677.19	2.12441	1.08706	3.71821e-09	2.48761e-07	13.5826	14.4884	23.5696	22.3393	21.7937	15.8587	17.0252	6.96512	9.05907	10.8405	18.3796	8.9549	Glyma.05G172300.1	564	1447	1	photosynthesis	Photosystem II protein Y (PsbY)	photosystem II BY	GO:manganese ion binding; GO:photosynthesis; GO:photosystem II; GO:integral component of membrane	PSBY,YCF32	Glyma.05G172300.1
Glyma.11G245400.1	927.361	371.08	1165.77	3.14155	1.65148	6.09095e-16	1.33981e-13	5.56429	9.21975	12.0495	7.79162	11.2274	7.1988	5.86286	1.91068	2.66636	3.80056	8.41633	2.79254	Glyma.11G245400.1	594	1001	1	photosynthesis	Photosystem II protein Y (PsbY)	photosystem II BY	GO:manganese ion binding; GO:photosynthesis; GO:photosystem II; GO:integral component of membrane	PSBY,YCF32	Glyma.11G245400.1
Glyma.03G159100.1	472.148	138.808	615.008	4.43063	2.14751	1.5656e-21	6.06049e-19	3.31048	6.84523	8.95514	6.67472	9.35132	8.46712	4.24105	0.514899	1.75034	2.57648	6.83501	1.61391	Glyma.03G159100.1	402	646	2	photosynthesis	Photosystem II reaction centre W protein (PsbW)	photosystem II reaction center W	GO:photosynthesis; GO:chloroplast; GO:photosystem II	PSBW	Glyma.03G159100.1
Glyma.09G067700.1	1473.14	855.604	1737.79	2.03107	1.02224	1.35041e-07	6.18334e-06	8.2796	14.1515	16.853	13.26	16.3181	11.5585	11.3856	3.97552	6.85531	9.28257	13.1152	6.70447	Glyma.09G067700.1	360	958	1	photosynthesis	Photosystem II reaction centre X protein (PsbX)	photosystem II subunit X	GO:photosynthesis; GO:photosystem II; GO:membrane	PSBX	Glyma.09G067700.1
Glyma.15G174200.1	2862.51	1616.5	3396.52	2.10116	1.07119	1.4784e-08	8.63347e-07	14.7507	28.5264	36.1753	27.664	33.2424	24.0632	24.3412	7.6584	14.1149	18.0762	26.9662	13.2832	Glyma.15G174200.1	360	911	1	photosynthesis	Photosystem II reaction centre X protein (PsbX)	photosystem II subunit X	GO:photosynthesis; GO:photosystem II; GO:membrane	PSBX	Glyma.15G174200.1
Glyma.13G127200.1	1327.33	775.281	1563.93	2.01724	1.01238	8.69785e-08	4.19196e-06	9.94553	9.29715	11.8844	15.0378	13.1306	9.6352	8.03883	5.05253	5.14011	6.86627	10.9956	5.6863	Glyma.13G127200.1	540	1027	1	photosynthesis	Psb28 protein	photosystem II reaction center PSB28 protein	GO:photosynthesis; GO:photosystem II; GO:photosystem II oxygen evolving complex; GO:membrane	PSB28	Glyma.13G127200.1
Glyma.08G154300.1	1233.89	478.539	1557.61	3.25494	1.70263	1.76172e-17	4.62044e-15	4.4349	7.34258	10.4388	5.66459	11.7059	5.47583	5.97647	1.49585	2.27185	3.19746	7.29128	2.32172	Glyma.08G154300.1	741	1551	2	photosynthesis	PsbP	Mog1/PsbP/DUF1795-like photosystem II reaction center PsbP family protein	GO:calcium ion binding; GO:photosynthesis; GO:photosystem II; GO:photosystem II oxygen evolving complex; GO:extrinsic component of membrane	No Hit	Glyma.08G154300.1
Glyma.08G304200.1	2544.9	1375.78	3045.95	2.21398	1.14664	2.31378e-09	1.61123e-07	18.1959	19.883	19.492	19.0533	23.3166	13.3843	11.9097	5.72839	8.128	11.3795	17.8907	8.41197	Glyma.08G304200.1	789	1231	1	photosynthesis	PsbP	photosystem II subunit P-1	GO:calcium ion binding; GO:photosynthesis; GO:photosystem II; GO:photosystem II oxygen evolving complex; GO:extrinsic component of membrane	OE23,OEE2,PSBP-1,PSII-P	Glyma.08G304200.1
Glyma.15G273300.1	791.354	275.03	1012.64	3.68192	1.88046	1.2596e-19	4.04564e-17	4.07571	6.18293	10.038	5.66806	11.0186	5.6846	5.4006	1.20573	1.96788	2.61826	6.86693	1.93062	Glyma.15G273300.1	723	1069	1	photosynthesis	PsbP	Mog1/PsbP/DUF1795-like photosystem II reaction center PsbP family protein	GO:calcium ion binding; GO:photosynthesis; GO:photosystem II; GO:photosystem II oxygen evolving complex; GO:extrinsic component of membrane	No Hit	Glyma.15G273300.1
Glyma.18G114900.1	2149.96	1085.04	2606.36	2.40208	1.26428	6.41834e-11	6.53234e-09	13.5046	15.6121	16.7304	15.7579	18.2893	10.3933	9.4881	4.06038	6.087	8.34939	14.2537	6.16559	Glyma.18G114900.1	798	1323	1	photosynthesis	PsbP	photosystem II subunit P-1	GO:calcium ion binding; GO:photosynthesis; GO:photosystem II; GO:photosystem II oxygen evolving complex; GO:extrinsic component of membrane	OE23,OEE2,PSBP-1,PSII-P	Glyma.18G114900.1
Glyma.02G220000.1	15126.1	8698	17881	2.05577	1.03968	1.1314e-08	6.82746e-07	75.91	102.013	139.115	176.737	153.067	120.708	127.363	44.8402	60.0686	89.7387	127.845	64.8825	Glyma.02G220000.1	669	1012	1	ribosomal protein	Ribosomal protein L16p/L10e	Ribosomal protein L16p/L10e family protein	GO:structural constituent of ribosome; GO:translation; GO:ribosome	RPL10B	Glyma.02G220000.1
Glyma.14G187800.1	16337.7	9299.18	19354.2	2.08128	1.05747	5.99918e-09	3.85648e-07	82.8579	118.751	165.292	203.643	181.198	144.414	151.029	51.5995	70.1574	103.071	149.598	74.9427	Glyma.14G187800.1	669	936	3	ribosomal protein	Ribosomal protein L16p/L10e	Ribosomal protein L16p/L10e family protein	GO:structural constituent of ribosome; GO:translation; GO:ribosome	RPL10B	Glyma.14G187800.1
Glyma.03G241300.1	6664.49	3854.6	7868.73	2.04139	1.02955	1.20314e-08	7.21616e-07	22.4822	44.7459	65.6468	71.8231	72.154	80.2577	57.9745	16.6836	34.1184	39.5848	59.2978	30.1289	Glyma.03G241300.1	453	953	3	ribosomal protein	Ribosomal protein S11	Ribosomal protein S11 family protein	GO:structural constituent of ribosome; GO:translation; GO:ribosome	No Hit	Glyma.03G241300.1
Glyma.06G247900.1	244.933	83.7004	314.033	3.75187	1.90761	7.68314e-16	1.66119e-13	1.33913	2.6547	5.7194	7.51524	8.34446	5.13573	6.04492	0.898469	1.54148	1.87407	5.25051	1.43801	Glyma.06G247900.1	435	435	1	ribosomal protein	Ribosomal protein S12/S23	Ribosomal protein S12/S23 family protein	GO:structural constituent of ribosome; GO:translation; GO:intracellular; GO:ribosome	No Hit	Glyma.06G247900.1
Glyma.08G159800.1	2985.87	1531.53	3609.16	2.35656	1.23668	4.03556e-11	4.2946e-09	10.2296	15.7528	18.8953	23.0674	23.1395	16.4207	12.8176	5.97103	6.54365	10.4185	17.189	7.64439	Glyma.08G159800.1	1140	1518	3	ribosomal protein	Ribosomal protein S2	40s ribosomal protein SA B	GO:structural constituent of ribosome; GO:translation; GO:intracellular; GO:ribosome	RPSAb	Glyma.08G159800.1
Glyma.15G267100.1	2752.34	1425.03	3321.18	2.33061	1.22071	8.62286e-11	8.4744e-09	11.3526	16.8552	19.3675	24.732	23.3627	15.7894	12.3969	6.09281	6.94187	10.7906	17.6937	7.94175	Glyma.15G267100.1	936	1358	1	ribosomal protein	Ribosomal protein S2	40s ribosomal protein SA B	GO:structural constituent of ribosome; GO:translation; GO:intracellular; GO:ribosome	RPSAb	Glyma.15G267100.1
Glyma.19G047000.1	1640.22	225.425	2246.56	9.96591	3.317	2.28923e-53	5.96864e-50	4.67106	6.21707	30.7557	24.8312	27.5158	24.209	20.1632	1.65298	1.884	2.68426	19.7662	2.07375	Glyma.19G047000.1	318	820	1	photosynthesis	Ribulose bisphosphate carboxylase, small chain	Ribulose bisphosphate carboxylase (small chain) family protein	None	No Hit	Glyma.19G047000.1
Glyma.19G046600.1	25833.8	12280.6	31642.2	2.5766	1.36547	3.30012e-13	5.19619e-11	150.439	251.578	317.388	222.684	277.476	212.385	180.87	60.6847	94.6955	123.448	230.403	92.9429	Glyma.19G046600.1	537	991	3	photosynthesis	Ribulose bisphosphate carboxylase, small chain; Ribulose-1,5-bisphosphate carboxylase small subunit	Ribulose bisphosphate carboxylase (small chain) family protein	None	No Hit	Glyma.19G046600.1
Glyma.19G046800.1	26289.7	12536.9	32183.7	2.56711	1.36015	4.04418e-13	6.334e-11	172.408	289.285	362.664	255.401	318.045	242.617	207.023	69.785	108.799	141.984	263.92	106.856	Glyma.19G046800.1	537	880	1	photosynthesis	Ribulose bisphosphate carboxylase, small chain; Ribulose-1,5-bisphosphate carboxylase small subunit	Ribulose bisphosphate carboxylase (small chain) family protein	None	No Hit	Glyma.19G046800.1
Glyma.13G046200.1	15183.8	7023.49	18681.1	2.65981	1.41132	4.79857e-14	8.47368e-12	72.8101	136.491	187.329	138.08	166.02	122.35	109.727	34.1654	52.6631	69.2428	133.258	52.0238	Glyma.13G046200.1	537	1013	1	photosynthesis	Ribulose-1,5-bisphosphate carboxylase small subunit; Ribulose bisphosphate carboxylase, small chain	Ribulose bisphosphate carboxylase (small chain) family protein	None	No Hit	Glyma.13G046200.1
Glyma.02G208700.1	3523.03	1737.32	4288.33	2.46836	1.30355	6.18153e-12	7.58967e-10	12.7229	19.7342	26.4864	26.2096	29.0702	22.6314	18.7186	5.70691	8.55606	14.0747	22.2248	9.44589	Glyma.02G208700.1	789	1393	2	growth/development	14-3-3 protein	general regulatory factor 2	None	14-3-3OMEGA,GF14 OMEGA,GRF2	Glyma.02G208700.1
Glyma.04G099900.1	4813.08	2520.92	5795.44	2.29894	1.20097	8.2939e-11	8.20568e-09	16.5539	27.8408	33.7706	46.122	39.0307	31.5963	25.6608	10.8435	12.7324	19.4553	31.5107	14.3437	Glyma.04G099900.1	867	1329	3	growth/development	14-3-3 protein	GF14 protein phi chain	None	14-3-3PHI,GF14 PHI,GRF4	Glyma.04G099900.1
Glyma.06G101500.1	4807.94	2472.78	5808.73	2.34907	1.23209	3.14003e-11	3.40703e-09	16.9238	28.4253	35.6782	48.4339	43.1429	33.0584	26.5491	10.5029	13.0545	20.8098	33.1731	14.7891	Glyma.06G101500.1	840	1266	4	growth/development	14-3-3 protein	general regulatory factor 2	None	14-3-3OMEGA,GF14 OMEGA,GRF2	Glyma.06G101500.1
Glyma.14G176900.1	3964.62	2251.48	4698.82	2.08699	1.06142	1.5876e-08	9.20445e-07	13.004	24.2385	27.9639	28.6631	29.9917	25.9584	22.51	7.14406	11.8494	18.0173	24.6185	12.3369	Glyma.14G176900.1	945	1377	2	growth/development	14-3-3 protein	general regulatory factor 2	None	14-3-3OMEGA,GF14 OMEGA,GRF2	Glyma.14G176900.1
Glyma.01G238000.1	505.565	233.822	622.027	2.66026	1.41157	3.03356e-11	3.31177e-09	3.1997	5.58953	6.69312	6.27035	7.18369	4.47515	5.19005	1.10807	2.29848	3.01472	5.51451	2.14042	Glyma.01G238000.1	444	818	1	oxidation/reduction	2Fe-2S iron-sulfur cluster binding domain	2Fe-2S ferredoxin-like superfamily protein	GO:electron carrier activity; GO:iron-sulfur cluster binding	No Hit	Glyma.01G238000.1
Glyma.05G168400.1	1806.86	674.081	2292.34	3.40069	1.76583	8.59565e-20	2.85385e-17	12.0352	7.17124	13.2987	15.7498	14.7855	13.4482	9.7111	3.56117	3.31646	4.52393	12.3142	3.80052	Glyma.05G168400.1	444	1338	1	oxidation/reduction	2Fe-2S iron-sulfur cluster binding domain	2Fe-2S ferredoxin-like superfamily protein	GO:electron carrier activity; GO:iron-sulfur cluster binding	ATFD2,FED A	Glyma.05G168400.1
Glyma.08G126800.1	4824.63	2406.79	5860.84	2.43513	1.284	7.62188e-12	9.20514e-10	32.9182	34.5199	42.5178	46.821	43.6817	38.8786	32.7553	11.0492	17.0887	21.6754	38.8704	16.6044	Glyma.08G126800.1	435	1086	1	oxidation/reduction	2Fe-2S iron-sulfur cluster binding domain	2Fe-2S ferredoxin-like superfamily protein	GO:electron carrier activity; GO:iron-sulfur cluster binding	ATFD2,FED A	Glyma.08G126800.1
Glyma.11G183300.1	4012.35	2159.99	4806.22	2.22511	1.15388	2.14115e-10	1.90187e-08	13.7527	15.5665	27.4617	25.8075	32.4344	16.2412	19.6821	9.29604	8.54615	12.4002	21.5637	10.0808	Glyma.11G183300.1	468	1620	1	oxidation/reduction	2Fe-2S iron-sulfur cluster binding domain	ferredoxin 3	GO:electron carrier activity; GO:iron-sulfur cluster binding	ATFD3,FD3	Glyma.11G183300.1
Glyma.12G169400.1	1009.05	363.811	1285.57	3.53363	1.82115	1.98839e-18	5.81731e-16	8.77628	7.35522	6.98249	11.1397	11.0911	7.41802	5.10621	1.12654	2.05656	4.25048	8.26701	2.47786	Glyma.12G169400.1	525	1122	1	oxidation/reduction	2Fe-2S iron-sulfur cluster binding domain	2Fe-2S ferredoxin-like superfamily protein	GO:electron carrier activity; GO:iron-sulfur cluster binding	ATFD2,FED A	Glyma.12G169400.1
Glyma.12G169500.1	1907.96	842.088	2364.76	2.80821	1.48965	2.34453e-14	4.24524e-12	14.1479	19.4698	22.7722	21.5605	23.8759	16.3173	17.825	4.30411	7.22315	10.0245	19.4241	7.18391	Glyma.12G169500.1	444	881	1	oxidation/reduction	2Fe-2S iron-sulfur cluster binding domain	2Fe-2S ferredoxin-like superfamily protein	GO:electron carrier activity; GO:iron-sulfur cluster binding	ATFD2,FED A	Glyma.12G169500.1
Glyma.12G169600.1	616.828	305.245	750.364	2.45824	1.29762	9.66343e-11	9.37237e-09	5.01763	5.20649	5.12081	9.53406	8.12907	5.36741	4.37896	2.43201	2.34415	2.97264	6.10777	2.58293	Glyma.12G169600.1	444	889	1	oxidation/reduction	2Fe-2S iron-sulfur cluster binding domain	2Fe-2S ferredoxin-like superfamily protein	GO:electron carrier activity; GO:iron-sulfur cluster binding	ATFD2,FED A	Glyma.12G169600.1
Glyma.05G222400.1	2154.34	186.454	2997.72	16.0775	4.00697	1.69662e-74	7.9158e-71	13.9704	6.21302	7.74005	35.6369	39.7395	3.70495	7.09125	1.76707	0.725069	0.604422	16.2995	1.03219	Glyma.05G222400.1	924	1360	1	oxidation/reduction	2OG-Fe(II) oxygenase superfamily	ACC oxidase 1	GO:oxidoreductase activity; GO:oxidoreductase activity, acting on paired donors, with incorporation or reduction of molecular oxygen, 2-oxoglutarate as one donor, and incorporation of one atom each of oxygen into both donors; GO:oxidation-reduction process	ACO1,ATACO1	Glyma.05G222400.1
Glyma.08G029200.1	1067.93	87.5327	1488.1	17.0005	4.0875	4.07845e-70	1.72163e-66	7.53947	3.52881	4.43297	21.7197	22.1711	2.34457	4.66033	0.903248	0.368368	0.445092	9.48528	0.572236	Glyma.08G029200.1	924	1160	1	oxidation/reduction	2OG-Fe(II) oxygenase superfamily	ACC oxidase 1	GO:oxidoreductase activity; GO:oxidoreductase activity, acting on paired donors, with incorporation or reduction of molecular oxygen, 2-oxoglutarate as one donor, and incorporation of one atom each of oxygen into both donors; GO:oxidation-reduction process	ACO1,ATACO1	Glyma.08G029200.1
Glyma.13G066500.1	1664.7	978.004	1959	2.00306	1.00221	1.7938e-08	1.02637e-06	5.96507	5.50813	13.4693	13.2876	12.9844	5.89869	8.73954	6.12297	3.81784	4.65738	9.40752	4.86606	Glyma.13G066500.1	957	1517	1	oxidation/reduction	2OG-Fe(II) oxygenase superfamily; ShK domain-like	Oxoglutarate/iron-dependent oxygenase	GO:oxidoreductase activity; GO:oxidoreductase activity, acting on paired donors, with incorporation or reduction of molecular oxygen, 2-oxoglutarate as one donor, and incorporation of one atom each of oxygen into both donors; GO:oxidation-reduction process	No Hit	Glyma.13G066500.1
Glyma.08G087500.1	1874.54	1074.2	2217.54	2.06436	1.04569	2.46829e-08	1.36754e-06	7.17019	11.1814	17.1228	17.0943	16.0565	12.8195	14.3145	4.71431	6.83176	9.08697	13.6799	6.87768	Glyma.08G087500.1	693	1173	3	vitamin related	6,7-dimethyl-8-ribityllumazine synthase	6,7-dimethyl-8-ribityllumazine synthase / DMRL synthase / lumazine synthase / riboflavin synthase	GO:riboflavin biosynthetic process; GO:riboflavin synthase complex	COS1	Glyma.08G087500.1
Glyma.03G260900.1	4251.07	2045.59	5196.27	2.54023	1.34496	2.67595e-13	4.29737e-11	20.778	28.4498	57.0228	63.0319	53.1187	80.2895	54.8002	15.2472	20.6261	27.5665	51.0701	21.1466	Glyma.03G260900.1	495	727	1	ribosomal protein	60s Acidic ribosomal protein	60S acidic ribosomal protein family	GO:structural constituent of ribosome; GO:translational elongation; GO:intracellular; GO:ribosome	No Hit	Glyma.03G260900.1
Glyma.19G259800.1	6650.02	2858.18	8275.09	2.89524	1.53368	1.01719e-16	2.4503e-14	40.9083	43.8517	96.147	115.691	96.4677	88.3607	87.7413	23.2498	27.7627	36.7127	81.3096	29.2417	Glyma.19G259800.1	300	735	1	ribosomal protein	60s Acidic ribosomal protein	60S acidic ribosomal protein family	GO:structural constituent of ribosome; GO:translational elongation; GO:intracellular; GO:ribosome	No Hit	Glyma.19G259800.1
Glyma.12G122900.1	13664.1	7496.3	16307.4	2.1754	1.12128	5.03304e-10	4.03039e-08	45.0729	51.6985	66.9678	66.8729	84.8334	43.539	41.9043	20.3561	30.1383	30.4046	57.2698	26.9664	Glyma.12G122900.1	1731	2065	2	oxidation/reduction	Acetohydroxy acid isomeroreductase, catalytic domain; Acetohydroxy acid isomeroreductase, catalytic domain	ketol-acid reductoisomerase	GO:ketol-acid reductoisomerase activity; GO:branched-chain amino acid biosynthetic process; GO:oxidation-reduction process; GO:cellular amino acid biosynthetic process	No Hit	Glyma.12G122900.1
Glyma.05G067600.1	334.873	128.217	423.441	3.30254	1.72358	6.80452e-15	1.31416e-12	1.85735	3.2914	11.2563	11.9855	10.1656	12.4381	10.2156	2.34175	2.26688	3.78718	8.74425	2.79861	Glyma.05G067600.1	348	348	1	cell division/cycle	Actin	actin-11	None	ACT11	Glyma.05G067600.1
Glyma.11G164500.1	4315.04	2177.62	5231.08	2.4022	1.26436	2.54542e-11	2.81351e-09	20.9065	18.342	20.4763	27.7941	25.32	16.2494	15.2909	6.78761	7.29086	13.0314	20.6256	9.03662	Glyma.11G164500.1	1065	1834	1	lipid metabolism	Acyl transferase domain	catalytics;transferases;[acyl-carrier-protein] S-malonyltransferases;binding	None	No Hit	Glyma.11G164500.1
Glyma.15G110700.1	1171.86	511.253	1454.98	2.84591	1.50889	2.45761e-15	5.05475e-13	6.13128	6.6475	9.21468	15.4398	13.5843	6.06016	7.8202	3.07474	3.68349	3.17109	9.27114	3.30977	Glyma.15G110700.1	720	1144	1	protein metabolism	Alanine racemase, N-terminal domain	Predicted pyridoxal phosphate-dependent enzyme, YBL036C type	None	No Hit	Glyma.15G110700.1
Glyma.14G121200.1	20076.6	1576.43	28005.2	17.765	4.15097	7.8973e-84	5.00052e-80	84.3761	54.8399	77.0646	258.091	272.366	26.3666	86.9393	4.69756	12.0373	3.02828	122.863	6.58772	Glyma.14G121200.1	1143	1687	3	oxidation/reduction	Alcohol dehydrogenase GroES-like domain; Zinc-binding dehydrogenase	alcohol dehydrogenase 1	GO:zinc ion binding; GO:oxidoreductase activity; GO:oxidation-reduction process	ADH,ADH1,ATADH,ATADH1	Glyma.14G121200.1
Glyma.11G110200.1	698.039	330.645	855.493	2.58735	1.37147	1.43283e-11	1.66034e-09	3.74653	5.90972	8.64118	10.2967	7.26243	7.72643	6.05188	2.28703	2.3981	3.97917	7.09069	2.8881	Glyma.11G110200.1	249	869	1	oxidation/reduction	Aldo/keto reductase family	NAD(P)-linked oxidoreductase superfamily protein	None	No Hit	Glyma.11G110200.1
Glyma.01G173300.1	2311.48	1341.29	2727.28	2.03332	1.02384	5.58026e-08	2.84295e-06	12.951	12.2926	13.4427	13.1239	12.9013	11.0103	9.64442	5.98621	5.30408	7.60366	12.1952	6.29799	Glyma.01G173300.1	936	1610	1	carbohydrate metabolism	Aldose 1-epimerase	Galactose mutarotase-like superfamily protein	GO:isomerase activity; GO:carbohydrate metabolic process	No Hit	Glyma.01G173300.1
Glyma.12G222400.1	1384.96	681.328	1686.51	2.47533	1.30762	1.27626e-11	1.50448e-09	12.8682	7.62645	7.37477	10.891	8.97653	6.0571	10.3339	3.84566	3.45478	4.23829	9.16112	3.84625	Glyma.12G222400.1	765	1332	2	stress/senescence	Aluminium induced protein; merged to PF12481=Aluminium induced protein	Aluminium induced protein with YGL and LRDR motifs	GO:metabolic process	No Hit	Glyma.12G222400.1
Glyma.13G279200.1	2486.76	1148.5	3060.3	2.6646	1.41392	6.19036e-14	1.08236e-11	22.1919	12.494	13.5384	21.6309	17.3455	11.8747	20.5345	7.18721	5.56024	7.30158	17.0871	6.68301	Glyma.13G279200.1	765	1297	1	stress/senescence	Aluminium induced protein; merged to PF12481=Aluminium induced protein	Aluminium induced protein with YGL and LRDR motifs	GO:metabolic process	No Hit	Glyma.13G279200.1
Glyma.01G131100.1	1053.04	300.044	1375.76	4.58518	2.19698	4.66236e-30	3.69022e-27	4.74572	3.19927	4.00504	12.1158	13.7203	0.911505	3.09743	3.45305	0.134949	0.513995	5.97072	1.36733	Glyma.01G131100.1	1296	1705	1	protein metabolism	Aminotransferase class I and II	aspartate aminotransferase 1	GO:pyridoxal phosphate binding; GO:biosynthetic process	ASP1	Glyma.01G131100.1
Glyma.04G080700.1	3610.43	1666	4443.77	2.66733	1.4154	5.21993e-15	1.03058e-12	11.6245	12.3052	15.1681	26.3241	27.772	12.1607	14.1827	6.99985	6.37979	6.30262	17.0768	6.56076	Glyma.04G080700.1	1251	1896	1	protein metabolism	Aminotransferase class I and II	aspartate aminotransferase 3	GO:pyridoxal phosphate binding; GO:biosynthetic process	ASP3,YLS4	Glyma.04G080700.1
Glyma.06G082400.1	5385.81	2432.39	6651.57	2.73458	1.45132	8.95136e-16	1.93069e-13	17.2674	17.9889	21.888	37.1476	39.1952	17.022	20.03	9.67856	9.06936	8.60033	24.3627	9.11608	Glyma.06G082400.1	1371	1989	2	protein metabolism	Aminotransferase class I and II	aspartate aminotransferase 3	GO:pyridoxal phosphate binding; GO:biosynthetic process	ASP3,YLS4	Glyma.06G082400.1
Glyma.06G275700.1	1257.2	698.268	1496.75	2.14352	1.09998	7.91839e-09	4.95022e-07	4.53688	6.11019	5.86943	8.33084	7.80796	5.18071	4.5953	2.20571	3.1012	3.43667	6.06161	2.91453	Glyma.06G275700.1	1284	1787	1	protein metabolism	Aminotransferase class I and II	aspartate aminotransferase 1	GO:pyridoxal phosphate binding; GO:biosynthetic process	ASP1	Glyma.06G275700.1
Glyma.07G045900.1	2358.37	1348.51	2791.16	2.0698	1.04949	2.77155e-09	1.90713e-07	7.03165	6.99495	8.35577	16.9407	15.9345	6.32923	9.03955	5.75095	4.30562	5.00769	10.0895	5.02142	Glyma.07G045900.1	1626	2020	1	protein metabolism	Aminotransferase class I and II	alanine aminotransferase 2	GO:pyridoxal phosphate binding; GO:biosynthetic process	ALAAT2	Glyma.07G045900.1
Glyma.14G111800.1	6909.7	2576.15	8766.93	3.40311	1.76685	1.13046e-21	4.49379e-19	29.0645	23.0061	28.3227	46.5392	49.1332	16.6753	27.0521	10.1885	9.94481	7.97687	31.399	9.37005	Glyma.14G111800.1	1392	2038	4	protein metabolism	Aminotransferase class I and II	aspartate aminotransferase 5	GO:pyridoxal phosphate binding; GO:biosynthetic process	AAT3,ASP5,ATAAT1	Glyma.14G111800.1
Glyma.17G216000.1	7248.66	3081.09	9034.76	2.93233	1.55205	2.43551e-17	6.25799e-15	31.646	26.0886	32.8306	48.3587	50.572	20.5746	28.5202	12.2192	11.9966	11.4715	34.0844	11.8958	Glyma.17G216000.1	1392	1930	2	protein metabolism	Aminotransferase class I and II	aspartate aminotransferase 5	GO:pyridoxal phosphate binding; GO:biosynthetic process	AAT3,ASP5,ATAAT1	Glyma.17G216000.1
Glyma.13G199800.1	1768.75	973.769	2109.46	2.16629	1.11522	1.56481e-09	1.12686e-07	7.89411	9.48259	11.3865	16.0969	14.7117	8.55466	8.49571	3.68195	6.35765	5.35025	10.946	5.12995	Glyma.13G199800.1	942	1398	2	stress/senescence	Annexin	annexin 8	GO:calcium ion binding; GO:calcium-dependent phospholipid binding	ANNAT8	Glyma.13G199800.1
Glyma.15G238200.1	668.511	349.126	805.39	2.30687	1.20594	1.84022e-09	1.30923e-07	4.51379	6.45925	6.22114	10.3904	7.37885	5.75054	5.05335	1.32527	4.04324	3.21758	6.53819	2.86203	Glyma.15G238200.1	891	891	1	stress/senescence	Annexin	annexin 8	GO:calcium ion binding; GO:calcium-dependent phospholipid binding	ANNAT8	Glyma.15G238200.1
Glyma.02G016100.1	3217.17	538.25	4365.28	8.11015	3.01973	1.4311e-50	3.52398e-47	19.5251	12.358	14.0098	47.3796	42.9222	6.45887	8.5808	4.81813	1.65897	1.76009	21.6049	2.74573	Glyma.02G016100.1	903	1486	1	transcription factor	AP2 domain	Integrase-type DNA-binding superfamily protein	GO:sequence-specific DNA binding transcription factor activity; GO:regulation of transcription, DNA-templated	HRE2	Glyma.02G016100.1
Glyma.10G016500.1	1852.18	486.204	2437.59	5.01351	2.32582	3.57222e-33	3.23129e-30	12.4081	7.30222	9.45039	15.7662	20.5542	3.61925	5.52856	4.82842	0.754003	1.1079	10.6613	2.23011	Glyma.10G016500.1	915	1674	1	transcription factor	AP2 domain	Integrase-type DNA-binding superfamily protein	GO:sequence-specific DNA binding transcription factor activity; GO:regulation of transcription, DNA-templated	HRE2	Glyma.10G016500.1
Glyma.19G213100.1	2156.76	277.758	2962.05	10.6641	3.4147	1.46074e-59	4.31634e-56	12.4886	10.982	16.0541	47.8223	44.7752	5.36745	18.3776	2.95779	2.31826	0.932036	22.2667	2.06936	Glyma.19G213100.1	666	984	1	transcription factor	AP2 domain	Integrase-type DNA-binding superfamily protein	GO:sequence-specific DNA binding transcription factor activity; GO:regulation of transcription, DNA-templated	HRE2	Glyma.19G213100.1
Glyma.14G140400.1	997.008	539.427	1193.11	2.21182	1.14523	1.2641e-09	9.28406e-08	7.83287	7.90061	9.19362	12.3477	12.8926	5.64867	6.2636	5.76481	2.51397	4.36924	8.86852	4.21601	Glyma.14G140400.1	510	978	1	membrane/transporter	Bacterial-like globin	hemoglobin 3	GO:oxygen binding	ATGLB3,GLB3	Glyma.14G140400.1
Glyma.05G221100.1	8428.29	4916.22	9933.46	2.02055	1.01475	1.48488e-07	6.7177e-06	31.8214	38.9729	40.8909	37.0881	37.658	32.607	25.7383	10.0641	15.6296	29.2104	34.9681	18.3014	Glyma.05G221100.1	1620	2045	1	lipid metabolism	Biotin carboxylase C-terminal domain; Carbamoyl-phosphate synthase L chain, ATP binding domain; Carbamoyl-phosphate synthase L chain, N-terminal domain	acetyl Co-enzyme a carboxylase biotin carboxylase subunit	GO:catalytic activity; GO:metabolic process; GO:ligase activity; GO:ATP binding; GO:D-alanine-D-alanine ligase activity	CAC2	Glyma.05G221100.1
Glyma.20G114500.1	3661.54	1913.52	4410.68	2.30501	1.20477	8.24943e-10	6.3042e-08	12.7039	19.4655	19.4842	17.9459	16.9638	13.719	10.763	3.81979	6.23625	11.7438	15.8636	7.26661	Glyma.20G114500.1	1521	2005	2	oxidation/reduction	Biotin-requiring enzyme; e3 binding domain; 2-oxoacid dehydrogenases acyltransferase (catalytic domain)	2-oxoacid dehydrogenases acyltransferase family protein	GO:transferase activity, transferring acyl groups; GO:metabolic process	LTA2,PLE2	Glyma.20G114500.1
Glyma.01G244500.1	1997.82	978.994	2434.46	2.48669	1.31423	6.3726e-13	9.59103e-11	7.57398	6.9189	12.0533	16.9427	14.6895	11.837	13.5897	5.34455	4.62629	4.94199	11.9436	4.97094	Glyma.01G244500.1	783	1475	2	lipid metabolism	C2 domain	Calcium-dependent lipid-binding (CaLB domain) family protein	GO:protein binding	No Hit	Glyma.01G244500.1
Glyma.17G109400.1	1706.39	858.835	2069.63	2.40981	1.26892	2.11098e-11	2.37477e-09	6.62595	6.73721	8.351	9.32847	13.4601	5.74132	5.20503	2.58056	3.25234	4.37748	7.9213	3.40346	Glyma.17G109400.1	1539	1898	3	calcium binding	Calcineurin-like phosphoesterase	purple acid phosphatase 26	GO:hydrolase activity	ATPAP26,PAP26	Glyma.17G109400.1
Glyma.20G057200.1	245.359	138.183	291.292	2.10801	1.07588	1.12353e-06	3.95384e-05	4.07708	3.66821	6.65301	5.67878	8.71165	6.0376	5.39844	3.04452	2.19132	3.35963	5.74639	2.86516	Glyma.20G057200.1	366	366	1	protein metabolism	Carbamoyl-phosphate synthase small chain, CPSase domain	carbamoyl phosphate synthetase A	None	CARA	Glyma.20G057200.1
Glyma.02G020200.1	1025.78	595.079	1210.36	2.03395	1.02429	1.04484e-08	6.34834e-07	4.08781	4.08779	5.71067	8.01953	9.92841	3.12166	5.07228	3.64748	2.7434	2.19428	5.71831	2.86172	Glyma.02G020200.1	1452	1548	2	protein metabolism	CBS domain	Cystathionine beta-synthase (CBS) protein	None	No Hit	Glyma.02G020200.1
Glyma.01G145000.1	974.686	546.597	1158.15	2.11884	1.08328	1.28909e-08	7.66469e-07	5.01123	7.16278	12.0155	14.1444	13.7321	10.9396	10.9389	3.50242	5.4631	6.4851	10.5635	5.15021	Glyma.01G145000.1	321	793	1	oxidation/reduction	CHCH domain	Cox19-like CHCH family protein	None	No Hit	Glyma.01G145000.1
Glyma.03G021800.1	1320.32	741.02	1568.59	2.1168	1.08188	6.9034e-09	4.38685e-07	5.52374	8.47829	15.1583	16.3469	16.4136	13.5514	14.0443	4.275	6.70737	7.72024	12.7881	6.2342	Glyma.03G021800.1	321	887	1	oxidation/reduction	CHCH domain	Cox19-like CHCH family protein	None	No Hit	Glyma.03G021800.1
Glyma.07G183000.1	869.274	472.997	1039.11	2.19686	1.13544	5.408e-09	3.52243e-07	4.17667	6.49198	11.5293	12.3656	10.5182	8.74541	9.35551	2.85506	4.36423	5.54572	9.0261	4.255	Glyma.07G183000.1	426	833	1	oxidation/reduction	CHCH domain	Cox19-like CHCH family protein	None	No Hit	Glyma.07G183000.1
Glyma.08G067000.1	1060.74	506.352	1298.33	2.56409	1.35845	2.58402e-12	3.41379e-10	4.26138	6.41065	13.3536	16.6834	14.0341	10.468	10.7677	2.94451	4.13242	6.14315	10.8541	4.40669	Glyma.08G067000.1	426	867	2	oxidation/reduction	CHCH domain	Cox19-like CHCH family protein	None	No Hit	Glyma.08G067000.1
Glyma.02G064700.1	5204.47	2921.48	6182.9	2.11636	1.08159	9.05541e-09	5.5823e-07	17.6848	31.1103	37.958	26.5082	41.4311	21.5091	21.0704	8.91146	12.7678	19.9663	28.1817	13.8819	Glyma.02G064700.1	741	1591	3	photosynthesis	Chlorophyll A-B binding protein	photosystem I light harvesting complex gene 1	None	LHCA1	Glyma.02G064700.1
Glyma.02G080800.1	727.164	309.545	906.144	2.92734	1.54959	5.73035e-13	8.66857e-11	5.02191	12.2677	10.345	9.25314	10.1363	8.99283	4.82817	0.753949	3.05908	5.57973	8.69216	3.13092	Glyma.02G080800.1	750	750	1	photosynthesis	Chlorophyll A-B binding protein	light-harvesting chlorophyll-protein complex II subunit B1	None	LHB1B1,LHCB1.4	Glyma.02G080800.1
Glyma.03G262300.1	5910.53	3122.05	7105.59	2.27594	1.18646	6.94921e-11	7.02425e-09	24.6869	31.2012	45.6324	34.8799	38.8526	48.0885	31.214	16.316	15.3533	18.67	36.3651	16.7798	Glyma.03G262300.1	927	1398	2	photosynthesis	Chlorophyll A-B binding protein	photosystem I light harvesting complex gene 2	None	LHCA2	Glyma.03G262300.1
Glyma.04G167900.1	6641.98	3569.76	7958.64	2.22946	1.15669	4.78775e-10	3.86891e-08	31.7788	49.3261	49.0846	46.3913	62.5762	26.4947	30.6699	14.4291	19.6546	24.6445	42.3317	19.5761	Glyma.04G167900.1	759	1367	3	photosynthesis	Chlorophyll A-B binding protein	light-harvesting chlorophyll-protein complex I subunit A4	None	CAB4,LHCA4	Glyma.04G167900.1
Glyma.06G194900.1	6530.04	3594.87	7787.97	2.16641	1.11531	2.01755e-09	1.42623e-07	39.784	60.3768	58.1822	54.6377	72.2522	32.3157	38.0243	17.9674	24.254	30.3512	50.7961	24.1909	Glyma.06G194900.1	759	1114	1	photosynthesis	Chlorophyll A-B binding protein	light-harvesting chlorophyll-protein complex I subunit A4	None	CAB4,LHCA4	Glyma.06G194900.1
Glyma.08G082900.1	52419.1	28221.5	62789.5	2.22488	1.15373	1.06665e-09	7.95071e-08	195.983	415.187	472.284	283.493	447.859	272.666	256.688	74.0623	164.141	230.198	334.88	156.134	Glyma.08G082900.1	792	1357	1	photosynthesis	Chlorophyll A-B binding protein	chlorophyll A/B binding protein 1	None	AB140,CAB1,CAB140,LHCB1.3	Glyma.08G082900.1
Glyma.09G154700.1	10234.2	5502.16	12262.2	2.22861	1.15615	4.16905e-10	3.41358e-08	55.704	82.3845	94.4599	70.0649	112.13	51.5684	56.9414	21.1835	38.9801	42.9343	74.7504	34.366	Glyma.09G154700.1	876	1191	1	photosynthesis	Chlorophyll A-B binding protein	light harvesting complex of photosystem II 5	None	LHCB5	Glyma.09G154700.1
Glyma.16G145800.1	6968.28	3938.17	8266.9	2.09918	1.06982	1.02048e-08	6.21733e-07	34.2764	57.1239	69.3944	48.1111	73.0325	39.7502	39.5281	18.2428	23.2325	35.4304	51.6024	25.6352	Glyma.16G145800.1	741	1161	1	photosynthesis	Chlorophyll A-B binding protein	photosystem I light harvesting complex gene 1	None	LHCA1	Glyma.16G145800.1
Glyma.16G162600.1	1104.45	450.025	1384.92	3.07744	1.62173	5.91362e-15	1.15214e-12	11.5402	21.1289	24.6398	20.3645	25.3325	21.61	11.8154	1.36695	6.18801	12.5899	19.4902	6.71496	Glyma.16G162600.1	375	511	1	photosynthesis	Chlorophyll A-B binding protein	chlorophyll A/B binding protein 1	None	AB140,CAB1,CAB140,LHCB1.3	Glyma.16G162600.1
Glyma.16G165200.1	2752.06	1371.95	3343.53	2.43707	1.28515	2.70319e-10	2.32425e-08	12.7814	25.3786	17.0564	15.6609	17.1395	16.4425	7.59989	1.63095	6.89849	12.2727	16.0085	6.93405	Glyma.16G165200.1	795	1499	1	photosynthesis	Chlorophyll A-B binding protein	light-harvesting chlorophyll-protein complex II subunit B1	None	LHB1B1,LHCB1.4	Glyma.16G165200.1
Glyma.16G165500.1	2934.29	1413.41	3586.1	2.53719	1.34323	3.76268e-11	4.01868e-09	21.274	38.3125	27.0517	24.8385	29.1095	25.8749	13.3281	2.35457	10.1657	19.6355	25.6842	10.7186	Glyma.16G165500.1	795	1003	1	photosynthesis	Chlorophyll A-B binding protein	light-harvesting chlorophyll-protein complex II subunit B1	None	LHB1B1,LHCB1.4	Glyma.16G165500.1
Glyma.16G165800.1	2775.5	1373.18	3376.49	2.45889	1.29801	1.52785e-10	1.40351e-08	10.3813	20.2572	13.7194	12.3035	14.7105	12.4219	6.40551	1.42125	5.48877	9.64937	12.8856	5.5198	Glyma.16G165800.1	795	1884	1	photosynthesis	Chlorophyll A-B binding protein	light-harvesting chlorophyll-protein complex II subunit B1	None	LHB1B1,LHCB1.4	Glyma.16G165800.1
Glyma.16G205200.1	11717.1	6436.34	13980.3	2.17209	1.11908	1.15532e-09	8.55605e-08	55.7269	80.2168	91.3106	75.5578	114.586	53.5571	60.2045	22.3676	40.2692	44.7772	75.88	35.8047	Glyma.16G205200.1	870	1338	1	photosynthesis	Chlorophyll A-B binding protein	light harvesting complex of photosystem II 5	None	LHCB5	Glyma.16G205200.1
Glyma.03G162900.1	776.776	319.848	972.603	3.04082	1.60446	8.33432e-17	2.0353e-14	4.68608	5.34539	7.77359	14.7688	9.57948	8.39314	4.3709	3.48809	2.8899	1.5198	7.84535	2.6326	Glyma.03G162900.1	441	894	2	cell division/cycle	Cofilin/tropomyosin-type actin-binding protein	actin depolymerizing factor 6	GO:actin binding; GO:intracellular	ADF6,ATADF6	Glyma.03G162900.1
Glyma.19G164400.1	809.897	410.292	981.156	2.39136	1.25783	1.77347e-11	2.02333e-09	5.08274	6.66384	7.74296	14.1677	9.3732	6.34131	4.71842	4.38378	3.48706	2.00113	7.72716	3.29065	Glyma.19G164400.1	441	920	1	cell division/cycle	Cofilin/tropomyosin-type actin-binding protein	actin depolymerizing factor 6	GO:actin binding; GO:intracellular	ADF6,ATADF6	Glyma.19G164400.1
Glyma.04G020300.1	7422.07	3903.65	8929.97	2.28759	1.19383	1.6944e-10	1.53897e-08	27.7191	59.2594	67.0314	54.5932	64.4646	42.0328	40.447	12.7249	26.332	29.346	50.7925	22.801	Glyma.04G020300.1	498	1273	1	oxidation/reduction	Copper binding proteins, plastocyanin/azurin family	Cupredoxin superfamily protein	GO:copper ion binding; GO:electron carrier activity	DRT112,PETE2	Glyma.04G020300.1
Glyma.06G020400.1	6602.92	3673.01	7858.6	2.13955	1.09731	3.63505e-09	2.44118e-07	28.2125	52.1729	60.8531	47.4576	53.1908	39.6029	35.6937	15.284	23.2056	27.2011	45.3119	21.8969	Glyma.06G020400.1	504	1253	1	oxidation/reduction	Copper binding proteins, plastocyanin/azurin family	plastocyanin 1	GO:copper ion binding; GO:electron carrier activity	PETE1	Glyma.06G020400.1
Glyma.14G003200.1	2921.34	940.379	3770.32	4.00937	2.00337	1.77958e-25	9.5033e-23	11.8491	11.4466	15.5033	27.3908	28.1451	8.58559	13.7232	3.60544	4.5057	4.57003	16.6634	4.22706	Glyma.14G003200.1	1158	1656	2	photosynthesis	Coproporphyrinogen III oxidase	Coproporphyrinogen III oxidase	GO:coproporphyrinogen oxidase activity; GO:porphyrin-containing compound biosynthetic process; GO:oxidation-reduction process	ATCPO-I,HEMF1,LIN2	Glyma.14G003200.1
Glyma.02G143200.1	950.385	414.814	1179.92	2.84445	1.50815	1.81614e-13	2.97589e-11	12.1648	8.97201	9.80753	11.4139	10.8372	7.21724	7.42029	2.44076	3.03644	5.27869	9.69042	3.58529	Glyma.02G143200.1	411	879	1	histone related	Core histone H2A/H2B/H3/H4	histone H2A 11	GO:DNA binding	HTA11	Glyma.02G143200.1
Glyma.02G224100.1	1078.77	514.583	1320.56	2.56627	1.35967	2.19307e-11	2.45156e-09	14.578	12.4461	9.90583	13.9887	12.5614	9.62797	7.47847	3.49336	3.669	7.10604	11.5123	4.75614	Glyma.02G224100.1	312	826	1	histone related	Core histone H2A/H2B/H3/H4	Histone superfamily protein	GO:DNA binding; GO:DNA-templated transcription, initiation; GO:nucleus	No Hit	Glyma.02G224100.1
Glyma.03G148100.1	857.061	277.931	1105.26	3.97673	1.99158	4.44719e-21	1.60954e-18	7.64803	6.26648	9.80741	11.1624	9.686	13.1005	7.96445	1.41227	1.70985	4.52631	9.37646	2.54948	Glyma.03G148100.1	435	842	1	histone related	Core histone H2A/H2B/H3/H4	Histone superfamily protein	GO:DNA binding	G-H2AX,GAMMA-H2AX,H2AXA,HTA5	Glyma.03G148100.1
Glyma.03G158100.1	1019.42	555.64	1218.18	2.19239	1.1325	9.49657e-09	5.80181e-07	7.99827	7.81836	10.8733	10.5724	10.1609	13.8126	9.55458	3.77631	3.71074	7.30637	10.1129	4.93114	Glyma.03G158100.1	411	861	1	histone related	Core histone H2A/H2B/H3/H4	histone H2A 11	GO:DNA binding	HTA11	Glyma.03G158100.1
Glyma.10G133500.1	833.934	389.967	1024.21	2.62639	1.39308	2.7971e-12	3.67401e-10	7.18	6.05914	7.32893	9.76908	9.5261	9.8884	6.89208	2.6925	2.78742	4.27213	8.09196	3.25068	Glyma.10G133500.1	312	908	1	histone related	Core histone H2A/H2B/H3/H4	Histone superfamily protein	GO:DNA binding; GO:DNA-templated transcription, initiation; GO:nucleus	No Hit	Glyma.10G133500.1
Glyma.11G130900.1	348.485	185.674	418.262	2.25267	1.17164	6.3169e-07	2.39305e-05	8.81459	9.98249	6.34777	7.61123	7.40519	5.81967	5.34351	1.61861	2.73515	6.03316	7.33206	3.46231	Glyma.11G130900.1	411	411	1	histone related	Core histone H2A/H2B/H3/H4	Histone superfamily protein	GO:DNA binding	No Hit	Glyma.11G130900.1
Glyma.11G177800.1	623.161	304.619	759.679	2.49386	1.31838	3.23015e-10	2.72708e-08	9.86697	6.32341	6.03609	7.8334	8.49293	5.75084	4.93763	2.14838	2.46735	4.31361	7.03447	2.97645	Glyma.11G177800.1	312	778	1	histone related	Core histone H2A/H2B/H3/H4	Histone superfamily protein	GO:DNA binding; GO:DNA-templated transcription, initiation; GO:nucleus	No Hit	Glyma.11G177800.1
Glyma.11G178200.1	637.038	323.801	771.282	2.38197	1.25215	1.4095e-09	1.02248e-07	8.83737	5.61559	5.64509	7.33361	7.63438	5.55305	4.79662	2.17605	2.52667	3.88087	6.48796	2.8612	Glyma.11G178200.1	312	856	1	histone related	Core histone H2A/H2B/H3/H4	Histone superfamily protein	GO:DNA binding; GO:DNA-templated transcription, initiation; GO:nucleus	No Hit	Glyma.11G178200.1
Glyma.12G055200.1	555.66	215.413	701.48	3.25645	1.7033	3.21869e-15	6.52922e-13	6.58511	5.66275	6.2703	7.31402	8.37967	6.07077	6.30268	1.42054	1.52903	3.57976	6.65504	2.17644	Glyma.12G055200.1	411	761	1	histone related	Core histone H2A/H2B/H3/H4	Histone superfamily protein	GO:DNA binding	No Hit	Glyma.12G055200.1
Glyma.12G074500.1	636.017	316.44	772.978	2.44273	1.28849	7.88262e-10	6.0395e-08	9.18637	7.95551	8.02599	8.96522	8.77738	6.20933	6.60115	2.50299	2.78526	5.02002	7.96013	3.43609	Glyma.12G074500.1	312	701	1	histone related	Core histone H2A/H2B/H3/H4	Histone superfamily protein	GO:DNA binding; GO:DNA-templated transcription, initiation; GO:nucleus	No Hit	Glyma.12G074500.1
Glyma.13G173100.1	581.06	177.873	753.854	4.23816	2.08344	2.92908e-21	1.09098e-18	5.16028	5.3649	5.98702	7.69093	7.55039	5.07111	4.78993	0.961238	0.982151	2.54849	5.94494	1.49729	Glyma.13G173100.1	411	917	1	histone related	Core histone H2A/H2B/H3/H4	Histone superfamily protein	GO:DNA binding	No Hit	Glyma.13G173100.1
Glyma.13G342000.1	547.477	198.897	696.868	3.50366	1.80886	6.66245e-17	1.63151e-14	8.78819	9.77609	9.1086	10.6013	11.8035	8.88405	7.01435	2.13741	2.2201	4.18062	9.42517	2.84604	Glyma.13G342000.1	411	533	1	histone related	Core histone H2A/H2B/H3/H4	Histone superfamily protein	GO:DNA binding	No Hit	Glyma.13G342000.1
Glyma.15G032300.1	887.622	283.031	1146.73	4.05162	2.0185	1.43154e-21	5.5904e-19	5.12796	4.38954	5.82655	7.8217	6.07799	5.07556	3.60752	0.948798	0.888024	2.47239	5.41812	1.4364	Glyma.15G032300.1	411	1525	1	histone related	Core histone H2A/H2B/H3/H4	Histone superfamily protein	GO:DNA binding	No Hit	Glyma.15G032300.1
Glyma.17G203400.1	419.761	183.242	521.127	2.84393	1.50788	5.85261e-12	7.22586e-10	10.2816	11.7658	9.96164	17.6364	15.2447	8.96995	10.9941	3.0917	3.62411	6.70641	12.122	4.47407	Glyma.17G203400.1	312	312	1	histone related	Core histone H2A/H2B/H3/H4	Histone superfamily protein	GO:DNA binding	No Hit	Glyma.17G203400.1
Glyma.18G064400.1	250.12	141.899	296.501	2.08953	1.06318	1.36798e-05	0.000339684	14.1681	7.69607	5.29863	7.98015	6.92384	4.02653	4.77181	2.57388	2.99629	5.45329	7.26645	3.67449	Glyma.18G064400.1	294	294	1	histone related	Core histone H2A/H2B/H3/H4	Histone superfamily protein	GO:DNA binding; GO:DNA-templated transcription, initiation; GO:nucleus	No Hit	Glyma.18G064400.1
Glyma.19G151400.1	557.411	191.659	714.161	3.7262	1.89771	4.79384e-18	1.33216e-15	7.40301	6.18091	5.86288	8.61018	9.0116	5.0736	5.42436	1.27849	1.26123	3.29409	6.79522	1.9446	Glyma.19G151400.1	435	761	1	histone related	Core histone H2A/H2B/H3/H4	gamma histone variant H2AX	GO:DNA binding	G-H2AX,GAMMA-H2AX,H2AXB,HTA3	Glyma.19G151400.1
Glyma.19G234100.1	836.325	286.375	1072.02	3.7434	1.90435	3.76592e-20	1.30917e-17	6.29826	4.8691	7.22557	9.07409	9.54354	6.10937	6.19762	1.59364	1.45093	2.92472	7.04536	1.98976	Glyma.19G234100.1	435	1101	1	histone related	Core histone H2A/H2B/H3/H4	histone H2A 7	GO:DNA binding; GO:sequence-specific DNA binding; GO:intracellular	HTA7	Glyma.19G234100.1
Glyma.20G083800.1	1642.37	903.927	1958.85	2.16704	1.11573	2.13397e-09	1.49778e-07	12.725	8.17185	10.9679	13.2622	13.8233	18.6643	12.2801	5.27369	6.14496	7.24932	12.8421	6.22266	Glyma.20G083800.1	312	1088	1	histone related	Core histone H2A/H2B/H3/H4	histone H4	GO:DNA binding; GO:DNA-templated transcription, initiation; GO:nucleus	HIS4	Glyma.20G083800.1
Glyma.U033600.1	1144.49	569.383	1390.96	2.44293	1.28862	1.48038e-10	1.36273e-08	11.8238	9.4969	8.26744	12.2077	11.4969	6.80043	7.63465	2.75055	3.46397	6.28399	9.67541	4.16617	Glyma.U033600.1	312	1040	1	histone related	Core histone H2A/H2B/H3/H4	Histone superfamily protein	GO:DNA binding; GO:DNA-templated transcription, initiation; GO:nucleus	No Hit	Glyma.U033600.1
Glyma.06G015900.1	1738.66	964.385	2070.49	2.14695	1.10229	8.35756e-09	5.19513e-07	6.43866	10.0826	9.22189	11.2607	11.6201	6.01163	5.63193	3.1118	4.00089	5.35305	8.60965	4.15525	Glyma.06G015900.1	1362	1745	3	growth/development	CP12 domain; Glyceraldehyde 3-phosphate dehydrogenase, NAD binding domain; Glyceraldehyde 3-phosphate dehydrogenase, C-terminal domain	glyceraldehyde-3-phosphate dehydrogenase B subunit	GO:oxidoreductase activity, acting on the aldehyde or oxo group of donors, NAD or NADP as acceptor; GO:oxidation-reduction process	GAPB	Glyma.06G015900.1
Glyma.19G164900.1	808063	399133	983319	2.46363	1.30079	2.81735e-13	4.4919e-11	2486.2	3916.56	4238.37	7230.18	4053.68	4705.2	2063.01	1605.97	2037.25	1470.08	4099.03	1704.43	Glyma.19G164900.1	1446	1723	1	seed storage	Cupin	RmlC-like cupins superfamily protein	GO:nutrient reservoir activity	ATCRA1,CRA1,CRU1	Glyma.19G164900.1
Glyma.05G163100.1	933.126	532.983	1104.61	2.07251	1.05138	1.66991e-08	9.64378e-07	6.43133	4.42532	6.25651	5.90985	8.8172	4.74438	6.21723	2.78246	3.70131	2.47556	6.11455	2.98644	Glyma.05G163100.1	543	1309	1	transcription related	Cyclic phosphodiesterase-like protein	RNA ligase/cyclic nucleotide phosphodiesterase family protein	GO:cyclic-nucleotide phosphodiesterase activity	No Hit	Glyma.05G163100.1
Glyma.15G115300.1	2006.67	1035.56	2422.86	2.33965	1.2263	2.44914e-11	2.72066e-09	17.307	13.4764	14.3626	27.5442	22.1892	11.6104	19.0091	8.42559	7.42998	7.7956	17.9284	7.88372	Glyma.15G115300.1	339	983	1	protein metabolism	Cystatin domain	Cystatin/monellin superfamily protein	GO:cysteine-type endopeptidase inhibitor activity	No Hit	Glyma.15G115300.1
Glyma.18G003700.1	816.349	99.8412	1123.42	11.2521	3.49212	6.98444e-54	1.87621e-50	5.89671	7.6084	9.12365	24.3208	8.82927	13.9391	3.36729	1.37154	1.09281	0.379378	10.4408	0.94791	Glyma.18G003700.1	429	770	1	protein metabolism	Cystatin domain	PHYTOCYSTATIN 2	GO:cysteine-type endopeptidase inhibitor activity	AtCYS2,CYS2	Glyma.18G003700.1
Glyma.02G204000.1	7857.38	4339.51	9365.04	2.15809	1.10975	6.35631e-10	5.0086e-08	26.5764	24.0442	21.7398	59.362	43.2103	17.6766	22.6504	11.6104	15.0363	17.1566	30.7514	14.6011	Glyma.02G204000.1	1713	2221	1	protein metabolism	Cytosol aminopeptidase family, N-terminal domain; Cytosol aminopeptidase family, catalytic domain	Cytosol aminopeptidase family protein	GO:aminopeptidase activity; GO:proteolysis; GO:intracellular	No Hit	Glyma.02G204000.1
Glyma.16G098100.1	3561.87	1994.1	4233.77	2.12315	1.08621	3.86646e-09	2.57513e-07	8.86511	10.4069	9.3666	19.1372	13.2785	7.60789	7.8675	3.97446	5.46116	6.47702	10.9328	5.30421	Glyma.16G098100.1	1482	2812	1	protein metabolism	Cytosol aminopeptidase family, N-terminal domain; Cytosol aminopeptidase family, catalytic domain	Cytosol aminopeptidase family protein	GO:aminopeptidase activity; GO:proteolysis; GO:intracellular	No Hit	Glyma.16G098100.1
Glyma.09G207800.1	1005.82	483.783	1229.56	2.54154	1.3457	8.80881e-13	1.29498e-10	3.54494	3.57498	9.52293	11.1464	11.0253	8.31635	9.40278	3.40767	2.99196	3.4799	8.07624	3.29318	Glyma.09G207800.1	525	1103	3	membrane/transporter	DAD family	Defender against death (DAD family) protein	GO:dolichyl-diphosphooligosaccharide-protein glycotransferase activity; GO:oligosaccharyltransferase complex; GO:integral component of membrane	ATDAD1	Glyma.09G207800.1
Glyma.04G124100.1	6747.17	3778.22	8019.59	2.12258	1.08582	8.51646e-08	4.11629e-06	127.768	57.7392	59.2513	14.6267	120.638	17.7315	32.8784	3.87243	29.4891	57.6766	61.5191	30.3461	Glyma.04G124100.1	582	947	1	disease resistance	Dirigent-like protein	Disease resistance-responsive (dirigent-like protein) family protein	None	No Hit	Glyma.04G124100.1
Glyma.04G256400.1	497.392	257.924	600.021	2.32635	1.21807	2.76221e-09	1.90258e-07	2.86642	3.87292	5.50291	6.96389	5.86255	5.28291	4.77473	1.95605	1.98057	2.83391	5.01805	2.25684	Glyma.04G256400.1	294	863	1	unknown	Domain of unknown function (DUF543)	Domain of unknown function (DUF543)	None	No Hit	Glyma.04G256400.1
Glyma.05G009000.1	925.81	36.967	1306.74	35.3489	5.14359	1.12297e-91	1.24435e-87	7.44843	1.76712	3.05971	38.8812	24.8158	1.23592	9.95019	0.543017	0.404033	0.0869847	12.4512	0.344678	Glyma.05G009000.1	324	781	1	hormone related	Early nodulin 93 ENOD93 protein	early nodulin-related	None	No Hit	Glyma.05G009000.1
Glyma.17G117200.1	587.382	51.7475	816.94	15.7871	3.98067	1.01839e-60	3.34361e-57	5.18683	2.19067	2.58945	31.4807	15.3913	1.13137	6.35461	0.995354	0.35858	0.432314	9.18929	0.595416	Glyma.17G117200.1	324	660	1	hormone related	Early nodulin 93 ENOD93 protein	early nodulin-related	None	No Hit	Glyma.17G117200.1
Glyma.19G052400.1	78560.1	40962.6	94673.3	2.31121	1.20865	3.1176e-11	3.391e-09	162.345	208.791	272.295	367.362	339.072	228.457	197.912	79.6557	111.504	150.851	253.748	114.003	Glyma.19G052400.1	1344	2701	2	protein metabolism	Elongation factor Tu domain 2; Elongation factor Tu C-terminal domain; Elongation factor Tu GTP binding domain	GTP binding Elongation factor Tu family protein	GO:GTPase activity; GO:GTP binding	No Hit	Glyma.19G052400.1
Glyma.05G114900.1	91230.7	51312	108339	2.11138	1.07818	2.87641e-09	1.97204e-07	282.309	365.041	437.825	558.357	540.18	360.034	324.162	139.888	199.197	265.018	409.701	201.368	Glyma.05G114900.1	1344	1914	1	protein metabolism	Elongation factor Tu GTP binding domain; Elongation factor Tu domain 2; Elongation factor Tu C-terminal domain	GTP binding Elongation factor Tu family protein	GO:GTPase activity; GO:GTP binding	No Hit	Glyma.05G114900.1
Glyma.14G140200.1	367.886	181.71	447.675	2.46368	1.30082	8.93574e-10	6.75299e-08	4.74984	14.4405	17.2848	20.5327	20.2651	15.6973	15.0749	4.87058	7.16875	7.24641	15.435	6.42858	Glyma.14G140200.1	210	210	1	oxidation/reduction	Endoplasmic reticulum protein ERp29, C-terminal domain	thioredoxin family protein	GO:endoplasmic reticulum	ATPDI11,ATPDIL2-1,MEE30,PDI11,UNE5	Glyma.14G140200.1
Glyma.09G153900.1	1743.09	89.9982	2451.55	27.24	4.76765	5.75851e-90	5.67194e-86	4.69775	3.35162	3.41922	27.1746	21.2933	1.77227	6.84752	0.147535	0.544296	0.357937	9.79374	0.349923	Glyma.09G153900.1	1338	1860	1	carbohydrate metabolism	Enolase, C-terminal TIM barrel domain; Enolase, N-terminal domain	Enolase	GO:magnesium ion binding; GO:phosphopyruvate hydratase activity; GO:glycolytic process; GO:phosphopyruvate hydratase complex	ENO2,LOS2	Glyma.09G153900.1
Glyma.16G204600.1	1814.47	61.9731	2565.53	41.3976	5.37147	1.06037e-104	2.34996e-100	3.99847	2.9776	2.8307	33.3352	22.6271	1.22136	5.15028	0.0941898	0.372312	0.260161	10.3058	0.242221	Glyma.16G204600.1	1338	1854	2	carbohydrate metabolism	Enolase, C-terminal TIM barrel domain; Enolase, N-terminal domain	Enolase	GO:magnesium ion binding; GO:phosphopyruvate hydratase activity; GO:glycolytic process; GO:phosphopyruvate hydratase complex	ENO2,LOS2	Glyma.16G204600.1
Glyma.06G089400.1	593.514	332.963	705.178	2.11788	1.08262	8.14035e-08	3.95407e-06	3.24226	3.69432	4.90718	7.65698	6.94506	4.19685	4.70114	1.54175	2.3534	3.53745	5.04911	2.47753	Glyma.06G089400.1	390	1014	1	membrane/transporter	Erg28 like protein	homolog of yeast ergosterol28	GO:integral component of membrane	ERG28	Glyma.06G089400.1
Glyma.09G267700.1	2740.62	1473.11	3283.84	2.2292	1.15652	1.16973e-10	1.11139e-08	6.05159	8.52305	17.19	12.9595	16.7522	9.11057	10.3993	5.77372	5.04929	5.21791	11.5695	5.34697	Glyma.09G267700.1	1251	2061	1	cell wall	Fasciclin domain	FASCICLIN-like arabinogalactan-protein 10	None	FLA10	Glyma.09G267700.1
Glyma.18G222200.1	5088.31	2790.88	6072.93	2.17599	1.12167	3.28542e-10	2.76584e-08	12.3692	15.2928	31.1865	22.0142	31.1871	20.0764	24.5035	11.0043	9.26437	11.798	22.3757	10.6889	Glyma.18G222200.1	1251	1967	1	cell wall	Fasciclin domain	FASCICLIN-like arabinogalactan protein 8	None	AGP8,FLA8	Glyma.18G222200.1
Glyma.16G179100.1	1699.41	948.525	2021.21	2.1309	1.09146	4.74759e-08	2.45984e-06	13.6696	14.8094	17.2482	11.2422	16.9448	7.6914	7.47921	2.97916	6.15666	9.52863	12.7264	6.22148	Glyma.16G179100.1	945	1150	1	lipid metabolism	Fatty acid hydroxylase superfamily	beta-hydroxylase 1	GO:iron ion binding; GO:oxidoreductase activity; GO:fatty acid biosynthetic process; GO:oxidation-reduction process	B1,BCH1,BETA-OHASE 1,chy1	Glyma.16G179100.1
Glyma.20G058100.1	1142.67	616.006	1368.38	2.22138	1.15146	2.11126e-09	1.48419e-07	8.78843	7.91281	11.0734	9.18032	9.64657	15.268	8.59838	4.08471	4.55486	5.7116	10.0668	4.78373	Glyma.20G058100.1	669	967	2	growth/development	FHA domain	SMAD/FHA domain-containing protein	GO:protein binding	No Hit	Glyma.20G058100.1
Glyma.07G142700.1	1372.69	649.418	1682.66	2.59103	1.37353	1.30264e-12	1.86853e-10	4.61542	6.37174	6.95464	9.41486	9.97832	5.20976	4.83026	1.92572	2.61137	3.58306	6.76786	2.70672	Glyma.07G142700.1	1227	1805	1	growth/development	Fructose-1-6-bisphosphatase	high cyclic electron flow 1	GO:fructose 1,6-bisphosphate 1-phosphatase activity; GO:phosphoric ester hydrolase activity; GO:carbohydrate metabolic process	HCEF1	Glyma.07G142700.1
Glyma.18G193600.1	1698.75	908.703	2037.35	2.24204	1.16481	1.17115e-09	8.65879e-08	6.15421	8.64009	8.99504	10.9977	11.1508	7.15446	6.5516	2.59413	3.98387	5.23936	8.52056	3.93912	Glyma.18G193600.1	1233	1731	1	growth/development	Fructose-1-6-bisphosphatase	high cyclic electron flow 1	GO:fructose 1,6-bisphosphate 1-phosphatase activity; GO:phosphoric ester hydrolase activity; GO:carbohydrate metabolic process	HCEF1	Glyma.18G193600.1
Glyma.02G222400.1	35984.5	13699.2	45535.4	3.32395	1.7329	1.62347e-21	6.24632e-19	93.1831	106.441	208.432	304.244	304.374	124.737	183.422	53.0345	64.3149	55.801	189.262	57.7168	Glyma.02G222400.1	1077	1758	1	growth/development	Fructose-bisphosphate aldolase class-I	Aldolase superfamily protein	GO:fructose-bisphosphate aldolase activity; GO:glycolytic process	No Hit	Glyma.02G222400.1
Glyma.14G189400.1	25830.9	10207.3	32526.7	3.1866	1.67202	1.00324e-19	3.2817e-17	72.3348	87.031	158.346	230.879	201.149	106.204	120.564	36.8004	45.6458	52.4985	139.501	44.9816	Glyma.14G189400.1	1077	1697	1	growth/development	Fructose-bisphosphate aldolase class-I	Aldolase superfamily protein	GO:fructose-bisphosphate aldolase activity; GO:glycolytic process	No Hit	Glyma.14G189400.1
Glyma.06G160300.1	27202.8	15626.7	32164.1	2.05828	1.04144	6.63552e-09	4.23484e-07	196.077	263.861	442.501	459.178	645.496	307.904	496.397	125.489	190.15	290.457	401.631	202.032	Glyma.06G160300.1	231	584	1	disease resistance	Gamma-thionin family	Scorpion toxin-like knottin superfamily protein	GO:defense response	LCR74,PDF2.5	Glyma.06G160300.1
Glyma.09G095200.1	679.539	318.894	834.101	2.6156	1.38714	4.77728e-11	4.99401e-09	9.47084	7.68903	8.84271	5.95528	13.5409	7.74577	8.3423	1.18968	3.34936	6.05961	8.79812	3.53288	Glyma.09G095200.1	339	685	1	hormone related	Gibberellin regulated protein	Gibberellin-regulated family protein	None	No Hit	Glyma.09G095200.1
Glyma.16G072400.1	3446.96	1931.52	4096.44	2.12084	1.08463	3.27585e-09	2.21844e-07	15.2256	30.2696	51.3676	47.6304	40.2517	41.481	41.768	13.2274	19.6538	23.2141	38.2848	18.6984	Glyma.16G072400.1	324	772	1	oxidation/reduction	Glutaredoxin	Glutaredoxin family protein	GO:electron carrier activity; GO:protein disulfide oxidoreductase activity; GO:cell redox homeostasis	No Hit	Glyma.16G072400.1
Glyma.10G047700.1	4260.19	2259.2	5117.76	2.2653	1.1797	4.81385e-10	3.88646e-08	17.0976	41.3867	48.2178	16.4877	27.3499	38.2011	20.8974	6.51617	19.4956	14.4501	29.9483	13.4873	Glyma.10G047700.1	714	1220	2	oxidation/reduction	Glutathione S-transferase, C-terminal domain	Glutathione S-transferase family protein	GO:protein binding	GSTL3	Glyma.10G047700.1
Glyma.13G135500.1	6030.11	2962.82	7344.66	2.47894	1.30973	4.00981e-12	5.08522e-10	22.7575	52.1006	69.8774	28.0139	40.502	50.5914	29.0178	8.89824	23.4852	19.4664	41.8372	17.2833	Glyma.13G135500.1	714	1256	1	oxidation/reduction	Glutathione S-transferase, C-terminal domain	Glutathione S-transferase family protein	GO:protein binding	GSTL3	Glyma.13G135500.1
Glyma.13G135600.1	1152.2	594.855	1391.07	2.3385	1.22558	3.89564e-10	3.20647e-08	5.11047	8.10513	12.355	6.95798	8.67267	10.2152	6.34708	2.45955	3.94329	4.63782	8.25193	3.68022	Glyma.13G135600.1	720	1207	1	oxidation/reduction	Glutathione S-transferase, C-terminal domain	Glutathione S-transferase family protein	GO:protein binding	GSTL3	Glyma.13G135600.1
Glyma.11G247600.1	16399.3	3448.72	21949.5	6.36455	2.67006	5.91558e-44	1.02823e-40	80.5912	49.8998	65.8499	193.042	209.559	34.628	83.9146	19.9037	19.9927	7.83965	102.498	15.912	Glyma.11G247600.1	1023	1578	1	growth/development	Glyceraldehyde 3-phosphate dehydrogenase, NAD binding domain; Glyceraldehyde 3-phosphate dehydrogenase, C-terminal domain	glyceraldehyde-3-phosphate dehydrogenase C subunit 1	GO:oxidoreductase activity, acting on the aldehyde or oxo group of donors, NAD or NADP as acceptor; GO:oxidation-reduction process	GAPC,GAPC-1,GAPC1	Glyma.11G247600.1
Glyma.18G009700.1	22855.5	5491.8	30297	5.51677	2.46382	8.70368e-39	1.05692e-35	122.724	78.0214	100.856	257.698	279.331	58.1382	121.11	34.5226	30.5812	13.6979	145.411	26.2672	Glyma.18G009700.1	1023	1531	4	growth/development	Glyceraldehyde 3-phosphate dehydrogenase, NAD binding domain; Glyceraldehyde 3-phosphate dehydrogenase, C-terminal domain	glyceraldehyde-3-phosphate dehydrogenase C subunit 1	GO:oxidoreductase activity, acting on the aldehyde or oxo group of donors, NAD or NADP as acceptor; GO:oxidation-reduction process	GAPC,GAPC-1,GAPC1	Glyma.18G009700.1
Glyma.19G106800.1	8881.74	5115.52	10495.8	2.05176	1.03687	3.46244e-08	1.85459e-06	33.8509	55.442	54.036	49.772	55.7415	32.1893	30.1492	14.0393	23.3433	29.8438	44.4544	22.4088	Glyma.19G106800.1	1212	1710	1	growth/development	Glyceraldehyde 3-phosphate dehydrogenase, NAD binding domain; Glyceraldehyde 3-phosphate dehydrogenase, C-terminal domain	glyceraldehyde 3-phosphate dehydrogenase A subunit 2	GO:oxidoreductase activity, acting on the aldehyde or oxo group of donors, NAD or NADP as acceptor; GO:oxidation-reduction process	GAPA-2	Glyma.19G106800.1
Glyma.19G098500.1	2107.03	492.989	2798.76	5.67712	2.50516	7.57564e-36	8.18973e-33	38.3152	6.64412	4.70078	11.4853	20.1427	5.37993	14.1573	1.88077	4.80189	0.652293	14.4036	2.44498	Glyma.19G098500.1	1323	1406	1	stress/senescence	Glycerophosphoryl diester phosphodiesterase family	senescence-related gene 3	GO:glycerophosphodiester phosphodiesterase activity; GO:glycerol metabolic process	SRG3	Glyma.19G098500.1
Glyma.01G199700.1	1036.44	569.445	1236.58	2.17156	1.11873	4.7996e-08	2.48129e-06	8.48087	13.9921	13.2611	12.168	12.0218	8.63691	6.93703	2.54088	4.97017	8.08985	10.7854	5.2003	Glyma.01G199700.1	600	828	2	growth/development	Glycine cleavage H-protein	glycine decarboxylase complex H	GO:glycine catabolic process; GO:glycine cleavage complex	GDCH	Glyma.01G199700.1
Glyma.20G019700.1	617.783	304.232	752.162	2.47233	1.30587	1.85052e-10	1.66541e-08	4.52433	3.99721	4.97074	6.42365	5.51372	8.29609	5.27046	1.73566	2.07527	3.37206	5.57089	2.39433	Glyma.20G019700.1	468	963	1	oxidation/reduction	Glycine cleavage H-protein	Single hybrid motif superfamily protein	GO:glycine catabolic process; GO:glycine cleavage complex	No Hit	Glyma.20G019700.1
Glyma.14G045000.1	1675.2	868.077	2021.11	2.32826	1.21925	1.2543e-10	1.17786e-08	5.89596	5.431	6.27725	7.97458	9.41593	4.79782	4.55059	2.16429	2.77112	3.51277	6.33473	2.81606	Glyma.14G045000.1	1884	2313	1	cell wall	Glycosyl hydrolase family 3 N terminal domain; Glycosyl hydrolase family 3 C-terminal domain	Glycosyl hydrolase family protein	GO:hydrolase activity, hydrolyzing O-glycosyl compounds; GO:carbohydrate metabolic process	No Hit	Glyma.14G045000.1
Glyma.08G285400.1	1306.55	694.068	1569.04	2.26065	1.17674	3.38393e-10	2.82995e-08	4.93719	4.69195	5.83063	7.44884	9.85373	3.33907	3.74384	2.93468	1.88482	3.06705	5.69218	2.62885	Glyma.08G285400.1	1617	2009	2	cell wall	Glycosyl hydrolases family 28	Pectin lyase-like superfamily protein	GO:polygalacturonase activity; GO:carbohydrate metabolic process	No Hit	Glyma.08G285400.1
Glyma.07G014500.1	1011.01	223.284	1348.61	6.03986	2.59452	3.09195e-33	2.82569e-30	6.42679	17.2124	13.1469	15.9966	8.16563	4.5864	2.82221	1.07057	2.25693	1.54583	9.76528	1.62444	Glyma.07G014500.1	765	1002	2	protein metabolism	HAD superfamily, subfamily IIIB (Acid phosphatase)	HAD superfamily, subfamily IIIB acid phosphatase	GO:acid phosphatase activity	No Hit	Glyma.07G014500.1
Glyma.09G050700.1	1417.73	766.589	1696.78	2.21342	1.14628	5.28547e-10	4.21729e-08	10.1068	7.44939	6.77231	14.6347	14.3616	5.02033	9.21714	5.08141	3.84805	4.55901	9.65176	4.49615	Glyma.09G050700.1	762	1283	1	oxidation/reduction	haloacid dehalogenase-like hydrolase	Haloacid dehalogenase-like hydrolase (HAD) superfamily protein	None	No Hit	Glyma.09G050700.1
Glyma.15G156700.1	1398.9	695.824	1700.22	2.44347	1.28893	3.63791e-12	4.667e-10	7.56825	5.52133	5.80738	12.0713	11.8733	3.98755	6.50642	3.84897	2.67559	3.12359	7.61936	3.21605	Glyma.15G156700.1	762	1629	2	oxidation/reduction	haloacid dehalogenase-like hydrolase	Haloacid dehalogenase-like hydrolase (HAD) superfamily protein	None	No Hit	Glyma.15G156700.1
Glyma.02G160500.1	805.143	382.692	986.193	2.57699	1.36569	2.38852e-12	3.18398e-10	5.09068	5.09322	7.5181	16.2154	12.0021	4.88347	7.96074	2.22653	3.86478	3.81196	8.39481	3.30109	Glyma.02G160500.1	393	859	4	heavy metal	Heavy-metal-associated domain	copper chaperone	GO:metal ion binding; GO:metal ion transport	CCH	Glyma.02G160500.1
Glyma.02G259700.1	711.628	29.8773	1003.81	33.5977	5.07029	2.3715e-85	1.91115e-81	2.77556	1.70606	2.41954	27.0197	19.5208	0.771536	4.24164	0.241032	0.410414	0.0530151	8.35069	0.234821	Glyma.02G259700.1	222	897	1	oxidation/reduction	Hypoxia induced protein conserved region	Hypoxia-responsive family protein	None	No Hit	Glyma.02G259700.1
Glyma.09G011100.1	1577.15	911.988	1862.23	2.04194	1.02994	2.76103e-08	1.51178e-06	12.2374	9.20511	10.2927	13.2889	17.0822	8.97979	9.12363	4.6559	6.32262	6.29712	11.4585	5.75855	Glyma.09G011100.1	813	1177	2	lipid metabolism	Inositol monophosphatase family	Inositol monophosphatase family protein	GO:phosphatidylinositol phosphorylation	VTC4	Glyma.09G011100.1
Glyma.10G193500.1	1950.42	781.462	2451.4	3.13694	1.64936	6.18285e-20	2.084e-17	18.7214	5.63474	9.68957	24.9807	28.6873	6.1691	13.3188	7.35858	5.43627	1.84172	15.3145	4.87885	Glyma.10G193500.1	735	1173	2	stress/senescence	Iron/manganese superoxide dismutases, C-terminal domain; Iron/manganese superoxide dismutases, alpha-hairpin domain	Fe superoxide dismutase 2	GO:superoxide dismutase activity; GO:metal ion binding; GO:superoxide metabolic process; GO:oxidation-reduction process	FSD2	Glyma.10G193500.1
Glyma.20G196900.1	2952.34	1343.11	3642.01	2.71163	1.43916	1.61939e-16	3.77773e-14	27.5264	8.42544	14.2917	36.5204	41.0374	8.1568	19.9524	11.9706	9.40312	3.19561	22.2729	8.18978	Glyma.20G196900.1	747	1199	1	stress/senescence	Iron/manganese superoxide dismutases, C-terminal domain; Iron/manganese superoxide dismutases, alpha-hairpin domain	Fe superoxide dismutase 2	GO:superoxide dismutase activity; GO:metal ion binding; GO:superoxide metabolic process; GO:oxidation-reduction process	FSD2	Glyma.20G196900.1
Glyma.01G193800.1	5438.37	3186.41	6403.5	2.00963	1.00693	2.18436e-08	1.22555e-06	20.9501	34.3973	56.397	67.4072	56.1581	57.9549	61.0696	18.635	26.1158	33.8187	50.6192	26.1898	Glyma.01G193800.1	441	913	1	protein metabolism	KOW motif	Translation protein SH3-like family protein	None	No Hit	Glyma.01G193800.1
Glyma.11G048100.1	8090.12	4517.13	9621.41	2.12998	1.09084	1.24185e-09	9.13576e-08	14.7347	26.3044	47.2105	52.6162	46.5508	44.9307	50.6469	13.8851	19.9512	25.2189	40.4277	19.6851	Glyma.11G048100.1	441	1720	1	protein metabolism	KOW motif	Translation protein SH3-like family protein	None	No Hit	Glyma.11G048100.1
Glyma.15G068500.1	5083.74	2155.3	6338.79	2.94102	1.55632	4.36286e-17	1.08639e-14	22.1513	36.5204	69.2844	80.6223	84.2063	55.1672	59.6718	16.2418	19.3058	26.0475	58.2319	20.5317	Glyma.15G068500.1	441	790	1	protein metabolism	KOW motif	Translation protein SH3-like family protein	None	No Hit	Glyma.15G068500.1
Glyma.17G181300.1	1188.67	565.401	1455.78	2.57477	1.36445	1.71219e-12	2.33509e-10	6.43616	10.3453	22.5558	26.8679	20.3662	20.2149	20.348	4.92618	6.78969	10.4191	18.162	7.37831	Glyma.17G181300.1	579	579	1	ribosomal protein	KOW motif; Ribosomal family S4e	Ribosomal protein S4 (RPS4A) family protein	None	No Hit	Glyma.17G181300.1
Glyma.05G058100.1	10945.3	4528.56	13695.3	3.02422	1.59656	3.7063e-18	1.04302e-15	39.2385	36.47	51.2049	90.434	60.0358	46.5909	62.056	19.831	16.3491	20.6446	55.1471	18.9416	Glyma.05G058100.1	1050	1801	1	oxidation/reduction	lactate/malate dehydrogenase, alpha/beta C-terminal domain; lactate/malate dehydrogenase, NAD binding domain	Lactate/malate dehydrogenase family protein	GO:oxidoreductase activity; GO:oxidation-reduction process; GO:oxidoreductase activity, acting on the CH-OH group of donors, NAD or NADP as acceptor	No Hit	Glyma.05G058100.1
Glyma.17G140600.1	1374.38	386.324	1797.84	4.6537	2.21838	8.39824e-29	6.20399e-26	4.35133	3.73605	6.80331	12.6852	9.57563	6.28311	9.0508	1.9597	1.31555	1.74902	7.49792	1.67475	Glyma.17G140600.1	1050	1744	2	oxidation/reduction	lactate/malate dehydrogenase, alpha/beta C-terminal domain; lactate/malate dehydrogenase, NAD binding domain	Lactate/malate dehydrogenase family protein	GO:oxidoreductase activity; GO:oxidation-reduction process; GO:oxidoreductase activity, acting on the CH-OH group of donors, NAD or NADP as acceptor	No Hit	Glyma.17G140600.1
Glyma.13G300000.1	3908.1	2132.41	4669.11	2.18959	1.13066	3.68732e-10	3.06345e-08	9.13792	8.57833	9.9056	14.5141	15.1216	5.90773	8.69708	5.27442	4.02293	5.27245	10.2661	4.8566	Glyma.13G300000.1	2355	3314	6	signaling/kinases	Leucine rich repeat N-terminal domain; Protein tyrosine kinase; Leucine Rich Repeat	STRUBBELIG-receptor family 3	GO:protein kinase activity; GO:ATP binding; GO:protein phosphorylation; GO:protein binding	SRF3	Glyma.13G300000.1
Glyma.12G155900.1	2042.65	1042.23	2471.4	2.37126	1.24565	1.28539e-11	1.51323e-09	4.90866	4.17	4.51681	5.71106	7.14145	4.0297	5.64519	2.31947	2.21214	2.18433	5.16041	2.23864	Glyma.12G155900.1	3036	3474	1	signaling/kinases	Leucine Rich Repeat; Di-glucose binding within endoplasmic reticulum; Protein tyrosine kinase	Leucine-rich repeat transmembrane protein kinase	GO:protein kinase activity; GO:ATP binding; GO:protein phosphorylation; GO:protein binding	No Hit	Glyma.12G155900.1
Glyma.08G052600.1	1172.65	686.13	1381.16	2.01297	1.00932	1.78431e-07	7.8925e-06	4.67656	4.63454	6.38616	6.90127	6.29243	5.08641	4.62574	2.53564	2.17919	3.97008	5.51473	2.89497	Glyma.08G052600.1	1242	1807	1	histone related	linker histone H1 and H5 family	high mobility group A5	GO:DNA binding; GO:nucleosome assembly; GO:nucleosome; GO:nucleus	HON5	Glyma.08G052600.1
Glyma.07G007000.1	2273.4	564.889	3005.62	5.32073	2.41162	2.71011e-35	2.76141e-32	3.83783	2.94013	3.58856	17.615	17.601	2.0197	2.26962	1.26478	1.54298	1.19642	7.12455	1.33473	Glyma.07G007000.1	2595	3123	2	lipid metabolism	Lipoxygenase; PLAT/LH2 domain	lipoxygenase 1	GO:oxidoreductase activity, acting on single donors with incorporation of molecular oxygen, incorporation of two atoms of oxygen; GO:metal ion binding; GO:oxidation-reduction process; GO:protein binding	ATLOX1,LOX1	Glyma.07G007000.1
Glyma.13G232500.1	2959.93	1722.7	3490.17	2.02599	1.01863	9.75413e-08	4.64379e-06	14.8031	18.269	16.4248	14.9977	18.6738	11.3676	11.6956	5.3904	7.69268	10.2617	15.1759	7.78161	Glyma.13G232500.1	1266	1663	1	heavy metal	Magnesium chelatase, subunit ChlI	P-loop containing nucleoside triphosphate hydrolases superfamily protein	GO:magnesium chelatase activity; GO:photosynthesis; GO:chlorophyll biosynthetic process	CH-42,CH42,CHL11,CHLI-1,CHLI1	Glyma.13G232500.1
Glyma.15G080200.1	2888.78	1637.81	3424.91	2.09115	1.0643	2.9623e-08	1.61401e-06	14.013	18.5151	16.1888	14.8563	18.8278	11.2906	11.5391	5.00552	7.27204	10.1573	15.033	7.47828	Glyma.15G080200.1	1266	1648	1	heavy metal	Magnesium chelatase, subunit ChlI	P-loop containing nucleoside triphosphate hydrolases superfamily protein	GO:magnesium chelatase activity; GO:photosynthesis; GO:chlorophyll biosynthetic process	CH-42,CH42,CHL11,CHLI-1,CHLI1	Glyma.15G080200.1
Glyma.01G220600.1	3888.75	2116.35	4648.35	2.1964	1.13514	1.78934e-10	1.61692e-08	17.8451	17.2136	36.7214	28.8058	44.5475	11.3036	22.2336	12.2208	11.3232	12.0989	25.5244	11.8809	Glyma.01G220600.1	861	1333	1	membrane/transporter	Major intrinsic protein	plasma membrane intrinsic protein 1;4	GO:transporter activity; GO:transport; GO:membrane	PIP1;4,PIP1E,TMP-C	Glyma.01G220600.1
Glyma.03G180900.1	3079.34	1795	3629.77	2.02216	1.01589	4.81324e-08	2.48647e-06	11.1077	22.073	28.6676	14.7969	21.7028	36.3929	22.7327	9.07619	11.0005	15.2558	22.4962	11.7775	Glyma.03G180900.1	861	1148	1	membrane/transporter	Major intrinsic protein	plasma membrane intrinsic protein 2A	GO:transporter activity; GO:transport; GO:membrane	PIP2,PIP2;1,PIP2A	Glyma.03G180900.1
Glyma.03G185900.1	11871.1	4139.82	15184.5	3.66792	1.87496	1.62769e-21	6.24632e-19	67.2104	73.6712	120.15	85.407	96.4824	108.493	68.5163	9.29751	21.8258	46.2047	88.5615	25.776	Glyma.03G185900.1	753	1228	2	membrane/transporter	Major intrinsic protein	gamma tonoplast intrinsic protein	GO:transporter activity; GO:transport; GO:membrane	GAMMA-TIP,GAMMA-TIP1,TIP1;1	Glyma.03G185900.1
Glyma.11G023200.1	2358.28	1338.1	2795.5	2.08916	1.06292	2.25854e-09	1.57648e-07	8.72189	10.8555	18.8659	19.6478	26.4686	7.87303	14.1655	7.36897	7.43484	7.48094	15.2283	7.42825	Glyma.11G023200.1	861	1344	2	membrane/transporter	Major intrinsic protein	plasma membrane intrinsic protein 1;4	GO:transporter activity; GO:transport; GO:membrane	PIP1;4,PIP1E,TMP-C	Glyma.11G023200.1
Glyma.13G325900.1	10733.5	5954.68	12781.6	2.14648	1.10197	4.31624e-10	3.52647e-08	53.5181	48.1181	65.4108	78.7296	86.5254	51.9772	72.2577	32.1572	30.3502	31.3829	65.2195	31.2968	Glyma.13G325900.1	864	1422	2	membrane/transporter	Major intrinsic protein	plasma membrane intrinsic protein 2	GO:transporter activity; GO:transport; GO:membrane	PIP2;2,PIP2B	Glyma.13G325900.1
Glyma.13G356000.1	1377.36	289.829	1843.44	6.36045	2.66913	8.59764e-35	8.46839e-32	8.01422	9.17759	15.1831	9.81016	21.1183	11.1236	6.18333	0.294676	1.0682	4.55053	11.5158	1.97114	Glyma.13G356000.1	744	1157	1	membrane/transporter	Major intrinsic protein	delta tonoplast integral protein	GO:transporter activity; GO:transport; GO:membrane	AQP1,ATTIP2;1,DELTA-TIP,DELTA-TIP1,TIP2;1	Glyma.13G356000.1
Glyma.15G018100.1	775.594	193.688	1024.98	5.29193	2.40379	2.99892e-27	1.89889e-24	4.01639	5.97373	9.40059	6.36975	12.2683	7.00473	4.21314	0.213221	0.786628	3.34191	7.03524	1.44725	Glyma.15G018100.1	744	1053	1	membrane/transporter	Major intrinsic protein	delta tonoplast integral protein	GO:transporter activity; GO:transport; GO:membrane	AQP1,ATTIP2;1,DELTA-TIP,DELTA-TIP1,TIP2;1	Glyma.15G018100.1
Glyma.19G035400.1	995.631	225.038	1325.89	5.89184	2.55872	5.69734e-31	4.63351e-28	9.15769	10.0145	14.9262	9.64567	19.5201	10.4865	6.0597	0.326685	1.04088	4.9819	11.4015	2.11649	Glyma.19G035400.1	714	840	1	membrane/transporter	Major intrinsic protein	delta tonoplast integral protein	GO:transporter activity; GO:transport; GO:membrane	AQP1,ATTIP2;1,DELTA-TIP,DELTA-TIP1,TIP2;1	Glyma.19G035400.1
Glyma.19G186100.1	25997.7	7931.87	33740.2	4.25375	2.08873	1.38229e-25	7.47171e-23	141.906	152.737	261.891	206.449	212.141	181.254	117.571	10.7654	36.4278	90.0878	181.993	45.7603	Glyma.19G186100.1	753	1334	1	membrane/transporter	Major intrinsic protein	gamma tonoplast intrinsic protein	GO:transporter activity; GO:transport; GO:membrane	GAMMA-TIP,GAMMA-TIP1,TIP1;1	Glyma.19G186100.1
Glyma.02G061100.1	1532.75	784.778	1853.31	2.36157	1.23975	2.45085e-10	2.13001e-08	7.24432	9.61331	10.0647	7.50933	11.9809	4.98086	4.94947	2.02043	3.8476	4.65097	8.04899	3.50633	Glyma.02G061100.1	981	1671	1	photosynthesis	Manganese-stabilising protein / photosystem II polypeptide	photosystem II subunit O-2	GO:calcium ion binding; GO:photosynthesis; GO:photosystem II stabilization; GO:photosystem II; GO:photosystem II oxygen evolving complex; GO:extrinsic component of membrane	OEC33,PSBO-2,PSBO2	Glyma.02G061100.1
Glyma.16G143600.1	1781.19	884.474	2165.5	2.44834	1.29181	3.6116e-11	3.8807e-09	8.47419	12.2726	12.8312	10.0644	15.0558	6.69906	7.13689	2.20361	4.95755	5.87099	10.362	4.34405	Glyma.16G143600.1	996	1517	1	photosynthesis	Manganese-stabilising protein / photosystem II polypeptide	photosystem II subunit O-2	GO:calcium ion binding; GO:photosynthesis; GO:photosystem II stabilization; GO:photosystem II; GO:photosystem II oxygen evolving complex; GO:extrinsic component of membrane	OEC33,PSBO-2,PSBO2	Glyma.16G143600.1
Glyma.12G150500.1	1432.11	643.507	1770.08	2.75067	1.45979	3.76478e-14	6.72856e-12	11.9001	12.1034	11.2627	7.35216	14.6727	12.9165	16.0967	4.70468	4.31694	4.98672	12.3292	4.66945	Glyma.12G150500.1	765	1034	1	disease resistance	merged to PF12481=Aluminium induced protein; Aluminium induced protein	Aluminium induced protein with YGL and LRDR motifs	None	No Hit	Glyma.12G150500.1
Glyma.08G222900.1	1947.43	860.939	2413.07	2.80283	1.48688	7.37545e-15	1.42133e-12	22.5203	22.9756	41.3254	33.95	33.2866	33.4534	26.2639	10.2042	10.2197	13.8501	30.5393	11.4247	Glyma.08G222900.1	201	568	1	membrane/transporter	Mitochondrial ATP synthase epsilon chain	ATP synthase epsilon chain, mitochondrial	GO:proton-transporting ATP synthase activity, rotational mechanism; GO:proton-transporting ATPase activity, rotational mechanism; GO:ATP synthesis coupled proton transport; GO:mitochondrial proton-transporting ATP synthase complex, catalytic core F(1)	No Hit	Glyma.08G222900.1
Glyma.15G273600.1	3869.99	2262.94	4558.73	2.01451	1.01043	3.18071e-08	1.72242e-06	11.5777	15.5292	21.1315	28.9387	25.2496	20.0976	18.2215	7.79304	9.42976	14.0637	20.1066	10.4288	Glyma.15G273600.1	1170	1639	2	membrane/transporter	Mitochondrial carrier protein	ADP/ATP carrier 2	None	AAC2	Glyma.15G273600.1
Glyma.16G050100.1	711.685	415.47	838.635	2.01852	1.0133	3.39697e-07	1.39219e-05	2.40912	5.02512	6.07851	8.30031	6.58773	6.67785	5.21151	2.01159	2.70472	4.26373	5.75574	2.99335	Glyma.16G050100.1	1020	1050	1	membrane/transporter	Mitochondrial carrier protein	phosphate transporter 3;1	None	PHT3;1	Glyma.16G050100.1
Glyma.02G270200.1	13664	7860.48	16151.3	2.05475	1.03896	7.10237e-09	4.49075e-07	105.55	114.512	193.961	170.872	192.084	111.757	147.134	63.6481	71.3341	88.5129	147.981	74.4983	Glyma.02G270200.1	501	792	2	lipid metabolism	ML domain	MD-2-related lipid recognition domain-containing protein / ML domain-containing protein	None	No Hit	Glyma.02G270200.1
Glyma.17G012300.1	2022.73	1189.11	2379.99	2.00149	1.00107	2.22932e-07	9.59798e-06	6.77957	8.79542	9.30558	10.1747	9.83035	6.36558	5.55816	3.04631	3.52099	6.22338	8.11562	4.26356	Glyma.17G012300.1	1650	2121	1	heavy metal	Multicopper oxidase; Multicopper oxidase; Multicopper oxidase	SKU5 similar 4	GO:oxidoreductase activity; GO:oxidation-reduction process; GO:copper ion binding	sks4	Glyma.17G012300.1
Glyma.11G034600.1	5819.71	2907.85	7067.65	2.43054	1.28128	1.5431e-12	2.13402e-10	11.3797	9.16754	15.6062	21.0415	18.9934	13.637	12.8934	6.12629	5.47547	7.28308	14.6741	6.29495	Glyma.11G034600.1	2385	3483	19	DNA replication/repair related	MutS domain V; MutS domain III; MutS family domain IV	MUTS-like protein 4	GO:ATP binding; GO:mismatched DNA binding; GO:mismatch repair	ATMSH4,MSH4	Glyma.11G034600.1
Glyma.16G062000.1	1311.71	441.269	1684.75	3.81797	1.93281	3.97175e-24	1.96695e-21	6.82645	5.76825	5.24605	15.885	12.6083	3.19219	3.56413	4.35726	0.598368	1.3328	7.58433	2.09614	Glyma.16G062000.1	1305	1626	1	carbohydrate metabolism	None	Galactose oxidase/kelch repeat superfamily protein	None	No Hit	Glyma.16G062000.1
Glyma.19G085100.1	1232.55	322.159	1622.71	5.03698	2.33256	3.32625e-32	2.89081e-29	5.70182	5.13912	5.25654	13.7096	13.0824	2.69772	3.46719	3.14222	0.398539	0.851687	7.00777	1.46415	Glyma.19G085100.1	1350	1699	1	carbohydrate metabolism	None	Galactose oxidase/kelch repeat superfamily protein	None	No Hit	Glyma.19G085100.1
Glyma.05G102100.1	2231.77	893.12	2805.48	3.14122	1.65132	3.372e-18	9.5888e-16	7.83209	10.861	26.8838	21.9312	22.6595	16.1477	19.0972	4.74027	6.12218	6.75759	17.9161	5.87335	Glyma.05G102100.1	636	1135	1	cell wall	None	arabinogalactan protein 18	None	AGP18,ATAGP18	Glyma.05G102100.1
Glyma.17G164800.1	786.732	431.684	938.896	2.17496	1.12099	1.25449e-08	7.48362e-07	6.65585	10.9033	13.674	12.89	13.0752	6.92086	8.5525	4.35399	4.73285	5.69745	10.3817	4.9281	Glyma.17G164800.1	657	657	1	cell wall	None	arabinogalactan protein 18	None	AGP18,ATAGP18	Glyma.17G164800.1
Glyma.07G088300.1	1747.62	838.923	2137.06	2.54739	1.34902	1.56201e-12	2.15682e-10	5.25999	7.04623	12.6396	14.3984	11.3792	14.0906	8.25634	2.97594	3.97485	6.00626	10.4386	4.31901	Glyma.07G088300.1	1467	1467	1	disease resistance	None	Leucine-rich repeat (LRR) family protein	None	No Hit	Glyma.07G088300.1
Glyma.09G188600.1	2020.7	874.817	2511.79	2.87122	1.52166	1.334e-15	2.82232e-13	5.2395	6.5481	12.1066	15.1089	12.2862	15.2219	8.00175	2.68325	3.81048	5.18865	10.6447	3.89413	Glyma.09G188600.1	1689	1689	1	disease resistance	None	Leucine-rich repeat (LRR) family protein	None	No Hit	Glyma.09G188600.1
Glyma.17G106600.1	1057.24	456.761	1314.59	2.87806	1.5251	1.92222e-16	4.47242e-14	3.1856	3.55243	6.87659	5.56978	11.8401	2.35174	4.69407	3.27287	1.23262	1.33881	5.43862	1.9481	Glyma.17G106600.1	603	1776	1	growth/development	None	serine-rich protein-related	None	No Hit	Glyma.17G106600.1
Glyma.01G161200.1	959.987	508.547	1153.46	2.26815	1.18152	5.53364e-10	4.39159e-08	6.24065	6.48465	6.77612	6.06518	9.72422	5.34309	8.49025	2.36295	4.23753	2.72196	7.01774	3.10748	Glyma.01G161200.1	615	1193	1	lipid metabolism	None	SEC14 cytosolic factor family protein / phosphoglyceride transfer family protein	None	No Hit	Glyma.01G161200.1
Glyma.06G043700.1	1013.84	574.662	1202.06	2.09176	1.06472	1.88285e-08	1.0713e-06	2.38971	3.67244	7.50226	7.39874	6.89626	5.98267	6.28402	2.41899	2.55413	3.60737	5.7323	2.86016	Glyma.06G043700.1	486	1516	1	membrane/transporter	None	WPP domain protein 2	None	WPP2	Glyma.06G043700.1
Glyma.08G345900.1	1862.35	1041.64	2214.08	2.12557	1.08785	3.41474e-08	1.83261e-06	7.69832	11.2741	10.6041	11.2316	9.70637	9.79379	6.26066	2.46536	4.56208	7.06963	9.50986	4.69903	Glyma.08G345900.1	1182	1673	2	oxidation/reduction	None	NAD(P)-binding Rossmann-fold superfamily protein	None	ENR1,MOD1	Glyma.08G345900.1
Glyma.18G156100.1	1899.44	1049.03	2263.91	2.1581	1.10976	1.32044e-08	7.82962e-07	7.36899	11.5384	12.1971	12.1021	11.1834	9.99354	7.22067	2.71275	4.8583	7.31346	10.2292	4.9615	Glyma.18G156100.1	1290	1594	3	oxidation/reduction	None	NAD(P)-binding Rossmann-fold superfamily protein	None	ENR1,MOD1	Glyma.18G156100.1
Glyma.12G092000.1	1803.55	859.456	2208.16	2.56926	1.36135	8.13123e-13	1.20135e-10	10.4572	18.5738	29.9027	16.4565	25.796	15.5385	18.0755	6.08411	8.29063	8.731	19.2572	7.70191	Glyma.12G092000.1	387	831	2	photosynthesis	None	photosystem I subunit O	None	PSAO	Glyma.12G092000.1
Glyma.06G089700.1	8702.98	4777.48	10385.3	2.17381	1.12023	1.26162e-09	9.27357e-08	68.6424	75.6001	122.974	116.159	106.499	88.3996	109.821	30.8461	46.6717	63.4535	98.2992	46.9904	Glyma.06G089700.1	297	764	1	ribosomal protein	None	plastid-specific 50S ribosomal protein 6	None	PSRP6	Glyma.06G089700.1
Glyma.13G332200.1	499.686	279.94	593.863	2.12139	1.08501	2.61998e-08	1.44257e-06	13.9202	8.93653	19.1574	15.2653	16.2741	19.0892	17.7914	11.0875	5.84352	6.54189	15.7763	7.8243	Glyma.13G332200.1	270	270	1	seed storage	None	RmlC-like cupins superfamily protein	None	No Hit	Glyma.13G332200.1
Glyma.05G095600.1	208.626	80.2061	263.663	3.28732	1.71691	2.25095e-12	3.02333e-10	1.89617	8.42802	2.09643	1.23239	1.13057	5.24931	24.5321	3.29331	0.715976	2.1524	6.36643	2.0539	Glyma.05G095600.1	303	303	1	signaling/kinases	None	Amino acid kinase family protein	None	No Hit	Glyma.05G095600.1
Glyma.05G097500.1	499.902	278.861	594.634	2.13237	1.09246	6.03675e-08	3.05271e-06	3.89447	4.92537	9.64676	6.36179	7.41236	5.37916	4.65912	2.58474	3.1714	2.98112	6.03986	2.91242	Glyma.05G097500.1	711	711	1	signaling/kinases	None	homolog of mamallian P58IPK	None	ATP58IPK,P58IPK	Glyma.05G097500.1
Glyma.03G189600.1	3768.65	2190.69	4444.91	2.029	1.02077	2.19669e-09	1.53694e-07	17.7327	11.759	14.0301	18.4616	29.5934	7.20455	8.58142	15.0703	2.49282	6.48515	15.3376	8.0161	Glyma.03G189600.1	1368	2115	1	transcription factor	None	sequence-specific DNA binding transcription factors	None	No Hit	Glyma.03G189600.1
Glyma.08G012900.1	849.917	159.447	1145.83	7.18631	2.84525	2.24048e-41	3.25593e-38	19.2436	6.69203	8.56864	26.1832	32.0849	3.72114	6.72764	4.54373	0.794402	1.08268	14.7459	2.14027	Glyma.08G012900.1	234	571	1	transcription related	None	nucleotide binding	None	No Hit	Glyma.08G012900.1
Glyma.01G015400.1	567.814	329.828	669.808	2.03078	1.02203	2.33114e-07	9.99266e-06	3.41483	3.70547	6.56446	5.5302	6.47818	4.80546	7.17408	2.40618	2.66019	3.15574	5.38181	2.74071	Glyma.01G015400.1	387	902	1	unknown	None	None	None	No Hit	Glyma.01G015400.1
Glyma.01G025100.1	2869.34	1612.17	3408.12	2.114	1.07998	1.23481e-08	7.39108e-07	11.8268	13.3845	25.8508	18.5807	20.6279	22.5782	23.7123	5.55036	8.56132	15.1111	19.5087	9.74092	Glyma.01G025100.1	480	1257	1	unknown	None	None	None	No Hit	Glyma.01G025100.1
Glyma.01G182200.1	561.419	106.268	756.484	7.11866	2.83161	1.35644e-39	1.82188e-36	5.82002	4.35603	6.76471	17.7686	27.0688	0.960227	6.51892	3.71207	0.242624	0.370121	9.8939	1.4416	Glyma.01G182200.1	261	569	1	unknown	None	None	None	No Hit	Glyma.01G182200.1
Glyma.02G157900.1	2872.27	679.051	3812.22	5.61404	2.48904	9.43538e-39	1.1303e-35	18.52	12.4012	35.5305	72.5213	84.4105	9.50499	40.6164	7.94757	10.411	1.72891	39.0721	6.69584	Glyma.02G157900.1	366	723	3	unknown	None	None	None	No Hit	Glyma.02G157900.1
Glyma.03G007400.1	972.738	548.07	1154.74	2.10692	1.07514	5.4368e-09	3.5334e-07	13.4887	6.42773	7.36266	14.2365	13.1301	4.78282	7.99368	6.95193	3.52069	3.74734	9.63174	4.73998	Glyma.03G007400.1	291	872	1	unknown	None	None	None	No Hit	Glyma.03G007400.1
Glyma.03G124100.1	136.73	26.4456	183.995	6.95748	2.79856	2.63315e-22	1.13864e-19	1.27041	1.40128	8.12646	7.74658	6.68606	11.2052	9.35493	1.48936	0.686832	0.811165	6.54157	0.995787	Glyma.03G124100.1	201	201	1	unknown	None	None	None	No Hit	Glyma.03G124100.1
Glyma.05G172800.1	1014.83	582.422	1200.15	2.06063	1.04308	4.01272e-08	2.12621e-06	7.92766	10.5373	15.1613	20.516	15.0024	14.1321	15.7925	5.81957	6.96003	8.59994	14.1527	7.12651	Glyma.05G172800.1	195	613	1	unknown	None	None	None	No Hit	Glyma.05G172800.1
Glyma.05G182100.1	679.302	267.429	855.819	3.20018	1.67815	2.49039e-17	6.3805e-15	8.48502	9.37735	5.05045	9.88227	12.9	1.79149	4.98448	5.1066	0.816836	1.45285	7.49587	2.45876	Glyma.05G182100.1	222	837	1	unknown	None	None	None	No Hit	Glyma.05G182100.1
Glyma.06G135700.1	934.337	182.79	1256.43	6.8736	2.78107	2.46058e-38	2.87004e-35	1.27016	2.29296	16.0063	16.4453	16.6094	12.5767	12.2537	0.848738	1.70939	2.45161	11.0649	1.66991	Glyma.06G135700.1	270	823	1	unknown	None	None	None	No Hit	Glyma.06G135700.1
Glyma.07G057500.1	600.711	329.64	716.885	2.17475	1.12085	1.77247e-08	1.01764e-06	3.20811	5.51868	8.34138	10.2564	9.04499	7.39242	9.00812	2.45003	3.7879	4.48628	7.53859	3.57474	Glyma.07G057500.1	258	689	1	unknown	None	None	None	No Hit	Glyma.07G057500.1
Glyma.07G101700.1	676.383	376.384	804.955	2.13865	1.0967	2.52634e-08	1.39709e-06	3.73046	4.22437	7.42165	7.77263	7.79786	5.74499	5.35153	2.62598	2.44912	3.7508	6.00621	2.94197	Glyma.07G101700.1	312	969	1	unknown	None	None	None	No Hit	Glyma.07G101700.1
Glyma.08G171200.1	242.601	119.046	295.553	2.48267	1.31189	3.02825e-09	2.06655e-07	4.12286	4.85076	11.7528	11.1554	12.3795	6.98138	11.5379	4.98937	2.60219	3.70812	8.96866	3.76656	Glyma.08G171200.1	240	240	1	unknown	None	None	None	No Hit	Glyma.08G171200.1
Glyma.09G271600.1	1176.31	675.759	1390.83	2.05818	1.04137	2.97984e-08	1.62157e-06	6.60228	8.75149	14.413	15.3828	13.646	11.6067	13.431	5.48435	5.42352	7.27876	11.9762	6.06221	Glyma.09G271600.1	195	840	2	unknown	None	None	None	No Hit	Glyma.09G271600.1
Glyma.10G232100.1	571.31	272.673	699.298	2.5646	1.35874	3.87545e-12	4.92188e-10	1.9134	2.58378	10.4262	6.68078	9.72902	20.5281	44.5709	3.89724	7.16508	5.2571	13.776	5.43981	Glyma.10G232100.1	219	367	1	unknown	None	None	None	No Hit	Glyma.10G232100.1
Glyma.11G060500.1	799.261	163.182	1071.87	6.56853	2.71557	1.79894e-39	2.38016e-36	9.85549	4.52358	7.64069	20.002	23.502	1.08801	5.46589	4.22261	0.298816	0.379378	10.2968	1.6336	Glyma.11G060500.1	309	770	1	unknown	None	None	None	No Hit	Glyma.11G060500.1
Glyma.11G123300.1	479.133	31.6499	670.912	21.1979	4.40585	4.28392e-67	1.72617e-63	2.20923	1.85068	2.6212	11.922	16.152	0.221855	3.92877	0.745919	0.0291205	0.0376163	5.55796	0.270885	Glyma.11G123300.1	219	903	1	unknown	None	None	None	No Hit	Glyma.11G123300.1
Glyma.11G167000.1	298.781	137.224	368.02	2.68189	1.42325	7.17454e-11	7.20274e-09	2.16462	3.82018	7.78812	9.58841	9.02595	5.10782	5.58902	1.60577	2.87139	2.49876	6.15487	2.32531	Glyma.11G167000.1	246	435	1	unknown	None	None	None	No Hit	Glyma.11G167000.1
Glyma.12G150100.1	318.851	150.611	390.954	2.59579	1.37618	5.16801e-10	4.12729e-08	4.55633	6.11416	10.1528	11.5251	10.5119	9.85563	8.16121	2.36122	3.32756	4.82255	8.69674	3.50378	Glyma.12G150100.1	324	324	1	unknown	None	None	None	No Hit	Glyma.12G150100.1
Glyma.14G092500.1	623.367	257.608	780.12	3.02832	1.59852	5.24898e-15	1.03401e-12	2.33338	4.89501	11.3797	9.53334	11.34	6.07914	9.33079	1.86958	2.69306	3.42955	7.84162	2.66406	Glyma.14G092500.1	183	725	1	unknown	None	None	None	No Hit	Glyma.14G092500.1
Glyma.14G138800.1	274.977	152.427	327.499	2.14856	1.10337	2.76535e-07	1.16125e-05	3.00386	4.61335	8.53998	9.27257	9.61658	6.75111	5.88873	3.6799	2.6447	3.61149	6.81231	3.31203	Glyma.14G138800.1	348	348	1	unknown	None	None	None	No Hit	Glyma.14G138800.1
Glyma.15G031200.1	694.426	326.755	851.999	2.60746	1.38264	1.58814e-12	2.18379e-10	4.1094	2.95721	4.58014	7.58179	8.34268	3.10666	4.56763	1.86512	1.99082	2.06831	5.03507	1.97475	Glyma.15G031200.1	414	1235	2	unknown	None	None	None	No Hit	Glyma.15G031200.1
Glyma.15G041300.1	502.4	293.906	591.754	2.01341	1.00964	5.94554e-07	2.27081e-05	22.7992	19.8389	24.937	37.2407	25.4098	23.5604	24.1339	12.7704	11.5436	15.245	25.4171	13.1863	Glyma.15G041300.1	168	168	1	unknown	None	None	None	No Hit	Glyma.15G041300.1
Glyma.15G084900.1	447.506	116.37	589.421	5.06507	2.34058	2.16491e-28	1.56026e-25	6.45978	4.07335	10.563	19.049	24.8173	6.07077	9.17164	5.63174	0.626091	0.844695	11.4578	2.36751	Glyma.15G084900.1	378	378	1	unknown	None	None	None	No Hit	Glyma.15G084900.1
Glyma.16G038100.1	336.57	30.1119	467.909	15.539	3.95782	2.11672e-52	5.36118e-49	3.4497	1.40106	2.46642	10.6333	16.8342	0.149434	2.71203	0.678043	0.222503	0.146322	5.37803	0.348956	Glyma.16G038100.1	240	650	1	unknown	None	None	None	No Hit	Glyma.16G038100.1
Glyma.17G030800.1	550.316	175.98	710.746	4.0388	2.01393	4.5262e-22	1.87248e-19	1.40771	0.804464	5.41241	7.31542	8.38741	5.52611	7.63385	1.24902	1.18623	1.57511	5.21248	1.33678	Glyma.17G030800.1	516	992	1	unknown	None	None	None	No Hit	Glyma.17G030800.1
Glyma.17G093100.1	1323.86	408.184	1716.29	4.20469	2.072	2.00695e-25	1.05899e-22	0.571439	2.75534	15.2983	9.1628	9.69627	7.37886	10.9519	1.9194	1.54261	2.48458	7.97356	1.9822	Glyma.17G093100.1	270	1564	1	unknown	None	None	None	No Hit	Glyma.17G093100.1
Glyma.20G068000.1	1737.46	1006.11	2050.89	2.03844	1.02746	3.30086e-10	2.77356e-08	20.2441	7.24261	10.0207	15.2503	32.4843	5.05399	13.46	19.0563	1.10753	2.87804	14.8223	7.68062	Glyma.20G068000.1	309	1015	1	unknown	None	None	None	No Hit	Glyma.20G068000.1
Glyma.20G130500.1	523.63	304.951	617.349	2.02442	1.01751	2.87003e-07	1.20009e-05	3.56844	4.04391	6.27583	7.98301	7.60888	6.19568	7.2141	3.55895	2.029	4.02578	6.12712	3.20458	Glyma.20G130500.1	297	729	9	unknown	None	None	None	No Hit	Glyma.20G130500.1
Glyma.20G247800.1	219.132	67.0902	284.293	4.23747	2.0832	1.99683e-17	5.16072e-15	1.46668	1.08217	8.62223	9.74523	10.8564	6.56248	6.72727	1.19165	1.2083	2.39148	6.4375	1.59714	Glyma.20G247800.1	225	321	1	unknown	None	None	None	No Hit	Glyma.20G247800.1
Glyma.03G109500.1	11155.6	6372.29	13205.6	2.07235	1.05127	7.649e-09	4.79873e-07	103.029	71.1534	98.6151	115.366	118.813	100.234	86.6398	39.7571	46.7238	63.5997	99.1215	50.0269	Glyma.03G109500.1	450	959	1	transcription related	Nucleoside diphosphate kinase	Nucleoside diphosphate kinase family protein	GO:nucleoside diphosphate kinase activity; GO:ATP binding; GO:nucleoside diphosphate phosphorylation; GO:GTP biosynthetic process; GO:UTP biosynthetic process; GO:CTP biosynthetic process	NDPK1	Glyma.03G109500.1
Glyma.15G167900.1	727.506	373.342	879.29	2.35519	1.23584	4.44731e-10	3.62687e-08	3.11686	5.5177	7.32281	6.87354	7.93387	4.14964	5.55862	2.24055	2.34784	3.02821	5.78186	2.53887	Glyma.15G167900.1	531	1106	1	membrane/transporter	OST3 / OST6 family	Oligosaccharyltransferase complex/magnesium transporter family protein	None	No Hit	Glyma.15G167900.1
Glyma.03G114600.1	7467.2	3206.59	9293.18	2.89815	1.53513	9.82391e-16	2.10862e-13	39.3335	65.9912	95.714	60.4485	77.0329	50.5068	49.5537	12.6555	23.3244	31.2641	62.6544	22.4147	Glyma.03G114600.1	699	1073	1	photosynthesis	Oxygen evolving enhancer protein 3 (PsbQ)	photosystem II subunit Q-2	GO:calcium ion binding; GO:photosynthesis; GO:photosystem II; GO:photosystem II oxygen evolving complex; GO:extrinsic component of membrane	PSBQ,PSBQ-2,PSII-Q	Glyma.03G114600.1
Glyma.07G112000.1	6236.92	2992.5	7627.38	2.54883	1.34983	1.34473e-12	1.91959e-10	34.5112	53.6616	79.2385	46.811	66.4542	40.3746	42.9155	12.0741	21.2075	30.3149	51.9952	21.1988	Glyma.07G112000.1	711	1062	2	photosynthesis	Oxygen evolving enhancer protein 3 (PsbQ)	photosystem II subunit Q-2	GO:calcium ion binding; GO:photosynthesis; GO:photosystem II; GO:photosystem II oxygen evolving complex; GO:extrinsic component of membrane	PSBQ,PSBQ-2,PSII-Q	Glyma.07G112000.1
Glyma.17G201600.1	849.824	493.909	1002.36	2.02944	1.02108	1.22735e-07	5.67263e-06	3.28974	4.75052	6.72011	5.15382	7.70194	3.35411	5.03131	2.25031	2.48782	3.10232	5.14308	2.61348	Glyma.17G201600.1	732	1419	2	membrane/transporter	PAP_fibrillin	Plastid-lipid associated protein PAP / fibrillin family protein	GO:structural molecule activity; GO:chloroplast	No Hit	Glyma.17G201600.1
Glyma.08G116900.1	1929.29	742.512	2437.91	3.28333	1.71516	6.93128e-19	2.08992e-16	14.6314	14.6663	9.18258	14.6094	26.8121	4.57476	4.69561	3.48068	4.07586	4.31388	12.7389	3.9568	Glyma.08G116900.1	1089	1400	1	protein metabolism	Papain family cysteine protease; Cathepsin propeptide inhibitor domain (I29)	Granulin repeat cysteine protease family protein	GO:cysteine-type peptidase activity; GO:proteolysis	No Hit	Glyma.08G116900.1
Glyma.13G267800.1	4211.39	1535.42	5358.24	3.48975	1.80312	3.24612e-20	1.13291e-17	42.8721	46.7197	61.3811	27.6999	37.4286	21.744	19.3891	9.20093	11.5794	11.8176	36.7478	10.866	Glyma.13G267800.1	426	1052	1	protein metabolism	Peptidase C26	gamma-glutamyl hydrolase 1	GO:hydrolase activity; GO:glutamine metabolic process	ATGGH1,GGH1	Glyma.13G267800.1
Glyma.13G267900.1	6767.22	3052.67	8359.17	2.73831	1.45329	6.45361e-14	1.12617e-11	110.19	174.72	192.634	84.3596	98.4667	74.7233	63.56	29.5141	51.0727	47.6575	114.093	42.7481	Glyma.13G267900.1	528	528	1	protein metabolism	Peptidase C26	gamma-glutamyl hydrolase 3	GO:hydrolase activity; GO:glutamine metabolic process	ATGGH3,GGH3	Glyma.13G267900.1
Glyma.02G209000.1	980.357	537.688	1170.07	2.17612	1.12176	2.20654e-08	1.23642e-06	5.9128	7.46169	7.26242	5.69925	6.99335	4.51548	4.00783	2.16571	2.76823	3.64436	5.97897	2.85943	Glyma.02G209000.1	1044	1413	2	oxidation/reduction	Peroxidase	ascorbate peroxidase 4	GO:peroxidase activity; GO:heme binding; GO:response to oxidative stress; GO:oxidation-reduction process	APX4,TL29	Glyma.02G209000.1
Glyma.14G177200.1	1079.47	631.106	1271.63	2.01493	1.01073	5.29285e-07	2.05878e-05	6.61911	9.08021	7.18692	5.61279	7.09873	4.92534	4.34238	2.51619	3.13768	4.30588	6.40936	3.31991	Glyma.14G177200.1	1044	1431	3	oxidation/reduction	Peroxidase	ascorbate peroxidase 4	GO:peroxidase activity; GO:heme binding; GO:response to oxidative stress; GO:oxidation-reduction process	APX4,TL29	Glyma.14G177200.1
Glyma.20G008600.1	596.186	315.191	716.612	2.27358	1.18497	1.43495e-08	8.41851e-07	4.6017	5.56623	5.56951	6.0412	5.52772	7.59174	3.75186	1.46376	2.47056	3.77091	5.52142	2.56841	Glyma.20G008600.1	384	926	2	photosynthesis	PetM family of cytochrome b6f complex subunit 7	cytochrome b6f complex subunit (petM), putative	GO:cytochrome b6f complex	No Hit	Glyma.20G008600.1
Glyma.04G100300.1	796.648	401.613	965.949	2.40517	1.26614	2.21599e-10	1.95853e-08	7.16114	3.3816	3.75233	8.65166	5.15605	6.41213	2.15441	1.53548	2.47772	2.81342	5.23848	2.27554	Glyma.04G100300.1	1071	1316	1	stress/senescence	Phosphate-induced protein 1 conserved region	Phosphate-responsive 1 family protein	None	EXO	Glyma.04G100300.1
Glyma.01G019200.1	3035.84	1400.86	3736.54	2.66731	1.41539	1.40971e-14	2.64761e-12	5.67932	9.81389	9.66853	21.8831	11.8214	7.26629	5.00764	4.83495	3.06916	3.99064	10.1629	3.96492	Glyma.01G019200.1	1983	2671	1	oxidation/reduction	Phosphoenolpyruvate carboxykinase	phosphoenolpyruvate carboxykinase 1	GO:phosphoenolpyruvate carboxykinase (ATP) activity; GO:ATP binding; GO:gluconeogenesis	PCK1,PEPCK	Glyma.01G019200.1
Glyma.09G203500.1	5508.89	2504.4	6796.52	2.71384	1.44033	4.4149e-15	8.79477e-13	11.4917	19.8643	20.929	37.4425	22.7333	15.1781	9.58398	8.76895	5.97752	7.84511	19.6033	7.53053	Glyma.09G203500.1	1986	2513	1	oxidation/reduction	Phosphoenolpyruvate carboxykinase	phosphoenolpyruvate carboxykinase 1	GO:phosphoenolpyruvate carboxykinase (ATP) activity; GO:ATP binding; GO:gluconeogenesis	PCK1,PEPCK	Glyma.09G203500.1
Glyma.04G086900.1	4042.09	1644.4	5069.67	3.08299	1.62433	5.32394e-19	1.62182e-16	15.795	10.8002	13.7464	27.037	28.8194	8.73508	16.6718	7.57948	4.7819	5.00524	17.3721	5.78887	Glyma.04G086900.1	1530	2135	1	carbohydrate metabolism	Phosphofructokinase	phosphofructokinase 3	GO:6-phosphofructokinase activity; GO:glycolytic process	PFK3	Glyma.04G086900.1
Glyma.06G088600.1	5781.75	2096.42	7361.17	3.51131	1.81201	6.15218e-23	2.82653e-20	21.9549	15.5974	21.4647	42.5543	44.7229	12.3779	25.0519	9.97469	6.54197	6.43647	26.2463	7.65105	Glyma.06G088600.1	1638	2055	3	carbohydrate metabolism	Phosphofructokinase	phosphofructokinase 3	GO:6-phosphofructokinase activity; GO:glycolytic process	PFK3	Glyma.06G088600.1
Glyma.08G364600.1	1195.85	698.038	1409.2	2.0188	1.0135	1.69095e-07	7.54013e-06	10.515	13.5939	16.8966	16.7331	13.9389	10.0784	11.1802	5.57623	6.41132	8.52726	13.2766	6.83827	Glyma.08G364600.1	477	768	2	ribosomal protein	Plastid and cyanobacterial ribosomal protein (PSRP-3 / Ycf65)	Ribosomal protein PSRP-3/Ycf65	GO:structural constituent of ribosome; GO:translation; GO:ribosome	No Hit	Glyma.08G364600.1
Glyma.13G178700.1	10994.9	5059.2	13538.8	2.67608	1.42012	7.6693e-16	1.66119e-13	37.8598	56.2624	110.938	97.6195	104.398	71.6301	82.0851	34.335	37.0235	19.2547	80.1133	30.2044	Glyma.13G178700.1	885	1225	1	cell wall	Pollen proteins Ole e I like	Pollen Ole e 1 allergen and extensin family protein	None	No Hit	Glyma.13G178700.1
Glyma.18G210900.1	1022.67	384.803	1296.04	3.36806	1.75192	1.51459e-17	3.99594e-15	8.57493	11.4182	13.0401	21.1722	14.3414	7.84365	6.90865	1.74512	3.50722	5.78865	11.8999	3.68033	Glyma.18G210900.1	354	791	1	lipid metabolism	Protease inhibitor/seed storage/LTP family	lipid transfer protein 1	None	ATLTP1,LP1,LTP1	Glyma.18G210900.1
Glyma.08G074100.1	2071.34	630.793	2688.72	4.26244	2.09168	5.46261e-27	3.3628e-24	9.4587	11.2663	20.0574	39.0345	31.8557	17.1189	14.5979	5.35508	3.7654	5.93276	20.4842	5.01775	Glyma.08G074100.1	567	955	1	seed storage	Protease inhibitor/seed storage/LTP family	Bifunctional inhibitor/lipid-transfer protein/seed storage 2S albumin superfamily protein	None	No Hit	Glyma.08G074100.1
Glyma.20G062700.1	9597.56	4845.57	11634.1	2.40098	1.26363	7.45108e-12	9.04816e-10	38.6904	30.7307	61.1193	62.176	59.5151	73.8404	58.0499	17.4469	20.2282	35.0454	54.8745	24.2402	Glyma.20G062700.1	987	1519	1	seed storage	Protease inhibitor/seed storage/LTP family	Bifunctional inhibitor/lipid-transfer protein/seed storage 2S albumin superfamily protein	None	No Hit	Glyma.20G062700.1
Glyma.08G021100.1	538.034	311.776	635.002	2.03672	1.02625	8.77655e-08	4.22605e-06	1.99493	1.76886	6.40223	5.28415	8.64043	5.93146	8.96846	2.35007	2.87412	3.21625	5.57008	2.81348	Glyma.08G021100.1	225	828	1	unknown	Protein of unknown function (DUF1070)	None	None	No Hit	Glyma.08G021100.1
Glyma.16G037600.1	1490.94	540.75	1898.17	3.51026	1.81158	2.03046e-22	8.82326e-20	7.205	5.01838	4.13184	17.1388	14.4084	1.62084	3.26052	4.8889	0.485778	1.41073	7.54055	2.2618	Glyma.16G037600.1	849	1854	1	oxidation/reduction	Protein of unknown function (DUF1637)	Protein of unknown function (DUF1637)	GO:cysteamine dioxygenase activity; GO:oxidation-reduction process	No Hit	Glyma.16G037600.1
Glyma.19G115300.1	2063.8	1023.71	2509.55	2.45144	1.29363	1.01807e-13	1.73222e-11	9.17815	5.58598	5.71809	21.4684	17.4087	2.56999	5.70388	8.31562	1.33818	2.73731	9.66189	4.13037	Glyma.19G115300.1	846	1911	1	oxidation/reduction	Protein of unknown function (DUF1637)	Protein of unknown function (DUF1637)	GO:cysteamine dioxygenase activity; GO:oxidation-reduction process	No Hit	Glyma.19G115300.1
Glyma.19G115600.1	2037.12	1058.91	2456.35	2.3197	1.21394	2.00355e-12	2.71159e-10	8.23612	5.07716	5.37161	19.7958	15.5982	2.53574	5.90729	7.94978	1.39083	2.75703	8.9317	4.03255	Glyma.19G115600.1	846	2023	1	oxidation/reduction	Protein of unknown function (DUF1637)	Protein of unknown function (DUF1637)	GO:cysteamine dioxygenase activity; GO:oxidation-reduction process	No Hit	Glyma.19G115600.1
Glyma.03G051800.1	2735.26	1474.47	3275.59	2.22154	1.15156	2.15295e-10	1.91044e-08	14.7415	10.1862	16.9778	24.1031	25.1523	16.7562	16.8274	8.97211	6.16865	10.1647	17.8207	8.43516	Glyma.03G051800.1	426	1330	1	unknown	Protein of unknown function (DUF1677)	Protein of unknown function (DUF1677)	None	No Hit	Glyma.03G051800.1
Glyma.08G083700.1	2653.26	1536.7	3131.78	2.03798	1.02714	6.3816e-08	3.19429e-06	12.3475	19.7547	19.0775	15.7569	20.1586	15.5127	11.6417	4.78013	9.52583	10.4727	16.3214	8.25955	Glyma.08G083700.1	930	1383	1	unknown	Protein of unknown function (DUF561)	None	None	No Hit	Glyma.08G083700.1
Glyma.19G046300.1	2383.23	1184.12	2897.13	2.44665	1.29081	1.22119e-13	2.05028e-11	8.09048	11.857	18.3252	20.865	38.1449	5.8695	12.1078	11.0789	4.6631	4.96549	16.4657	6.90251	Glyma.19G046300.1	882	1297	1	transcription factor	Protein of unknown function DUF260	LOB domain-containing protein 41	None	LBD41	Glyma.19G046300.1
Glyma.04G137400.1	683.107	366.666	818.725	2.23289	1.15891	2.23746e-09	1.56423e-07	9.01172	8.3454	10.5098	15.8492	16.0674	6.31404	10.0343	5.69521	4.1192	5.30859	10.876	5.041	Glyma.04G137400.1	549	549	1	signaling/kinases	Protein tyrosine kinase	STRUBBELIG-receptor family 3	GO:protein kinase activity; GO:ATP binding; GO:protein phosphorylation	SRF3	Glyma.04G137400.1
Glyma.05G000700.1	30375.5	17694.5	35810.2	2.02381	1.01707	3.15344e-09	2.14209e-07	98.2261	85.502	112.288	164.919	177.746	92.7254	116.113	78.8455	48.0979	59.6273	121.074	62.1902	Glyma.05G000700.1	1536	2149	2	growth/development	Pyruvate kinase, barrel domain; Pyruvate kinase, alpha/beta domain	Pyruvate kinase family protein	GO:magnesium ion binding; GO:pyruvate kinase activity; GO:potassium ion binding; GO:glycolytic process	No Hit	Glyma.05G000700.1
Glyma.19G000700.1	19076.6	10833.2	22609.4	2.08706	1.06147	4.89455e-10	3.94312e-08	64.0378	51.0578	68.0055	114.061	123.444	53.6782	70.7177	55.1032	26.072	35.4804	77.8575	38.8852	Glyma.19G000700.1	1533	2115	2	growth/development	Pyruvate kinase, barrel domain; Pyruvate kinase, alpha/beta domain	Pyruvate kinase family protein	GO:magnesium ion binding; GO:pyruvate kinase activity; GO:potassium ion binding; GO:glycolytic process	No Hit	Glyma.19G000700.1
Glyma.04G183100.1	1963.96	800.015	2462.79	3.07843	1.6222	9.92252e-20	3.25778e-17	10.6311	10.1987	9.29562	21.5676	23.9712	1.86071	4.26611	10.0558	0.355578	1.60979	11.6844	4.00707	Glyma.04G183100.1	993	1553	1	transcription related	RCD1-SRO-TAF4 (RST) plant domain	similar to RCD one 2	None	SRO2	Glyma.04G183100.1
Glyma.17G181500.1	370.614	197.13	444.964	2.25721	1.17454	5.86277e-08	2.97661e-06	2.29661	5.05304	5.48408	7.30903	6.35208	4.827	5.3864	1.28453	2.53338	3.39123	5.24403	2.40305	Glyma.17G181500.1	615	615	1	ribosomal protein	Ribosomal family S4e; KOW motif	Ribosomal protein S4 (RPS4A) family protein	None	No Hit	Glyma.17G181500.1
Glyma.01G207700.1	12243	6438.61	14730.6	2.28786	1.194	3.67591e-11	3.93549e-09	69.2591	76.788	107.407	149.065	136.565	98.6871	91.4294	40.0987	43.6915	58.3524	104.172	47.3808	Glyma.01G207700.1	615	1023	4	ribosomal protein	Ribosomal L15	Ribosomal protein L23/L15e family protein	GO:structural constituent of ribosome; GO:translation; GO:ribosome	No Hit	Glyma.01G207700.1
Glyma.11G034700.1	11418.2	6543.56	13507.4	2.06422	1.0456	5.90407e-09	3.80086e-07	44.7292	50.2895	62.225	88.8652	78.2519	57.6317	53.2484	26.1537	29.5054	38.2832	62.1773	31.3141	Glyma.11G034700.1	615	1571	1	ribosomal protein	Ribosomal L15	Ribosomal protein L23/L15e family protein	GO:structural constituent of ribosome; GO:translation; GO:ribosome	No Hit	Glyma.11G034700.1
Glyma.09G077600.1	549.383	294.72	658.524	2.23441	1.15989	1.0386e-08	6.31473e-07	3.47808	5.66509	7.72049	7.34064	7.9415	5.94363	5.52804	2.55781	2.61582	3.54792	6.23107	2.90718	Glyma.09G077600.1	483	764	1	ribosomal protein	Ribosomal L18p/L5e family	Ribosomal L18p/L5e family protein	GO:structural constituent of ribosome; GO:translation; GO:intracellular; GO:ribosome	No Hit	Glyma.09G077600.1
Glyma.15G185000.1	862.175	402.576	1059.15	2.63092	1.39557	2.47436e-12	3.27869e-10	2.9295	4.72953	7.77786	7.3153	6.83502	5.04074	5.69079	1.67935	2.14197	3.00914	5.75982	2.27682	Glyma.15G185000.1	489	1332	1	ribosomal protein	Ribosomal L18p/L5e family	Ribosomal L18p/L5e family protein	GO:structural constituent of ribosome; GO:translation; GO:intracellular; GO:ribosome	No Hit	Glyma.15G185000.1
Glyma.09G052100.1	2063.01	1092.71	2478.85	2.26854	1.18176	3.35306e-10	2.80689e-08	5.90111	12.0057	12.5097	16.2267	17.7887	10.1864	10.6548	3.342	5.93791	7.29911	12.1819	5.52634	Glyma.09G052100.1	408	1478	1	ribosomal protein	Ribosomal L27e protein family; KOW motif	Ribosomal L27e protein family	GO:structural constituent of ribosome; GO:translation; GO:intracellular; GO:ribosome	No Hit	Glyma.09G052100.1
Glyma.15G158400.1	6756.76	3220.57	8272.26	2.56857	1.36097	6.46688e-14	1.12627e-11	23.0987	47.1588	83.9432	89.1866	92.651	83.5723	86.9406	19.0273	33.992	33.6385	72.3644	28.8859	Glyma.15G158400.1	408	826	1	ribosomal protein	Ribosomal L27e protein family; KOW motif	Ribosomal L27e protein family	GO:structural constituent of ribosome; GO:translation; GO:intracellular; GO:ribosome	No Hit	Glyma.15G158400.1
Glyma.08G196500.1	6816.12	3242.29	8347.76	2.57465	1.36438	1.88741e-13	3.08697e-11	41.8397	48.374	72.0077	87.258	81.3033	60.5567	65.8993	18.9686	24.7678	35.5319	65.3198	26.4228	Glyma.08G196500.1	453	925	1	ribosomal protein	Ribosomal L28e protein family	Ribosomal L28e protein family	None	No Hit	Glyma.08G196500.1
Glyma.09G038100.1	2639.11	1367.93	3183.9	2.32753	1.2188	2.88047e-11	3.1563e-09	25.5622	28.2541	49.9727	56.8419	56.6347	41.0892	45.5783	17.0697	18.0382	22.9905	43.419	19.3661	Glyma.09G038100.1	186	531	1	ribosomal protein	Ribosomal L29e protein family	Ribosomal L29e protein family	GO:structural constituent of ribosome; GO:translation; GO:intracellular; GO:ribosome	No Hit	Glyma.09G038100.1
Glyma.05G067400.1	4831.02	2338.48	5899.25	2.52268	1.33496	3.04013e-13	4.81716e-11	120.039	91.833	153.438	222.957	210.005	140.977	131.843	56.4806	55.1364	78.2592	153.013	63.2921	Glyma.05G067400.1	279	279	4	ribosomal protein	Ribosomal L37ae protein family	Zinc-binding ribosomal protein family protein	GO:structural constituent of ribosome; GO:translation; GO:intracellular; GO:ribosome	No Hit	Glyma.05G067400.1
Glyma.17G149600.1	5244.09	2902.33	6247.7	2.15265	1.10611	1.32286e-09	9.67558e-08	40.6397	41.7242	64.0897	82.337	75.4176	58.2156	63.407	22.6301	26.6851	39.1609	60.833	29.4921	Glyma.17G149600.1	279	743	1	ribosomal protein	Ribosomal L37ae protein family	Zinc-binding ribosomal protein family protein	GO:structural constituent of ribosome; GO:translation; GO:intracellular; GO:ribosome	No Hit	Glyma.17G149600.1
Glyma.15G202800.1	709.548	416.474	835.151	2.00529	1.00381	2.0586e-07	8.9675e-06	4.82521	6.31077	8.385	12.1307	12.3497	6.61429	7.95212	3.25294	4.35548	5.2776	8.36684	4.29534	Glyma.15G202800.1	156	726	1	ribosomal protein	Ribosomal L39 protein	Ribosomal protein L39 family protein	GO:structural constituent of ribosome; GO:translation; GO:intracellular; GO:ribosome	No Hit	Glyma.15G202800.1
Glyma.14G061100.1	29857.1	15873.4	35850.1	2.2585	1.17537	1.59935e-10	1.45862e-08	111.175	153.165	181.338	278.013	230.723	154.006	164.33	54.2085	76.8326	120.777	181.821	83.9394	Glyma.14G061100.1	960	1430	1	ribosomal protein	Ribosomal protein L10; 60s Acidic ribosomal protein	Ribosomal protein L10 family protein	GO:structural constituent of ribosome; GO:translational elongation; GO:intracellular; GO:ribosome; GO:ribosome biogenesis	No Hit	Glyma.14G061100.1
Glyma.16G080300.1	327.867	179.544	391.434	2.18016	1.12444	1.41967e-07	6.44721e-06	5.24382	7.86852	8.11428	12.9504	11.9834	7.67037	9.32709	3.19425	4.65395	4.87407	9.02255	4.24076	Glyma.16G080300.1	315	315	1	ribosomal protein	Ribosomal protein L14	Ribosomal protein L14	GO:structural constituent of ribosome; GO:translation; GO:intracellular; GO:ribosome	No Hit	Glyma.16G080300.1
Glyma.03G215300.1	4725.13	2772.06	5562.16	2.00651	1.00469	6.26832e-08	3.14826e-06	27.6459	41.4107	43.1773	51.2127	45.8804	58.2859	31.8366	15.0754	21.4113	30.8995	42.7785	22.4621	Glyma.03G215300.1	564	930	2	ribosomal protein	Ribosomal protein L18e/L15	Ribosomal protein L18e/L15 superfamily protein	None	No Hit	Glyma.03G215300.1
Glyma.10G061200.1	324.076	170.017	390.101	2.29448	1.19817	3.54909e-08	1.89528e-06	7.24919	4.20943	8.60946	7.67401	6.34031	6.65504	5.27605	3.49412	2.12959	3.49244	6.57336	3.03872	Glyma.10G061200.1	426	426	1	ribosomal protein	Ribosomal protein L1p/L10e family	Ribosomal protein L1p/L10e family	None	No Hit	Glyma.10G061200.1
Glyma.15G235200.1	339.069	181.154	406.746	2.24531	1.16691	5.60578e-08	2.85267e-06	8.48735	4.75401	9.58254	8.53352	6.92299	7.56915	6.13025	4.16839	2.47569	3.87213	7.42569	3.5054	Glyma.15G235200.1	393	393	1	ribosomal protein	Ribosomal protein L1p/L10e family	Ribosomal protein L1p/L10e family	None	No Hit	Glyma.15G235200.1
Glyma.05G146800.1	7963.46	4441.51	9472.86	2.1328	1.09275	1.4181e-09	1.02788e-07	51.1594	53.8033	84.4592	111.154	92.3902	72.5983	70.1271	33.6806	31.151	47.9568	76.5274	37.5961	Glyma.05G146800.1	546	895	1	ribosomal protein	Ribosomal protein L22p/L17e	Ribosomal protein L22p/L17e family protein	GO:structural constituent of ribosome; GO:translation; GO:ribosome	No Hit	Glyma.05G146800.1
Glyma.08G103700.1	8528.97	4612.43	10207.5	2.21304	1.14603	2.27432e-10	2.00012e-08	49.9363	59.3145	87.4622	116.048	103.777	71.6073	75.2172	31.9142	34.0215	47.6285	80.4803	37.8547	Glyma.08G103700.1	570	919	2	ribosomal protein	Ribosomal protein L22p/L17e	Ribosomal protein L22p/L17e family protein	GO:structural constituent of ribosome; GO:translation; GO:ribosome	No Hit	Glyma.08G103700.1
Glyma.16G169800.1	5096.64	2553.79	6186.43	2.42245	1.27647	2.73451e-12	3.60187e-10	50.3267	56.207	90.1726	127.634	109.334	79.6903	80.6012	30.6481	32.7577	46.0492	84.8522	36.485	Glyma.16G169800.1	507	528	1	ribosomal protein	Ribosomal protein L22p/L17e	Ribosomal protein L22p/L17e family protein	GO:structural constituent of ribosome; GO:translation; GO:ribosome	No Hit	Glyma.16G169800.1
Glyma.18G007500.1	9841.28	5213.55	11824.6	2.26805	1.18145	7.12875e-11	7.18117e-09	49.7273	61.8685	101.144	115.273	109.692	77.8788	85.8498	30.5935	37.5514	49.81	85.919	39.3183	Glyma.18G007500.1	546	997	1	ribosomal protein	Ribosomal protein L22p/L17e	Ribosomal protein L22p/L17e family protein	GO:structural constituent of ribosome; GO:translation; GO:ribosome	No Hit	Glyma.18G007500.1
Glyma.08G272900.1	294.72	144.693	359.017	2.48123	1.31106	3.03774e-09	2.07144e-07	2.68366	4.86194	8.32734	11.7216	9.90121	8.36537	8.26322	1.60868	3.71742	4.28638	7.73205	3.20416	Glyma.08G272900.1	336	336	1	ribosomal protein	Ribosomal protein L24e	ribosomal protein L24	None	RPL24A	Glyma.08G272900.1
Glyma.13G151600.1	2243.72	1185.68	2697.16	2.27478	1.18572	1.42771e-10	1.31973e-08	21.7397	25.7183	44.9203	59.1494	52.364	41.315	46.9269	13.6639	18.7526	24.6627	41.7334	19.0264	Glyma.13G151600.1	366	468	1	ribosomal protein	Ribosomal protein L24e	Ribosomal protein L24e family protein	None	RPL24,RPL24B,STV1	Glyma.13G151600.1
Glyma.04G002300.1	1342.04	765.56	1589.1	2.07574	1.05363	5.98595e-08	3.02992e-06	7.14932	10.2969	10.0644	10.5454	8.8372	9.69842	8.44983	3.34653	4.65522	6.00921	9.29164	4.67032	Glyma.04G002300.1	792	1230	1	ribosomal protein	Ribosomal protein L3	Ribosomal protein L3 family protein	GO:structural constituent of ribosome; GO:translation; GO:intracellular; GO:ribosome	No Hit	Glyma.04G002300.1
Glyma.09G000700.1	1810.31	403.828	2413.09	5.97553	2.57907	4.27663e-35	4.30807e-32	5.65826	14.8632	14.9647	17.7445	15.3952	5.67485	4.41457	0.882604	2.30761	2.55842	11.245	1.91621	Glyma.09G000700.1	1170	1564	1	ribosomal protein	Ribosomal protein L3	ribosomal protein 1	GO:structural constituent of ribosome; GO:translation; GO:intracellular; GO:ribosome	ARP1,emb2207,RP1,RPL3A	Glyma.09G000700.1
Glyma.12G240600.1	1517.66	278.902	2048.56	7.34506	2.87677	4.41136e-41	6.30732e-38	4.31893	12.9093	12.8439	16.0386	13.5999	4.18539	3.59209	0.605454	1.58842	1.81219	9.64116	1.33535	Glyma.12G240600.1	1302	1552	1	ribosomal protein	Ribosomal protein L3	R-protein L3 B	GO:structural constituent of ribosome; GO:translation; GO:intracellular; GO:ribosome	ARP2,RPL3B	Glyma.12G240600.1
Glyma.12G139400.1	1594.2	655.176	1996.64	3.04748	1.60762	3.93899e-17	9.86382e-15	22.8208	26.6365	63.2468	85.0001	82.8957	47.5544	57.0357	12.2214	19.5974	23.8545	55.0271	18.5578	Glyma.12G139400.1	264	264	1	ribosomal protein	Ribosomal protein L30p/L7e	Ribosomal protein L30/L7 family protein	None	No Hit	Glyma.12G139400.1
Glyma.13G230600.1	840.395	489.227	990.895	2.02543	1.01823	1.66587e-07	7.43578e-06	5.46693	7.24806	9.37157	10.1707	8.87039	7.46855	7.97514	4.00764	3.36118	5.19097	8.08162	4.1866	Glyma.13G230600.1	441	886	1	ribosomal protein	Ribosomal protein L34	Ribosomal protein L34	GO:structural constituent of ribosome; GO:translation; GO:intracellular; GO:ribosome	No Hit	Glyma.13G230600.1
Glyma.15G082000.1	845.69	489.582	998.308	2.0391	1.02794	1.62759e-07	7.29176e-06	6.34705	8.0079	11.3722	11.0278	9.42669	9.03628	9.23302	4.28541	3.79138	6.18539	9.20728	4.75406	Glyma.15G082000.1	441	782	1	ribosomal protein	Ribosomal protein L34	Ribosomal protein L34	GO:structural constituent of ribosome; GO:translation; GO:intracellular; GO:ribosome	No Hit	Glyma.15G082000.1
Glyma.17G071200.1	676.156	397.322	795.656	2.00255	1.00184	5.50533e-07	2.133e-05	4.90507	6.72686	9.32597	8.39835	8.42992	6.79832	7.27883	3.31124	3.19379	5.14766	7.40905	3.88423	Glyma.17G071200.1	417	776	2	ribosomal protein	Ribosomal protein L35	Ribosomal protein L35	GO:structural constituent of ribosome; GO:translation; GO:intracellular; GO:ribosome	No Hit	Glyma.17G071200.1
Glyma.05G132500.1	6987.93	3754.9	8373.51	2.23002	1.15706	2.21263e-10	1.95751e-08	36.3663	55.3926	94.0123	107.064	102.347	82.4653	87.8766	26.5545	34.693	52.1832	80.7892	37.8102	Glyma.05G132500.1	339	750	1	ribosomal protein	Ribosomal protein L35Ae	Ribosomal protein L35Ae family protein	GO:structural constituent of ribosome; GO:translation; GO:intracellular; GO:ribosome	No Hit	Glyma.05G132500.1
Glyma.05G120700.1	5961.43	3432.96	7045.05	2.05218	1.03716	9.37038e-09	5.74054e-07	44.7126	51.4125	66.9924	86.2412	80.6209	54.2776	66.0133	26.2769	31.5948	39.452	64.3244	32.4412	Glyma.05G120700.1	318	794	1	ribosomal protein	Ribosomal protein L44	Zinc-binding ribosomal protein family protein	GO:structural constituent of ribosome; GO:translation; GO:intracellular; GO:ribosome	No Hit	Glyma.05G120700.1
Glyma.08G075500.1	5353.44	2863.54	6420.54	2.24217	1.16489	1.49616e-10	1.37583e-08	33.3783	37.8555	53.2503	68.1797	61.2483	43.8199	50.4729	18.6768	22.6046	27.5954	49.7436	22.9589	Glyma.08G075500.1	318	935	1	ribosomal protein	Ribosomal protein L44	Zinc-binding ribosomal protein family protein	GO:structural constituent of ribosome; GO:translation; GO:intracellular; GO:ribosome	No Hit	Glyma.08G075500.1
Glyma.03G142300.1	8713.21	4645.41	10456.6	2.25094	1.17053	9.82443e-11	9.48699e-09	41.4386	68.5708	118.585	113.575	106.062	155.095	102.464	33.2288	48.1558	59.4455	100.827	46.9434	Glyma.03G142300.1	372	741	1	ribosomal protein	Ribosomal protein S10p/S20e	Ribosomal protein S10p/S20e family protein	None	No Hit	Glyma.03G142300.1
Glyma.11G002400.1	1392.38	760.762	1663.07	2.18606	1.12833	2.27399e-09	1.58476e-07	7.47343	13.131	18.3994	22.2639	23.8612	14.8127	16.6455	5.4711	7.64393	10.5698	16.6553	7.89493	Glyma.11G002400.1	369	725	1	ribosomal protein	Ribosomal protein S10p/S20e	Ribosomal protein S10p/S20e family protein	None	No Hit	Glyma.11G002400.1
Glyma.13G357200.1	1808.51	1030.19	2142.08	2.07929	1.05609	2.1258e-08	1.19345e-06	4.56556	7.41302	9.95275	8.48923	8.93767	7.32081	7.59532	3.09544	3.64598	4.91134	7.75348	3.88425	Glyma.13G357200.1	531	1996	1	ribosomal protein	Ribosomal protein S17	ribosomal protein S17	GO:structural constituent of ribosome; GO:translation; GO:intracellular; GO:ribosome	CS17,PRPS17,RPS17	Glyma.13G357200.1
Glyma.15G016400.1	1652.98	885.39	1981.95	2.23851	1.16254	7.70743e-10	5.9155e-08	9.37814	17.1664	20.0545	20.938	20.3364	17.6171	17.3006	6.72587	7.72601	10.0154	17.5416	8.15577	Glyma.15G016400.1	432	816	1	ribosomal protein	Ribosomal protein S17	ribosomal protein S17	GO:structural constituent of ribosome; GO:translation; GO:intracellular; GO:ribosome	CS17,PRPS17,RPS17	Glyma.15G016400.1
Glyma.19G071300.1	1169.28	586.929	1418.85	2.41742	1.27347	3.31186e-11	3.57596e-09	6.66422	8.70273	12.6458	11.3786	11.8033	8.12033	11.7898	3.93206	4.15983	4.94256	10.1578	4.34482	Glyma.19G071300.1	558	1013	2	ribosomal protein	Ribosomal protein S21	Ribosomal protein S21 family protein	GO:structural constituent of ribosome; GO:translation; GO:intracellular; GO:ribosome	GHS1	Glyma.19G071300.1
Glyma.19G090000.1	611.155	291.877	747.988	2.56268	1.35765	5.59134e-11	5.76344e-09	4.84017	7.11838	9.73158	8.53742	9.34162	6.17858	6.02056	1.89714	2.99061	4.10209	7.39547	2.99661	Glyma.19G090000.1	504	732	1	ribosomal protein	Ribosomal protein S21	Ribosomal protein S21 family protein	GO:structural constituent of ribosome; GO:translation; GO:intracellular; GO:ribosome	GHS1	Glyma.19G090000.1
Glyma.09G045000.1	3238.21	1744.06	3878.55	2.22386	1.15307	3.72578e-10	3.08961e-08	20.1261	32.3846	50.1589	59.9093	50.1794	48.3068	49.1261	14.1313	21.1157	26.7978	44.313	20.6816	Glyma.09G045000.1	249	632	1	ribosomal protein	Ribosomal protein S21e	Ribosomal protein S21e	GO:structural constituent of ribosome; GO:translation; GO:intracellular; GO:ribosome	No Hit	Glyma.09G045000.1
Glyma.14G208600.1	5793.25	3388.3	6823.95	2.01397	1.01004	2.24739e-08	1.25615e-06	30.0484	38.3132	58.3663	77.9321	68.8365	60.1048	65.1643	21.2404	27.4952	39.7804	56.9665	29.5053	Glyma.14G208600.1	393	866	1	ribosomal protein	Ribosomal protein S26e	Ribosomal protein S26e family protein	GO:structural constituent of ribosome; GO:translation; GO:intracellular; GO:ribosome	No Hit	Glyma.14G208600.1
Glyma.11G032800.1	3120.65	1669.9	3742.39	2.24109	1.1642	7.51566e-11	7.51117e-09	13.0637	19.456	43.8149	47.2426	56.135	33.9648	46.2951	13.8631	17.4439	19.7688	37.1389	17.0253	Glyma.11G032800.1	228	733	1	ribosomal protein	Ribosomal protein S30	Ribosomal protein S30 family protein	GO:structural constituent of ribosome; GO:translation; GO:intracellular; GO:ribosome	No Hit	Glyma.11G032800.1
Glyma.08G048200.1	4609.65	2517.63	5506.24	2.18707	1.129	8.69465e-10	6.60458e-08	14.645	25.0795	32.4036	38.4321	38.3884	26.2786	28.4221	10.1278	12.5729	18.8852	29.0928	13.862	Glyma.08G048200.1	468	1372	1	ribosomal protein	Ribosomal protein S9/S16	Ribosomal protein S5 domain 2-like superfamily protein	GO:structural constituent of ribosome; GO:translation; GO:ribosome	No Hit	Glyma.08G048200.1
Glyma.06G012300.1	494.351	147.361	643.061	4.36386	2.1256	9.49468e-23	4.20837e-20	2.05193	4.18015	13.7198	15.5673	15.0577	11.8091	15.4247	2.0987	2.26958	3.60703	11.1158	2.65844	Glyma.06G012300.1	420	420	1	transcription related	RNA recognition motif. (a.k.a. RRM, RBD, or RNP domain)	poly(A) binding protein 2	GO:nucleic acid binding	ATPAB2,PAB2,PABP2	Glyma.06G012300.1
Glyma.10G134100.1	993.77	576.088	1172.78	2.03576	1.02556	1.86772e-07	8.21677e-06	5.15743	6.2261	5.75252	7.49546	7.11013	5.24429	4.61838	2.08912	3.00326	4.01889	5.94347	3.03709	Glyma.10G134100.1	849	1425	1	transcription related	RNA recognition motif. (a.k.a. RRM, RBD, or RNP domain)	RNA-binding (RRM/RBD/RNP motifs) family protein	GO:nucleic acid binding	No Hit	Glyma.10G134100.1
Glyma.20G082800.1	1363.56	708.915	1644.12	2.31921	1.21363	4.94301e-10	3.96963e-08	6.90381	8.94024	7.89668	9.4897	9.60403	8.81626	6.48369	2.40592	3.84097	4.94724	8.30492	3.73138	Glyma.20G082800.1	870	1424	4	transcription related	RNA recognition motif. (a.k.a. RRM, RBD, or RNP domain)	RNA-binding (RRM/RBD/RNP motifs) family protein	GO:nucleic acid binding	No Hit	Glyma.20G082800.1
Glyma.08G007200.1	523.285	299.994	618.982	2.06331	1.04496	2.28812e-07	9.83204e-06	4.00834	5.13981	6.17923	5.61849	7.04522	3.84341	4.53967	2.36764	2.55654	2.86994	5.19631	2.59804	Glyma.08G007200.1	474	864	1	oxidation/reduction	Rubredoxin	Rubredoxin-like superfamily protein	GO:iron ion binding	No Hit	Glyma.08G007200.1
Glyma.06G011000.1	5404.78	3026.82	6423.91	2.12233	1.08565	2.07842e-09	1.46459e-07	26.9352	39.8472	63.6302	79.1103	72.7612	52.8813	60.9651	19.6725	26.9349	36.3366	56.5901	27.648	Glyma.06G011000.1	324	823	2	ribosomal protein	S25 ribosomal protein	Ribosomal protein S25 family protein	None	No Hit	Glyma.06G011000.1
Glyma.12G168500.1	3274.57	1390.04	4082.22	2.93678	1.55423	1.06981e-16	2.5562e-14	12.7676	24.0626	47.5653	37.0096	39.2964	28.7157	29.5125	8.5708	12.0001	12.2427	31.2757	10.9379	Glyma.12G168500.1	210	945	3	membrane/transporter	SecE/Sec61-gamma subunits of protein translocation complex	secE/sec61-gamma protein transport protein	GO:protein targeting; GO:intracellular protein transport; GO:membrane	No Hit	Glyma.12G168500.1
Glyma.19G018100.1	998.293	569.756	1181.95	2.07449	1.05275	1.95953e-08	1.10995e-06	3.9346	3.44594	7.75589	8.63127	8.22098	4.20834	5.47829	3.12699	2.32638	3.52378	5.95362	2.99238	Glyma.19G018100.1	960	1444	1	oxidation/reduction	ShK domain-like; 2OG-Fe(II) oxygenase superfamily	Oxoglutarate/iron-dependent oxygenase	GO:oxidoreductase activity; GO:oxidoreductase activity, acting on paired donors, with incorporation or reduction of molecular oxygen, 2-oxoglutarate as one donor, and incorporation of one atom each of oxygen into both donors; GO:oxidation-reduction process	No Hit	Glyma.19G018100.1
Glyma.07G073800.1	4317.81	2381.93	5147.48	2.16105	1.11173	5.15309e-09	3.36877e-07	23.194	27.4655	25.9525	22.7266	26.5218	25.5862	16.1954	8.34797	10.7605	15.8647	23.9489	11.6577	Glyma.07G073800.1	897	1542	2	oxidation/reduction	short chain dehydrogenase	NAD(P)-binding Rossmann-fold superfamily protein	GO:oxidoreductase activity; GO:metabolic process	No Hit	Glyma.07G073800.1
Glyma.07G074400.1	4266.37	2452.94	5043.55	2.05613	1.03993	4.78375e-08	2.47557e-06	24.2121	29.8626	27.2775	24.1308	27.468	26.5326	17.3299	9.15704	12.001	17.5835	25.2591	12.9138	Glyma.07G074400.1	900	1433	3	oxidation/reduction	short chain dehydrogenase	NAD(P)-binding Rossmann-fold superfamily protein	GO:oxidoreductase activity; GO:metabolic process	No Hit	Glyma.07G074400.1
Glyma.12G222200.1	8043.72	4048.46	9755.97	2.4098	1.26891	5.61177e-11	5.77778e-09	32.1424	42.7087	41.305	30.1723	40.8974	28.1993	22.3615	7.86992	13.9256	22.5586	33.9695	14.7847	Glyma.12G222200.1	1200	2071	2	oxidation/reduction	short chain dehydrogenase	protochlorophyllide oxidoreductase A	GO:oxidoreductase activity; GO:metabolic process	PORA	Glyma.12G222200.1
Glyma.20G017100.1	2147.07	1004.94	2636.55	2.62358	1.39154	1.79172e-13	2.94131e-11	7.62289	4.40112	5.46898	9.75891	9.70129	8.42044	5.75658	2.46519	2.4532	3.89173	7.30432	2.93671	Glyma.20G017100.1	1977	2594	2	membrane/transporter	STAS domain; Sulfate transporter family	sulfate transporter 91	GO:sulfate transmembrane transporter activity; GO:sulfate transport; GO:integral component of membrane	AST91,SULTR3;3	Glyma.20G017100.1
Glyma.13G114000.1	28849.4	15421.4	34604.2	2.2439	1.16601	4.00405e-10	3.28959e-08	62.3143	66.946	76.1693	113.696	99.3082	81.9883	57.0346	23.5768	30.2104	58.9356	79.6367	37.5743	Glyma.13G114000.1	2418	3132	4	carbohydrate metabolism	Sucrose synthase; Glycosyl transferases group 1	sucrose synthase 4	GO:biosynthetic process; GO:sucrose metabolic process	ATSUS4,SUS4	Glyma.13G114000.1
Glyma.03G030700.1	487.211	257.895	585.49	2.27027	1.18286	2.9296e-09	2.00386e-07	3.03208	2.88483	6.47293	8.70786	7.46429	6.36223	5.68262	2.77187	2.20936	3.03797	5.80098	2.67307	Glyma.03G030700.1	171	729	1	stress/senescence	TCP-1/cpn60 chaperonin family	TCP-1/cpn60 chaperonin family protein	GO:ATP binding; GO:cellular protein metabolic process	No Hit	Glyma.03G030700.1
Glyma.20G149100.1	2394.92	1375.51	2831.81	2.05873	1.04175	1.70049e-08	9.80123e-07	7.85298	5.5841	6.94818	9.63943	9.58977	5.54148	5.48354	3.42839	3.14427	4.42909	7.23421	3.66725	Glyma.20G149100.1	2325	2833	1	transcription related	Tesmin/TSO1-like CXC domain, cysteine-rich domain	Tesmin/TSO1-like CXC domain-containing protein	None	ATTSO1,TSO1	Glyma.20G149100.1
Glyma.05G245800.1	1409.05	770.182	1682.85	2.18501	1.12764	1.10768e-09	8.23072e-08	3.80311	5.95941	8.11453	16.0598	11.4094	7.25909	8.15773	3.38522	3.97235	4.93854	8.68044	4.0987	Glyma.05G245800.1	738	1410	1	disease resistance	Thaumatin family	Pathogenesis-related thaumatin superfamily protein	None	No Hit	Glyma.05G245800.1
Glyma.12G064300.1	8599.58	3849.3	10635.4	2.76294	1.46621	1.27549e-15	2.70498e-13	52.9117	38.5364	33.8377	134.366	89.7495	31.9035	43.5659	23.1877	15.5137	30.2711	60.6958	22.9908	Glyma.12G064300.1	747	1281	1	disease resistance	Thaumatin family	Pathogenesis-related thaumatin superfamily protein	None	No Hit	Glyma.12G064300.1
Glyma.14G090400.1	2306.43	1288.36	2742.75	2.12887	1.09009	1.15532e-09	8.55605e-08	7.53851	6.47794	8.39124	13.1221	15.7284	5.88142	9.08416	4.58223	4.32154	4.77729	9.46054	4.56035	Glyma.14G090400.1	1581	2116	2	oxidation/reduction	Thi4 family; Squalene epoxidase	FAD/NAD(P)-binding oxidoreductase family protein	GO:squalene monooxygenase activity; GO:flavin adenine dinucleotide binding; GO:oxidation-reduction process; GO:integral component of membrane	SQE1,XF1	Glyma.14G090400.1
Glyma.07G153100.1	1354.14	762.623	1607.64	2.10805	1.07591	3.50891e-09	2.36364e-07	3.02762	3.65515	3.95041	11.3117	6.7608	3.21055	3.44162	2.80052	1.97049	2.67995	5.05112	2.48365	Glyma.07G153100.1	1824	2322	1	vitamin related	Thiamine pyrophosphate enzyme, N-terminal TPP binding domain; Thiamine pyrophosphate enzyme, central domain; Thiamine pyrophosphate enzyme, C-terminal TPP binding domain	Thiamine pyrophosphate dependent pyruvate decarboxylase family protein	GO:magnesium ion binding; GO:thiamine pyrophosphate binding; GO:catalytic activity	No Hit	Glyma.07G153100.1
Glyma.06G245200.1	600.942	328.56	717.677	2.18431	1.12718	2.26828e-08	1.26702e-06	3.1847	6.02266	7.61327	6.79136	7.60523	5.05783	4.72835	2.00625	3.00164	3.27038	5.85763	2.75942	Glyma.06G245200.1	510	887	1	oxidation/reduction	Thioredoxin	thioredoxin M-type 4	GO:cell redox homeostasis	ATHM4,ATM4,TRX-M4	Glyma.06G245200.1
Glyma.15G063100.1	657.844	348.918	790.241	2.26484	1.17941	5.96554e-10	4.71325e-08	2.32611	2.75534	5.60434	9.56578	9.11998	4.52908	5.98058	2.22681	2.78029	2.67847	5.69731	2.56186	Glyma.15G063100.1	375	1012	1	oxidation/reduction	Thioredoxin	C-terminal cysteine residue is changed to a serine 1	GO:cell redox homeostasis	ATCXXS1,CXXS1	Glyma.15G063100.1
Glyma.06G299100.1	1033.99	597.654	1220.99	2.04297	1.03067	1.30486e-07	5.99027e-06	4.7556	5.97454	7.52138	6.36708	6.10419	5.49435	5.26769	2.46389	2.87749	3.733	5.9264	3.02479	Glyma.06G299100.1	876	1485	1	photosynthesis	Thylakoid formation protein	photosystem II reaction center PSB29 protein	GO:thylakoid membrane organization; GO:photosynthesis; GO:photosystem II	PSB29,THF1	Glyma.06G299100.1
Glyma.12G106600.1	1094.17	612.493	1300.6	2.12346	1.08642	2.62163e-08	1.44258e-06	5.61877	6.47093	7.62868	6.71639	6.70816	5.80361	5.47525	2.67991	2.83522	3.85901	6.34597	3.12471	Glyma.12G106600.1	876	1477	5	photosynthesis	Thylakoid formation protein	photosystem II reaction center PSB29 protein	GO:thylakoid membrane organization; GO:photosynthesis; GO:photosystem II	PSB29,THF1	Glyma.12G106600.1
Glyma.18G243800.1	1222.11	586.8	1494.38	2.54666	1.34861	3.1385e-12	4.10352e-10	5.77944	7.81806	13.5812	12.2908	13.1876	7.28157	9.94422	3.70687	3.22052	5.36987	9.98328	4.09908	Glyma.18G243800.1	606	1088	1	membrane/transporter	Tic20-like protein	Uncharacterised conserved protein ycf60	None	No Hit	Glyma.18G243800.1
Glyma.10G293500.1	1759.82	1028.61	2073.2	2.01554	1.01117	2.53735e-07	1.07467e-05	4.47057	6.42428	5.12627	7.82449	6.69278	4.02495	2.65225	1.47336	2.65335	4.12858	5.31651	2.75176	Glyma.10G293500.1	2229	2822	1	cell wall	Transketolase, pyrimidine binding domain; Transketolase, C-terminal domain; Transketolase, thiamine diphosphate binding domain	Transketolase	GO:catalytic activity; GO:metabolic process	No Hit	Glyma.10G293500.1
Glyma.18G154800.1	323.552	37.4619	446.162	11.9098	3.57407	3.45102e-43	5.46291e-40	11.8752	6.99976	7.02517	14.1119	20.3284	2.83781	4.58525	0.885687	0.875231	0.70347	9.6805	0.821463	Glyma.18G154800.1	324	338	1	membrane/transporter	Transmembrane amino acid transporter protein	Transmembrane amino acid transporter family protein	None	No Hit	Glyma.18G154800.1
Glyma.20G181900.1	2266.28	244.251	3132.87	12.8264	3.68105	1.80647e-64	6.40551e-61	8.20846	5.85601	7.87657	13.7071	21.9121	3.41404	4.08917	0.560641	0.936862	0.669203	9.29478	0.722235	Glyma.20G181900.1	1635	2477	2	membrane/transporter	Transmembrane amino acid transporter protein	Transmembrane amino acid transporter family protein	GO:amino acid transmembrane transport	No Hit	Glyma.20G181900.1
Glyma.07G201300.1	4580.23	2420.42	5505.87	2.27475	1.18571	1.16945e-10	1.11139e-08	17.5112	24.8856	31.7739	30.8109	37.5375	21.7099	19.8516	9.7518	11.5272	14.6663	26.2972	11.9818	Glyma.07G201300.1	1221	1517	1	membrane/transporter	Triose-phosphate Transporter family	Glucose-6-phosphate/phosphate translocator-related	GO:membrane	APE2,TPT	Glyma.07G201300.1
Glyma.13G175100.1	4911.85	2639.39	5885.77	2.22997	1.15702	2.16931e-10	1.92303e-08	16.6581	21.4192	29.6939	28.1301	34.9423	19.9069	18.9912	9.38402	11.2082	13.1042	24.2488	11.2322	Glyma.13G175100.1	1221	1759	1	membrane/transporter	Triose-phosphate Transporter family	Glucose-6-phosphate/phosphate translocator-related	GO:membrane	APE2,TPT	Glyma.13G175100.1
Glyma.08G341000.1	204685	98874.8	250032	2.52878	1.33844	8.52199e-12	1.02226e-09	1536.45	2510.4	3006.94	1545.33	1525.49	1923.23	1974.26	250.127	872.05	1369.12	2003.16	830.433	Glyma.08G341000.1	612	897	1	seed storage	Trypsin and protease inhibitor	Kunitz family trypsin and protease inhibitor protein	GO:endopeptidase inhibitor activity	No Hit	Glyma.08G341000.1
Glyma.10G255500.1	3081.52	1707.18	3670.52	2.15004	1.10436	1.67531e-09	1.19961e-07	11.5432	12.2144	15.5567	21.1651	21.4149	13.2673	12.3479	6.12022	6.94994	9.18752	15.3585	7.41923	Glyma.10G255500.1	1350	1731	1	cell division/cycle	Tubulin C-terminal domain; Tubulin/FtsZ family, GTPase domain	tubulin alpha-2 chain	GO:GTPase activity; GO:GTP binding; GO:GTP catabolic process; GO:protein polymerization; GO:protein complex	TUA2	Glyma.10G255500.1
Glyma.20G136000.1	9612.6	5453.54	11395.1	2.08948	1.06314	3.46143e-09	2.33698e-07	30.905	27.9227	39.6825	53.3339	55.0549	31.208	34.1987	16.3299	17.1604	24.6388	38.9008	19.3764	Glyma.20G136000.1	1350	2125	1	cell division/cycle	Tubulin C-terminal domain; Tubulin/FtsZ family, GTPase domain	tubulin alpha-4 chain	GO:GTPase activity; GO:GTP binding; GO:GTP catabolic process; GO:protein polymerization; GO:protein complex	TOR2,TUA4	Glyma.20G136000.1
Glyma.03G195700.1	437.337	193.566	541.81	2.7991	1.48496	2.24645e-12	3.02187e-10	2.13843	4.10502	6.15422	6.57848	4.95241	9.05906	5.09701	1.77103	1.85443	2.54876	5.44066	2.05807	Glyma.03G195700.1	216	709	1	growth/development	Ubiquinol-cytochrome C reductase, UQCRX/QCR9 like	ubiquinol-cytochrome C reductase UQCRX/QCR9-like family protein	GO:mitochondrial electron transport, ubiquinol to cytochrome c; GO:mitochondrial envelope; GO:mitochondrial respiratory chain complex III	No Hit	Glyma.03G195700.1
Glyma.12G021800.1	704.706	410.948	830.602	2.02119	1.0152	7.12097e-07	2.65679e-05	5.68654	5.52219	6.97313	6.54724	6.57004	2.88592	3.59035	2.01749	2.52482	3.79512	5.39649	2.77914	Glyma.12G021800.1	543	1117	2	protein metabolism	Ubiquitin-conjugating enzyme	ubiquitin-conjugating enzyme19	GO:acid-amino acid ligase activity; GO:protein binding	UBC19	Glyma.12G021800.1
Glyma.02G155600.1	1197.35	454.612	1515.66	3.33397	1.73724	1.21567e-19	3.92826e-17	5.96465	6.57803	9.20787	15.2944	15.6376	7.0296	11.4122	3.34457	3.36244	2.5577	10.1606	3.08824	Glyma.02G155600.1	477	1089	4	stress/senescence	Universal stress protein family	Adenine nucleotide alpha hydrolases-like superfamily protein	GO:response to stress	No Hit	Glyma.02G155600.1
Glyma.04G107900.1	1089.26	619.458	1290.6	2.08343	1.05896	4.29624e-08	2.25221e-06	13.3082	8.94004	8.65415	11.8114	9.29149	10.2036	8.12665	5.06521	4.46829	5.65757	10.0479	5.06369	Glyma.04G107900.1	504	921	2	stress/senescence	Universal stress protein family	Adenine nucleotide alpha hydrolases-like superfamily protein	GO:response to stress	No Hit	Glyma.04G107900.1
Glyma.10G018700.1	537.779	158.507	700.324	4.41824	2.14347	3.57361e-24	1.79994e-21	2.25811	2.26914	4.13518	9.74881	9.59301	2.50045	5.85092	0.912792	1.44323	1.16988	5.19366	1.1753	Glyma.10G018700.1	495	993	2	stress/senescence	Universal stress protein family	Adenine nucleotide alpha hydrolases-like superfamily protein	GO:response to stress	No Hit	Glyma.10G018700.1
Glyma.19G228700.1	3257.57	1881.56	3847.29	2.04474	1.03192	1.65273e-09	1.18439e-07	23.964	18.1558	24.2817	38.2586	35.6433	23.3477	38.6244	18.8585	14.8135	9.51934	28.8965	14.3971	Glyma.19G228700.1	534	967	3	stress/senescence	Universal stress protein family	Adenine nucleotide alpha hydrolases-like superfamily protein	GO:response to stress	No Hit	Glyma.19G228700.1
Glyma.U032500.1	9951.91	5853.42	11708.4	2.00027	1.00019	5.14654e-09	3.36877e-07	54.0022	54.8757	70.189	73.6524	64.542	49.719	54.2	28.111	47.196	13.9252	60.1686	29.7441	Glyma.U032500.1	930	1406	1	protein metabolism	Uricase	uricase / urate oxidase / nodulin 35, putative	None	No Hit	Glyma.U032500.1
Glyma.03G117200.1	118.939	49.0161	148.906	3.0379	1.60307	3.45022e-10	2.87996e-08	3.45788	2.23537	5.3295	10.7025	10.9482	0.346901	3.77747	3.72223	0.907833	0.679351	5.25683	1.7698	Glyma.03G117200.1	210	210	1	disease resistance	Wound-induced protein	Wound-responsive family protein	None	No Hit	Glyma.03G117200.1
Glyma.12G218300.1	585.148	208.054	746.759	3.58926	1.84369	4.09919e-21	1.49539e-18	3.25933	2.79724	5.10423	11.6484	14.7528	0.513023	4.01871	3.54067	0.811952	0.794906	6.01339	1.71584	Glyma.12G218300.1	270	923	1	disease resistance	Wound-induced protein	Wound-responsive family protein	None	No Hit	Glyma.12G218300.1
Glyma.11G255800.1	2489.14	1412.31	2950.64	2.08923	1.06297	1.24781e-08	7.45881e-07	17.7772	16.0222	23.9783	19.4024	27.8453	16.9935	22.3897	8.76511	8.36974	13.928	20.6298	10.3543	Glyma.11G255800.1	579	1036	1	membrane/transporter	X8 domain	Carbohydrate-binding X8 domain superfamily protein	None	No Hit	Glyma.11G255800.1
Glyma.06G056200.1	761.518	347.905	938.781	2.69838	1.43209	1.27908e-12	1.84069e-10	3.86914	4.84342	6.18927	5.70784	6.13427	4.43139	4.76708	2.00657	1.4769	2.52829	5.13463	2.00392	Glyma.06G056200.1	705	1322	1	membrane/transporter	YGGT family	YGGT family protein	GO:membrane	ATYLMG2,YLMG2	Glyma.06G056200.1

## Sheet: sig in both stages
id	baseMean	baseMeanA	baseMeanB	foldChange	log2FoldChange	pval	padj	R209_441_10.R1.PF.fastq.rpkm_RPKMs	R225_487_10.R1.fastq.rpkm_RPKMs	R226_488_10.R1.fastq.rpkm_RPKMs	R221_A4_10.R1.fastq.rpkm_RPKMs	R222_A8_10.R1.fastq.rpkm_RPKMs	R223_N5_10.R1.fastq.rpkm_RPKMs	R224_N7_10.R1.fastq.rpkm_RPKMs	R210_444_10.R1.PF.fastq.rpkm_RPKMs	R239_A1_10.R1.fastq.rpkm_RPKMs	R243_N1_10.R1.fastq.rpkm_RPKMs	Pos Avg	Neg Ave	Model	cds_Length	cDNA_Length	Splice_Count	Category	PFAM_Annotation	best_arabidopsis_TAIR10_hit_defline	Gene_Ontology_Annotation	best_arabidopsis_TAIR10_hit_symbol	Category model only for .1 splice	baseMean	baseMeanA	baseMeanB	foldChange	log2FoldChange	pval	padj	R211_441_100.R1.PF.fastq.rpkm_RPKMs	R231_487_100.R1.fastq.rpkm_RPKMs	R232_488_100.R1.fastq.rpkm_RPKMs	R227_A4_100.R1.fastq.rpkm_RPKMs	R228_A6_100.R1.fastq.rpkm_RPKMs	R229_N5_100.R1.fastq.rpkm_RPKMs	R230_N7_100.R1.fastq.rpkm_RPKMs	R212_444_100.R1.PF.fastq.rpkm_RPKMs	R240_A1_100.R1.fastq.rpkm_RPKMs	R244_N3_100.R1.fastq.rpkm_RPKMs	Pos Ave	Neg Ave	Model
Glyma.05G067600.1	722.501	209.542	942.34	4.49715	2.16901	1.55353e-20	7.9147e-18	4.23228	19.5973	20.8624	23.4754	23.4926	24.6163	24.4044	4.46373	4.28392	5.27356	20.0973	4.67374	Glyma.05G067600.1	348	348	1	cell division/cycle	Actin	actin-11	None	ACT11	Glyma.05G067600.1	334.873	128.217	423.441	3.30254	1.72358	6.80452e-15	1.31416e-12	1.85735	3.2914	11.2563	11.9855	10.1656	12.4381	10.2156	2.34175	2.26688	3.78718	8.74425	2.79861	Glyma.05G067600.1
Glyma.18G222200.1	10428.4	6103.53	12281.9	2.01225	1.00881	1.15664e-07	2.04657e-05	26.4883	39.9704	43.3919	65.0156	50.2306	49.9296	51.6174	30.6318	18.2703	23.1688	46.6634	24.0236	Glyma.18G222200.1	1251	1967	1	cell wall	Fasciclin domain	FASCICLIN-like arabinogalactan protein 8	None	AGP8,FLA8	Glyma.18G222200.1	5088.31	2790.88	6072.93	2.17599	1.12167	3.28542e-10	2.76584e-08	12.3692	15.2928	31.1865	22.0142	31.1871	20.0764	24.5035	11.0043	9.26437	11.798	22.3757	10.6889	Glyma.18G222200.1
Glyma.05G102100.1	19806.3	10622	23742.5	2.23522	1.16042	2.88656e-08	5.53864e-06	70.5307	227.683	180.69	157.63	187.241	143.317	127.387	78.5436	71.8581	68.0211	156.354	72.8076	Glyma.05G102100.1	636	1135	1	cell wall	None	arabinogalactan protein 18	None	AGP18,ATAGP18	Glyma.05G102100.1	2231.77	893.12	2805.48	3.14122	1.65132	3.372e-18	9.5888e-16	7.83209	10.861	26.8838	21.9312	22.6595	16.1477	19.0972	4.74027	6.12218	6.75759	17.9161	5.87335	Glyma.05G102100.1
Glyma.06G160300.1	106592	59261.3	126877	2.14097	1.09827	1.45061e-07	2.50667e-05	757.525	1872.3	2591.01	1573.63	1861.72	1192.64	1512.57	775.994	681.674	902.616	1623.06	786.762	Glyma.06G160300.1	231	584	1	disease resistance	Gamma-thionin family	Scorpion toxin-like knottin superfamily protein	GO:defense response	LCR74,PDF2.5	Glyma.06G160300.1	27202.8	15626.7	32164.1	2.05828	1.04144	6.63552e-09	4.23484e-07	196.077	263.861	442.501	459.178	645.496	307.904	496.397	125.489	190.15	290.457	401.631	202.032	Glyma.06G160300.1
Glyma.05G245800.1	7511.98	4174.94	8942.15	2.14186	1.09887	1.44225e-07	2.50188e-05	21.3381	64.1516	61.7309	44.0228	46.5663	43.5959	50.2558	26.8855	18.1614	23.7498	47.3802	22.9322	Glyma.05G245800.1	738	1410	1	disease resistance	Thaumatin family	Pathogenesis-related thaumatin superfamily protein	None	No Hit	Glyma.05G245800.1	1409.05	770.182	1682.85	2.18501	1.12764	1.10768e-09	8.23072e-08	3.80311	5.95941	8.11453	16.0598	11.4094	7.25909	8.15773	3.38522	3.97235	4.93854	8.68044	4.0987	Glyma.05G245800.1
Glyma.02G222400.1	62232.6	34632.5	74061.2	2.13849	1.09659	9.21847e-08	1.64425e-05	156.095	386.303	341.177	337.655	413.597	229.228	336.495	138.6	163.805	157.968	314.364	153.458	Glyma.02G222400.1	1077	1758	1	growth/development	Fructose-bisphosphate aldolase class-I	Aldolase superfamily protein	GO:fructose-bisphosphate aldolase activity; GO:glycolytic process	No Hit	Glyma.02G222400.1	35984.5	13699.2	45535.4	3.32395	1.7329	1.62347e-21	6.24632e-19	93.1831	106.441	208.432	304.244	304.374	124.737	183.422	53.0345	64.3149	55.801	189.262	57.7168	Glyma.02G222400.1
Glyma.03G195700.1	1788.91	959.743	2144.27	2.23422	1.15977	3.21196e-07	5.10271e-05	9.59418	37.4385	32.7878	12.2329	24.938	23.3013	18.0508	9.53005	9.60165	12.3812	22.6205	10.5043	Glyma.03G195700.1	216	709	1	growth/development	Ubiquinol-cytochrome C reductase, UQCRX/QCR9 like	ubiquinol-cytochrome C reductase UQCRX/QCR9-like family protein	GO:mitochondrial electron transport, ubiquinol to cytochrome c; GO:mitochondrial envelope; GO:mitochondrial respiratory chain complex III	No Hit	Glyma.03G195700.1	437.337	193.566	541.81	2.7991	1.48496	2.24645e-12	3.02187e-10	2.13843	4.10502	6.15422	6.57848	4.95241	9.05906	5.09701	1.77103	1.85443	2.54876	5.44066	2.05807	Glyma.03G195700.1
Glyma.09G207800.1	2517.95	1182.06	3090.48	2.61448	1.38652	5.08429e-10	1.21813e-07	7.69533	31.356	31.9024	17.114	20.8758	18.0668	19.4535	7.62435	7.88827	9.45787	20.9234	8.3235	Glyma.09G207800.1	525	1103	3	membrane/transporter	DAD family	Defender against death (DAD family) protein	GO:dolichyl-diphosphooligosaccharide-protein glycotransferase activity; GO:oligosaccharyltransferase complex; GO:integral component of membrane	ATDAD1	Glyma.09G207800.1	1005.82	483.783	1229.56	2.54154	1.3457	8.80881e-13	1.29498e-10	3.54494	3.57498	9.52293	11.1464	11.0253	8.31635	9.40278	3.40767	2.99196	3.4799	8.07624	3.29318	Glyma.09G207800.1
Glyma.06G043700.1	3630.61	1985.31	4335.74	2.18392	1.12692	2.46161e-07	4.01867e-05	9.34462	32.0659	31.2886	18.9407	19.8362	19.741	18.5623	10.504	8.746	11.2126	21.397	10.1542	Glyma.06G043700.1	486	1516	1	membrane/transporter	None	WPP domain protein 2	None	WPP2	Glyma.06G043700.1	1013.84	574.662	1202.06	2.09176	1.06472	1.88285e-08	1.0713e-06	2.38971	3.67244	7.50226	7.39874	6.89626	5.98267	6.28402	2.41899	2.55413	3.60737	5.7323	2.86016	Glyma.06G043700.1
Glyma.12G168500.1	4337.31	1960.87	5355.79	2.73134	1.44961	2.78485e-11	7.57266e-09	14.3873	54.845	72.6429	39.0925	49.6322	30.3248	35.0237	14.0248	12.9836	21.1627	42.2784	16.057	Glyma.12G168500.1	210	945	3	membrane/transporter	SecE/Sec61-gamma subunits of protein translocation complex	secE/sec61-gamma protein transport protein	GO:protein targeting; GO:intracellular protein transport; GO:membrane	No Hit	Glyma.12G168500.1	3274.57	1390.04	4082.22	2.93678	1.55423	1.06981e-16	2.5562e-14	12.7676	24.0626	47.5653	37.0096	39.2964	28.7157	29.5125	8.5708	12.0001	12.2427	31.2757	10.9379	Glyma.12G168500.1
Glyma.18G243800.1	3944.91	2300.56	4649.63	2.02108	1.01513	9.84346e-07	0.00013917	16.2914	37.6898	43.885	31.1229	33.2165	28.0815	33.3388	19.489	13.0656	16.5855	31.9466	16.38	Glyma.18G243800.1	606	1088	1	membrane/transporter	Tic20-like protein	Uncharacterised conserved protein ycf60	None	No Hit	Glyma.18G243800.1	1222.11	586.8	1494.38	2.54666	1.34861	3.1385e-12	4.10352e-10	5.77944	7.81806	13.5812	12.2908	13.1876	7.28157	9.94422	3.70687	3.22052	5.36987	9.98328	4.09908	Glyma.18G243800.1
Glyma.01G145000.1	2033.72	1114.7	2427.59	2.17779	1.12286	7.85122e-07	0.000113723	7.8586	36.9788	31.2401	19.012	25.2146	19.0011	20.6149	7.96089	12.1199	12.7768	22.8457	10.9525	Glyma.01G145000.1	321	793	1	oxidation/reduction	CHCH domain	Cox19-like CHCH family protein	None	No Hit	Glyma.01G145000.1	974.686	546.597	1158.15	2.11884	1.08328	1.28909e-08	7.66469e-07	5.01123	7.16278	12.0155	14.1444	13.7321	10.9396	10.9389	3.50242	5.4631	6.4851	10.5635	5.15021	Glyma.01G145000.1
Glyma.03G021800.1	2790.59	1506.79	3340.79	2.21717	1.14872	3.80644e-07	5.96164e-05	10.0204	48.1563	36.9922	21.1783	31.3349	22.716	26.3792	9.92099	14.1969	15.5607	28.111	13.2262	Glyma.03G021800.1	321	887	1	oxidation/reduction	CHCH domain	Cox19-like CHCH family protein	None	No Hit	Glyma.03G021800.1	1320.32	741.02	1568.59	2.1168	1.08188	6.9034e-09	4.38685e-07	5.52374	8.47829	15.1583	16.3469	16.4136	13.5514	14.0443	4.275	6.70737	7.72024	12.7881	6.2342	Glyma.03G021800.1
Glyma.08G067000.1	6144.48	3195.56	7408.3	2.31831	1.21307	4.39024e-08	8.24538e-06	20.7191	107.637	89.1849	47.4151	66.7005	57.7808	57.0061	22.5944	27.0403	36.1936	63.7776	28.6094	Glyma.08G067000.1	426	867	2	oxidation/reduction	CHCH domain	Cox19-like CHCH family protein	None	No Hit	Glyma.08G067000.1	1060.74	506.352	1298.33	2.56409	1.35845	2.58402e-12	3.41379e-10	4.26138	6.41065	13.3536	16.6834	14.0341	10.468	10.7677	2.94451	4.13242	6.14315	10.8541	4.40669	Glyma.08G067000.1
Glyma.14G140200.1	771.251	438.163	914.004	2.08599	1.06073	2.98126e-06	0.00037118	12.4054	36.5128	45.9355	32.3925	36.3854	33.3167	30.3395	11.4053	17.0566	20.236	32.4697	16.2326	Glyma.14G140200.1	210	210	1	oxidation/reduction	Endoplasmic reticulum protein ERp29, C-terminal domain	thioredoxin family protein	GO:endoplasmic reticulum	ATPDI11,ATPDIL2-1,MEE30,PDI11,UNE5	Glyma.14G140200.1	367.886	181.71	447.675	2.46368	1.30082	8.93574e-10	6.75299e-08	4.74984	14.4405	17.2848	20.5327	20.2651	15.6973	15.0749	4.87058	7.16875	7.24641	15.435	6.42858	Glyma.14G140200.1
Glyma.16G072400.1	4147.29	2385.92	4902.16	2.05462	1.03887	1.70572e-06	0.000222363	21.0521	63.1787	67.8341	43.0828	56.9858	38.1246	41.7767	18.8527	25.8903	27.4598	47.4335	24.0676	Glyma.16G072400.1	324	772	1	oxidation/reduction	Glutaredoxin	Glutaredoxin family protein	GO:electron carrier activity; GO:protein disulfide oxidoreductase activity; GO:cell redox homeostasis	No Hit	Glyma.16G072400.1	3446.96	1931.52	4096.44	2.12084	1.08463	3.27585e-09	2.21844e-07	15.2256	30.2696	51.3676	47.6304	40.2517	41.481	41.768	13.2274	19.6538	23.2141	38.2848	18.6984	Glyma.16G072400.1
Glyma.04G178100.1	4918.28	2838.09	5809.79	2.04707	1.03356	3.77186e-06	0.000454299	23.6367	87.6504	75.2653	46.4265	63.8519	40.6743	44.4277	20.4665	30.9024	31.9881	54.5618	27.7857	Glyma.04G178100.1	270	796	1	oxidation/reduction	NADH-ubiquinone reductase complex 1 MLRQ subunit	B12D protein	None	No Hit	Glyma.04G178100.1	1228.35	693.916	1457.39	2.10024	1.07055	8.46204e-09	5.25304e-07	6.08505	7.1122	14.0982	17.0739	17.868	13.4304	17.2554	4.00111	7.44939	7.97981	13.2747	6.47677	Glyma.04G178100.1
Glyma.15G063100.1	694.391	369.611	833.582	2.25529	1.17332	5.85359e-07	8.80991e-05	2.35551	9.25228	7.40384	6.85103	6.64405	5.00813	5.53531	2.14743	3.03099	3.35107	6.15002	2.84316	Glyma.15G063100.1	375	1012	1	oxidation/reduction	Thioredoxin	C-terminal cysteine residue is changed to a serine 1	GO:cell redox homeostasis	ATCXXS1,CXXS1	Glyma.15G063100.1	657.844	348.918	790.241	2.26484	1.17941	5.96554e-10	4.71325e-08	2.32611	2.75534	5.60434	9.56578	9.11998	4.52908	5.98058	2.22681	2.78029	2.67847	5.69731	2.56186	Glyma.15G063100.1
Glyma.12G092000.1	4714.15	2748.16	5556.71	2.02198	1.01577	1.53008e-06	0.000202746	26.2781	62.609	62.8719	58.0486	52.0555	39.1728	49.0805	24.5862	27.3067	25.3927	50.0166	25.7619	Glyma.12G092000.1	387	831	2	photosynthesis	None	photosystem I subunit O	None	PSAO	Glyma.12G092000.1	1803.55	859.456	2208.16	2.56926	1.36135	8.13123e-13	1.20135e-10	10.4572	18.5738	29.9027	16.4565	25.796	15.5385	18.0755	6.08411	8.29063	8.731	19.2572	7.70191	Glyma.12G092000.1
Glyma.03G159100.1	3645.78	1962.73	4367.09	2.22501	1.15381	1.44502e-07	2.50188e-05	19.834	73.2434	74.5064	45.0667	52.7656	50.6734	37.7014	22.4233	25.4465	23.159	50.5416	23.6763	Glyma.03G159100.1	402	646	2	photosynthesis	Photosystem II reaction centre W protein (PsbW)	photosystem II reaction center W	GO:photosynthesis; GO:chloroplast; GO:photosystem II	PSBW	Glyma.03G159100.1	472.148	138.808	615.008	4.43063	2.14751	1.5656e-21	6.06049e-19	3.31048	6.84523	8.95514	6.67472	9.35132	8.46712	4.24105	0.514899	1.75034	2.57648	6.83501	1.61391	Glyma.03G159100.1
Glyma.19G047000.1	2186.54	629.348	2853.91	4.5347	2.18101	5.90218e-24	3.68458e-21	6.07364	19.2794	31.9995	35.1847	30.9175	28.7827	28.6699	8.57596	4.24749	4.99519	25.8439	5.93955	Glyma.19G047000.1	318	820	1	photosynthesis	Ribulose bisphosphate carboxylase, small chain	Ribulose bisphosphate carboxylase (small chain) family protein	None	No Hit	Glyma.19G047000.1	1640.22	225.425	2246.56	9.96591	3.317	2.28923e-53	5.96864e-50	4.67106	6.21707	30.7557	24.8312	27.5158	24.209	20.1632	1.65298	1.884	2.68426	19.7662	2.07375	Glyma.19G047000.1
Glyma.01G193800.1	12185.1	6866.76	14464.4	2.10644	1.07481	6.90904e-07	0.000102248	49.0481	189.898	156.547	85.8471	127.418	106.507	113.234	53.372	51.717	69.8865	118.357	58.3251	Glyma.01G193800.1	441	913	1	protein metabolism	KOW motif	Translation protein SH3-like family protein	None	No Hit	Glyma.01G193800.1	5438.37	3186.41	6403.5	2.00963	1.00693	2.18436e-08	1.22555e-06	20.9501	34.3973	56.397	67.4072	56.1581	57.9549	61.0696	18.635	26.1158	33.8187	50.6192	26.1898	Glyma.01G193800.1
Glyma.11G048100.1	17287.5	8568.8	21024.1	2.45356	1.29488	3.85542e-09	8.23546e-07	31.6088	157.681	127.994	65.754	95.9389	77.9307	81.9769	34.083	34.9422	46.9105	91.2692	38.6452	Glyma.11G048100.1	441	1720	1	protein metabolism	KOW motif	Translation protein SH3-like family protein	None	No Hit	Glyma.11G048100.1	8090.12	4517.13	9621.41	2.12998	1.09084	1.24185e-09	9.13576e-08	14.7347	26.3044	47.2105	52.6162	46.5508	44.9307	50.6469	13.8851	19.9512	25.2189	40.4277	19.6851	Glyma.11G048100.1
Glyma.15G068500.1	11232.5	5522.48	13679.6	2.47709	1.30864	2.68304e-09	5.91651e-07	48.4299	229.47	175.455	89.4516	143.413	104.016	115.12	47.8789	45.7245	68.8344	129.337	54.1459	Glyma.15G068500.1	441	790	1	protein metabolism	KOW motif	Translation protein SH3-like family protein	None	No Hit	Glyma.15G068500.1	5083.74	2155.3	6338.79	2.94102	1.55632	4.36286e-17	1.08639e-14	22.1513	36.5204	69.2844	80.6223	84.2063	55.1672	59.6718	16.2418	19.3058	26.0475	58.2319	20.5317	Glyma.15G068500.1
Glyma.03G260900.1	10188	5284.59	12289.4	2.32552	1.21756	1.54303e-08	3.08074e-06	49.3243	178.528	183.886	80.001	122.664	149.527	120.052	46.281	50.0226	72.7453	126.283	56.3496	Glyma.03G260900.1	495	727	1	ribosomal protein	60s Acidic ribosomal protein	60S acidic ribosomal protein family	GO:structural constituent of ribosome; GO:translational elongation; GO:intracellular; GO:ribosome	No Hit	Glyma.03G260900.1	4251.07	2045.59	5196.27	2.54023	1.34496	2.67595e-13	4.29737e-11	20.778	28.4498	57.0228	63.0319	53.1187	80.2895	54.8002	15.2472	20.6261	27.5665	51.0701	21.1466	Glyma.03G260900.1
Glyma.19G259800.1	19075.4	8986.84	23399.1	2.60371	1.38057	3.4836e-10	8.50719e-08	87.88	413.659	344.482	152.521	266.829	188.883	210.051	85.36	80.7104	118.122	237.758	94.7308	Glyma.19G259800.1	300	735	1	ribosomal protein	60s Acidic ribosomal protein	60S acidic ribosomal protein family	GO:structural constituent of ribosome; GO:translational elongation; GO:intracellular; GO:ribosome	No Hit	Glyma.19G259800.1	6650.02	2858.18	8275.09	2.89524	1.53368	1.01719e-16	2.4503e-14	40.9083	43.8517	96.147	115.691	96.4677	88.3607	87.7413	23.2498	27.7627	36.7127	81.3096	29.2417	Glyma.19G259800.1
Glyma.17G181300.1	2195.31	1181.76	2629.69	2.22523	1.15396	3.10176e-08	5.91315e-06	12.1453	39.1906	34.2991	29.315	41.0904	38.8278	41.7048	13.2029	14.5373	19.7648	33.7961	15.835	Glyma.17G181300.1	579	579	1	ribosomal protein	KOW motif; Ribosomal family S4e	Ribosomal protein S4 (RPS4A) family protein	None	No Hit	Glyma.17G181300.1	1188.67	565.401	1455.78	2.57477	1.36445	1.71219e-12	2.33509e-10	6.43616	10.3453	22.5558	26.8679	20.3662	20.2149	20.348	4.92618	6.78969	10.4191	18.162	7.37831	Glyma.17G181300.1
Glyma.15G158400.1	12888.1	5272.31	16152.1	3.06356	1.61521	9.30199e-13	2.82395e-10	39.63	286.638	216.64	96.5441	153.766	111.668	116.809	39.8539	47.6368	61.2133	145.957	49.568	Glyma.15G158400.1	408	826	1	ribosomal protein	Ribosomal L27e protein family; KOW motif	Ribosomal L27e protein family	GO:structural constituent of ribosome; GO:translation; GO:intracellular; GO:ribosome	No Hit	Glyma.15G158400.1	6756.76	3220.57	8272.26	2.56857	1.36097	6.46688e-14	1.12627e-11	23.0987	47.1588	83.9432	89.1866	92.651	83.5723	86.9406	19.0273	33.992	33.6385	72.3644	28.8859	Glyma.15G158400.1
Glyma.08G272900.1	643.441	347.832	770.131	2.21409	1.14671	1.10052e-06	0.000153634	5.1689	21.6331	23.4432	14.2301	18.2397	16.6544	20.0557	5.03308	8.57935	10.55	17.0607	8.05414	Glyma.08G272900.1	336	336	1	ribosomal protein	Ribosomal protein L24e	ribosomal protein L24	None	RPL24A	Glyma.08G272900.1	294.72	144.693	359.017	2.48123	1.31106	3.03774e-09	2.07144e-07	2.68366	4.86194	8.32734	11.7216	9.90121	8.36537	8.26322	1.60868	3.71742	4.28638	7.73205	3.20416	Glyma.08G272900.1
Glyma.12G139400.1	3511.31	1586.9	4336.06	2.73241	1.45017	3.39899e-11	9.10357e-09	39.4071	184.608	144.358	98.8057	142.184	113.756	133.247	32.9562	48.2243	59.0482	122.338	46.7429	Glyma.12G139400.1	264	264	1	ribosomal protein	Ribosomal protein L30p/L7e	Ribosomal protein L30/L7 family protein	None	No Hit	Glyma.12G139400.1	1594.2	655.176	1996.64	3.04748	1.60762	3.93899e-17	9.86382e-15	22.8208	26.6365	63.2468	85.0001	82.8957	47.5544	57.0357	12.2214	19.5974	23.8545	55.0271	18.5578	Glyma.12G139400.1
Glyma.05G132500.1	23042.1	12816.4	27424.5	2.1398	1.09748	8.33486e-07	0.000119557	114.092	465.198	402.98	171.386	282.427	226.546	250.932	108.558	124.339	165.005	273.366	132.634	Glyma.05G132500.1	339	750	1	ribosomal protein	Ribosomal protein L35Ae	Ribosomal protein L35Ae family protein	GO:structural constituent of ribosome; GO:translation; GO:intracellular; GO:ribosome	No Hit	Glyma.05G132500.1	6987.93	3754.9	8373.51	2.23002	1.15706	2.21263e-10	1.95751e-08	36.3663	55.3926	94.0123	107.064	102.347	82.4653	87.8766	26.5545	34.693	52.1832	80.7892	37.8102	Glyma.05G132500.1
Glyma.03G142300.1	18519.3	10317.6	22034.4	2.13561	1.09465	3.01606e-07	4.81737e-05	93.9011	303.988	308.642	153.854	219.004	266.801	209.464	85.5363	106.772	132.27	222.236	108.193	Glyma.03G142300.1	372	741	1	ribosomal protein	Ribosomal protein S10p/S20e	Ribosomal protein S10p/S20e family protein	None	No Hit	Glyma.03G142300.1	8713.21	4645.41	10456.6	2.25094	1.17053	9.82443e-11	9.48699e-09	41.4386	68.5708	118.585	113.575	106.062	155.095	102.464	33.2288	48.1558	59.4455	100.827	46.9434	Glyma.03G142300.1
Glyma.11G002400.1	5897.29	3401.06	6967.1	2.04851	1.03457	6.67995e-06	0.000744852	31.5645	127.412	111.855	38.2885	68.0944	62.88	63.3901	26.9037	32.5821	49.5964	71.9264	36.3607	Glyma.11G002400.1	369	725	1	ribosomal protein	Ribosomal protein S10p/S20e	Ribosomal protein S10p/S20e family protein	None	No Hit	Glyma.11G002400.1	1392.38	760.762	1663.07	2.18606	1.12833	2.27399e-09	1.58476e-07	7.47343	13.131	18.3994	22.2639	23.8612	14.8127	16.6455	5.4711	7.64393	10.5698	16.6553	7.89493	Glyma.11G002400.1
Glyma.06G247900.1	536.678	247.575	660.58	2.6682	1.41587	7.84815e-09	1.61794e-06	3.01397	16.6237	15.272	9.24733	11.1564	11.0371	12.7979	2.90252	5.04972	5.35778	11.3069	4.43667	Glyma.06G247900.1	435	435	1	ribosomal protein	Ribosomal protein S12/S23	Ribosomal protein S12/S23 family protein	GO:structural constituent of ribosome; GO:translation; GO:intracellular; GO:ribosome	No Hit	Glyma.06G247900.1	244.933	83.7004	314.033	3.75187	1.90761	7.68314e-16	1.66119e-13	1.33913	2.6547	5.7194	7.51524	8.34446	5.13573	6.04492	0.898469	1.54148	1.87407	5.25051	1.43801	Glyma.06G247900.1
Glyma.09G045000.1	15015.8	7270.14	18335.4	2.52201	1.33457	3.35285e-09	7.24926e-07	72.9035	397.588	331.474	133.383	238.005	160.603	182.623	66.4837	87.7165	113.866	216.654	89.3555	Glyma.09G045000.1	249	632	1	ribosomal protein	Ribosomal protein S21e	Ribosomal protein S21e	GO:structural constituent of ribosome; GO:translation; GO:intracellular; GO:ribosome	No Hit	Glyma.09G045000.1	3238.21	1744.06	3878.55	2.22386	1.15307	3.72578e-10	3.08961e-08	20.1261	32.3846	50.1589	59.9093	50.1794	48.3068	49.1261	14.1313	21.1157	26.7978	44.313	20.6816	Glyma.09G045000.1
Glyma.11G032800.1	6322.93	2863.61	7805.5	2.72576	1.44666	9.37881e-11	2.4029e-08	24.7623	129.764	128.002	55.7708	87.5118	59.9452	70.3499	23.4365	28.4558	39.0594	79.4436	30.3172	Glyma.11G032800.1	228	733	1	ribosomal protein	Ribosomal protein S30	Ribosomal protein S30 family protein	GO:structural constituent of ribosome; GO:translation; GO:intracellular; GO:ribosome	No Hit	Glyma.11G032800.1	3120.65	1669.9	3742.39	2.24109	1.1642	7.51566e-11	7.51117e-09	13.0637	19.456	43.8149	47.2426	56.135	33.9648	46.2951	13.8631	17.4439	19.7688	37.1389	17.0253	Glyma.11G032800.1
Glyma.08G074100.1	6696.72	3613.02	8018.31	2.21929	1.1501	4.76377e-08	8.85312e-06	32.1551	87.0134	68.0176	61.73	84.5254	43.691	61.8221	28.8617	32.4713	27.1811	62.7078	29.5047	Glyma.08G074100.1	567	955	1	seed storage	Protease inhibitor/seed storage/LTP family	Bifunctional inhibitor/lipid-transfer protein/seed storage 2S albumin superfamily protein	None	No Hit	Glyma.08G074100.1	2071.34	630.793	2688.72	4.26244	2.09168	5.46261e-27	3.3628e-24	9.4587	11.2663	20.0574	39.0345	31.8557	17.1189	14.5979	5.35508	3.7654	5.93276	20.4842	5.01775	Glyma.08G074100.1
Glyma.03G030700.1	1458.31	808.618	1736.75	2.1478	1.10286	3.59684e-07	5.6634e-05	10.4871	22.7635	21.6241	14.2929	21.6793	16.5586	17.3939	8.3029	8.05332	9.4858	17.8285	8.61401	Glyma.03G030700.1	171	729	1	stress/senescence	TCP-1/cpn60 chaperonin family	TCP-1/cpn60 chaperonin family protein	GO:ATP binding; GO:cellular protein metabolic process	No Hit	Glyma.03G030700.1	487.211	257.895	585.49	2.27027	1.18286	2.9296e-09	2.00386e-07	3.03208	2.88483	6.47293	8.70786	7.46429	6.36223	5.68262	2.77187	2.20936	3.03797	5.80098	2.67307	Glyma.03G030700.1
Glyma.19G213100.1	1326.07	764.815	1566.61	2.04836	1.03447	1.82656e-06	0.000236034	9.62958	15.4327	8.1386	16.4517	22.7153	2.62166	8.53924	4.54149	9.86791	3.99246	11.9327	6.13396	Glyma.19G213100.1	666	984	1	transcription factor	AP2 domain	Integrase-type DNA-binding superfamily protein	GO:sequence-specific DNA binding transcription factor activity; GO:regulation of transcription, DNA-templated	HRE2	Glyma.19G213100.1	2156.76	277.758	2962.05	10.6641	3.4147	1.46074e-59	4.31634e-56	12.4886	10.982	16.0541	47.8223	44.7752	5.36745	18.3776	2.95779	2.31826	0.932036	22.2667	2.06936	Glyma.19G213100.1
Glyma.06G012300.1	736.164	295.306	925.104	3.13269	1.6474	4.90041e-14	1.63311e-11	4.09458	10.5086	12.1098	26.2722	16.197	21.6217	23.5717	5.32003	5.79548	5.31653	16.3394	5.47735	Glyma.06G012300.1	420	420	1	transcription related	RNA recognition motif. (a.k.a. RRM, RBD, or RNP domain)	poly(A) binding protein 2	GO:nucleic acid binding	ATPAB2,PAB2,PABP2	Glyma.06G012300.1	494.351	147.361	643.061	4.36386	2.1256	9.49468e-23	4.20837e-20	2.05193	4.18015	13.7198	15.5673	15.0577	11.8091	15.4247	2.0987	2.26958	3.60703	11.1158	2.65844	Glyma.06G012300.1
Glyma.02G157900.1	1436.13	837.073	1692.86	2.02236	1.01604	1.16585e-06	0.00016048	7.26531	10.5192	10.713	33.8439	43.164	4.90159	11.1712	2.54012	22.9736	2.45145	17.3683	9.32174	Glyma.02G157900.1	366	723	3	unknown	None	None	None	No Hit	Glyma.02G157900.1	2872.27	679.051	3812.22	5.61404	2.48904	9.43538e-39	1.1303e-35	18.52	12.4012	35.5305	72.5213	84.4105	9.50499	40.6164	7.94757	10.411	1.72891	39.0721	6.69584	Glyma.02G157900.1
Glyma.03G124100.1	527.955	97.2208	712.555	7.32925	2.87367	5.20761e-29	4.15891e-26	5.16739	32.6271	37.9813	25.0568	32.0011	28.7478	22.9715	5.06333	2.95365	3.2286	26.3647	3.74853	Glyma.03G124100.1	201	201	1	unknown	None	None	None	No Hit	Glyma.03G124100.1	136.73	26.4456	183.995	6.95748	2.79856	2.63315e-22	1.13864e-19	1.27041	1.40128	8.12646	7.74658	6.68606	11.2052	9.35493	1.48936	0.686832	0.811165	6.54157	0.995787	Glyma.03G124100.1
Glyma.06G135700.1	4379.94	635.267	5984.8	9.42092	3.23587	2.38324e-39	3.52112e-36	4.06537	120.072	91.6063	28.317	52.65	38.3267	43.9221	3.24494	6.84495	7.95299	54.1371	6.0143	Glyma.06G135700.1	270	823	1	unknown	None	None	None	No Hit	Glyma.06G135700.1	934.337	182.79	1256.43	6.8736	2.78107	2.46058e-38	2.87004e-35	1.27016	2.29296	16.0063	16.4453	16.6094	12.5767	12.2537	0.848738	1.70939	2.45161	11.0649	1.66991	Glyma.06G135700.1
Glyma.07G057500.1	1434.3	706.856	1746.06	2.47018	1.30461	2.99102e-08	5.72667e-06	7.78446	35.6662	29.1754	13.1291	19.8348	13.0194	14.1474	7.4633	7.26666	9.15539	18.9653	7.96178	Glyma.07G057500.1	258	689	1	unknown	None	None	None	No Hit	Glyma.07G057500.1	600.711	329.64	716.885	2.17475	1.12085	1.77247e-08	1.01764e-06	3.20811	5.51868	8.34138	10.2564	9.04499	7.39242	9.00812	2.45003	3.7879	4.48628	7.53859	3.57474	Glyma.07G057500.1
Glyma.14G092500.1	4463.21	1808.54	5600.92	3.09693	1.63084	2.75575e-13	8.72461e-11	17.9546	104.506	82.134	46.3269	63.7798	43.6242	45.403	19.8955	16.5322	21.5883	57.6755	19.3386	Glyma.14G092500.1	183	725	1	unknown	None	None	None	No Hit	Glyma.14G092500.1	623.367	257.608	780.12	3.02832	1.59852	5.24898e-15	1.03401e-12	2.33338	4.89501	11.3797	9.53334	11.34	6.07914	9.33079	1.86958	2.69306	3.42955	7.84162	2.66406	Glyma.14G092500.1
Glyma.17G030800.1	546.174	166.299	708.978	4.26328	2.09196	1.96868e-19	9.3325e-17	1.33023	3.84591	4.49517	6.98256	7.56785	5.8446	7.00273	1.68933	0.957554	1.24506	5.29558	1.29731	Glyma.17G030800.1	516	992	1	unknown	None	None	None	No Hit	Glyma.17G030800.1	550.316	175.98	710.746	4.0388	2.01393	4.5262e-22	1.87248e-19	1.40771	0.804464	5.41241	7.31542	8.38741	5.52611	7.63385	1.24902	1.18623	1.57511	5.21248	1.33678	Glyma.17G030800.1
Glyma.17G093100.1	896.523	203.158	1193.68	5.87564	2.55474	7.35961e-28	5.6242e-25	1.05602	5.43672	3.64638	9.89065	7.09136	5.56059	6.91955	0.90514	0.961636	1.16002	5.65732	1.00893	Glyma.17G093100.1	270	1564	1	unknown	None	None	None	No Hit	Glyma.17G093100.1	1323.86	408.184	1716.29	4.20469	2.072	2.00695e-25	1.05899e-22	0.571439	2.75534	15.2983	9.1628	9.69627	7.37886	10.9519	1.9194	1.54261	2.48458	7.97356	1.9822	Glyma.17G093100.1
Glyma.20G130500.1	2362.27	1332.88	2803.44	2.1033	1.07266	1.16302e-06	0.000160339	14.4227	43.851	37.7	19.5506	26.0535	25.6288	34.0841	15.1153	12.6139	14.8365	28.7558	14.1885	Glyma.20G130500.1	297	729	9	unknown	None	None	None	No Hit	Glyma.20G130500.1	523.63	304.951	617.349	2.02442	1.01751	2.87003e-07	1.20009e-05	3.56844	4.04391	6.27583	7.98301	7.60888	6.19568	7.2141	3.55895	2.029	4.02578	6.12712	3.20458	Glyma.20G130500.1
Glyma.08G021100.1	970.344	343.793	1238.87	3.60352	1.84941	1.26181e-14	4.31876e-12	2.27232	19.2889	19.2584	7.92321	11.4215	7.96995	9.89689	3.29004	2.79634	3.57325	11.1473	3.21987	Glyma.08G021100.1	225	828	1	unknown	Protein of unknown function (DUF1070)	None	None	No Hit	Glyma.08G021100.1	538.034	311.776	635.002	2.03672	1.02625	8.77655e-08	4.22605e-06	1.99493	1.76886	6.40223	5.28415	8.64043	5.93146	8.96846	2.35007	2.87412	3.21625	5.57008	2.81348	Glyma.08G021100.1
[truncated: 9 more columns]

## Sheet: category pie charts
10-25mg
Category	# models	%
unknown	53	0.309942
stress/ senescence	22	0.128655
ribosomal protein	18	0.105263
membrane/ transporter	14	0.0818713
oxidation/ reduction	12	0.0701754
protein metabolism	8	0.0467836
cell wall	6	0.0350877
growth/ development	6	0.0350877
photosynthesis	6	0.0350877
seed storage	6	0.0350877
disease resistance	5	0.0292398
hormone related	4	0.0233918
transcription related	4	0.0233918
transcription factor	2	0.0116959
cell division/cycle	1	0.00584795
histone related	1	0.00584795
lipid metabolism	1	0.00584795
rDNA gene	1	0.00584795
signaling/ kinases	1	0.00584795
calcium binding	0	0
carbohydrate metabolism	0	0
DNA replication/ repair related	0	0
heavy metal	0	0
vitamin related	0	0
	171
100-200mg
Category	# models	%
ribosomal protein	55	0.154062
oxidation/ reduction	52	0.145658
photosynthesis	40	0.112045
unknown	33	0.092437
membrane/ transporter	28	0.0784314
protein metabolism	25	0.070028
histone related	20	0.0560224
growth/ development	18	0.0504202
stress/ senescence	13	0.0364146
disease resistance	9	0.0252101
lipid metabolism	9	0.0252101
carbohydrate metabolism	8	0.022409
cell wall	8	0.022409
transcription related	8	0.022409
cell division/cycle	5	0.0140056
seed storage	5	0.0140056
signaling/ kinases	5	0.0140056
transcription factor	5	0.0140056
heavy metal	4	0.0112045
hormone related	3	0.00840336
vitamin related	2	0.00560224
calcium binding	1	0.00280112
DNA replication/ repair related	1	0.00280112
rDNA gene	0	0
	357
Both stages
Category	# models	%
ribosomal protein	12	0.244898
unknown	9	0.183673
oxidation/ reduction	7	0.142857
membrane/ transporter	4	0.0816327
photosynthesis	3	0.0612245
protein metabolism	3	0.0612245
cell wall	2	0.0408163
disease resistance	2	0.0408163
growth/ development	2	0.0408163
cell division/cycle	1	0.0204082
seed storage	1	0.0204082
stress/ senescence	1	0.0204082
transcription factor	1	0.0204082
transcription related	1	0.0204082
calcium binding	0	0
carbohydrate metabolism	0	0
DNA replication/ repair related	0	0
heavy metal	0	0
histone related	0	0
hormone related	0	0
lipid metabolism	0	0
rDNA gene	0	0
signaling/ kinases	0	0
vitamin related	0	0
	49

## Sheet: PDHK data
PDHK genes show no signficant change between transgenic and non-transgenic segregant plants.
10-25mg
id	baseMean	baseMeanA	baseMeanB	foldChange	log2FoldChange	pval	padj	R209_441_10.R1.PF.fastq.rpkm_RPKMs	R225_487_10.R1.fastq.rpkm_RPKMs	R226_488_10.R1.fastq.rpkm_RPKMs	R221_A4_10.R1.fastq.rpkm_RPKMs	R222_A8_10.R1.fastq.rpkm_RPKMs	R223_N5_10.R1.fastq.rpkm_RPKMs	R224_N7_10.R1.fastq.rpkm_RPKMs	R210_444_10.R1.PF.fastq.rpkm_RPKMs	R239_A1_10.R1.fastq.rpkm_RPKMs	R243_N1_10.R1.fastq.rpkm_RPKMs	Model	cds_Length	cDNA_Length	Splice_Count	Category	PFAM_Annotation	best_arabidopsis_TAIR10_hit_defline	Gene_Ontology_Annotation	best_arabidopsis_TAIR10_hit_symbol	Category model only for .1 splice
Glyma.17G040500.1	18.687	13.9343	20.7238	1.48726	0.572653	0.430249	1	0.109287	0.0480146	0.194703	0.0881622	0.0701731	0.100351	0.0934466	0.029469	0.110083	0.0716606	Glyma.17G040500.1	1104	1558	2	signaling/kinases	Histidine kinase-, DNA gyrase B-, and HSP90-like ATPase; Mitochondrial branched-chain alpha-ketoacid dehydrogenase kinase	pyruvate dehydrogenase kinase	GO:ATP binding	ATPDHK,PDK	Glyma.17G040500.1
Glyma.09G079000.1	1219.66	1081.03	1279.07	1.1832	0.242692	0.184646	0.807151	4.41544	4.15593	5.32743	6.60893	6.0439	5.00725	5.30606	4.63573	5.05586	4.17376	Glyma.09G079000.1	1110	1824	2	signaling/kinases	Histidine kinase-, DNA gyrase B-, and HSP90-like ATPase; Mitochondrial branched-chain alpha-ketoacid dehydrogenase kinase	pyruvate dehydrogenase kinase	GO:ATP binding	ATPDHK,PDK	Glyma.09G079000.1
Glyma.15G188500.1	982.441	915.694	1011.05	1.10413	0.142913	0.417448	1	3.37303	2.94682	3.2227	4.71753	3.81837	3.73976	4.11511	3.18465	4.1662	3.11151	Glyma.15G188500.1	1110	2052	2	signaling/kinases	Histidine kinase-, DNA gyrase B-, and HSP90-like ATPase; Mitochondrial branched-chain alpha-ketoacid dehydrogenase kinase	pyruvate dehydrogenase kinase	GO:ATP binding	ATPDHK,PDK	Glyma.15G188500.1
Glyma.14G127500.1	104.3	78.7518	115.25	1.46345	0.549377	0.091475	0.617081	0.924134	0.598837	1.41815	0.753982	0.5893	1.00126	0.586062	0.521901	0.665351	0.583171	Glyma.14G127500.1	513	1041	1	signaling/kinases	Histidine kinase-, DNA gyrase B-, and HSP90-like ATPase	pyruvate dehydrogenase kinase	GO:ATP binding	ATPDHK,PDK	Glyma.14G127500.1
Glyma.13G119800.1	15.4216	14.1505	15.9664	1.12832	0.17418	0.872525	1	0.0544126	0	0.129253	0.0707461	0.035834	0.0704609	0.0477187	0.0263347	0.0681053	0.068613	Glyma.13G119800.1	807	2034	4	signaling/kinases	Mitochondrial branched-chain alpha-ketoacid dehydrogenase kinase; Histidine kinase-, DNA gyrase B-, and HSP90-like ATPase	pyruvate dehydrogenase kinase	GO:ATP binding	ATPDHK,PDK	Glyma.13G119800.1
100-200mg
id	baseMean	baseMeanA	baseMeanB	foldChange	log2FoldChange	pval	padj	R211_441_100.R1.PF.fastq.rpkm_RPKMs	R231_487_100.R1.fastq.rpkm_RPKMs	R232_488_100.R1.fastq.rpkm_RPKMs	R227_A4_100.R1.fastq.rpkm_RPKMs	R228_A6_100.R1.fastq.rpkm_RPKMs	R229_N5_100.R1.fastq.rpkm_RPKMs	R230_N7_100.R1.fastq.rpkm_RPKMs	R212_444_100.R1.PF.fastq.rpkm_RPKMs	R240_A1_100.R1.fastq.rpkm_RPKMs	R244_N3_100.R1.fastq.rpkm_RPKMs	Model	cds_Length	cDNA_Length	Splice_Count	Category	PFAM_Annotation	best_arabidopsis_TAIR10_hit_defline	Gene_Ontology_Annotation	best_arabidopsis_TAIR10_hit_symbol	Category model only for .1 splice
Glyma.17G040500.1	17.6516	14.8426	18.8555	1.27037	0.345244	0.539478	0.923921	0.0358525	0.0964166	0.0873673	0.0949655	0.114165	0.0779303	0.108432	0.0533737	0.0801702	0.0784872	Glyma.17G040500.1	1104	1558	2	signaling/kinases	Histidine kinase-, DNA gyrase B-, and HSP90-like ATPase; Mitochondrial branched-chain alpha-ketoacid dehydrogenase kinase	pyruvate dehydrogenase kinase	GO:ATP binding	ATPDHK,PDK	Glyma.17G040500.1
Glyma.09G079000.1	818.461	714.778	862.897	1.20722	0.271693	0.1195	0.398694	2.51554	2.58906	3.03065	4.49616	3.72005	3.285	4.31685	2.80379	2.72834	3.29619	Glyma.09G079000.1	1110	1824	2	signaling/kinases	Histidine kinase-, DNA gyrase B-, and HSP90-like ATPase; Mitochondrial branched-chain alpha-ketoacid dehydrogenase kinase	pyruvate dehydrogenase kinase	GO:ATP binding	ATPDHK,PDK	Glyma.09G079000.1
Glyma.15G188500.1	1043.87	1058.47	1037.61	0.980296	-0.0287106	0.98922	1	2.81157	2.51185	2.71234	5.37686	3.95842	3.31348	4.97189	3.83767	3.476	4.32705	Glyma.15G188500.1	1110	2052	2	signaling/kinases	Histidine kinase-, DNA gyrase B-, and HSP90-like ATPase; Mitochondrial branched-chain alpha-ketoacid dehydrogenase kinase	pyruvate dehydrogenase kinase	GO:ATP binding	ATPDHK,PDK	Glyma.15G188500.1
Glyma.14G127500.1	75.9798	68.381	79.2365	1.15875	0.212569	0.462844	0.857108	0.467592	0.432902	0.588407	0.34517	0.746736	0.571504	0.691468	0.455322	0.442053	0.587335	Glyma.14G127500.1	513	1041	1	signaling/kinases	Histidine kinase-, DNA gyrase B-, and HSP90-like ATPase	pyruvate dehydrogenase kinase	GO:ATP binding	ATPDHK,PDK	Glyma.14G127500.1
Glyma.13G119800.1	11.3495	11.2461	11.3938	1.01313	0.0188193	1	1	0.0196159	0.0415423	0.026025	0.0484943	0.0777314	0.0268618	0.046945	0.0327065	0.0387844	0.0534396	Glyma.13G119800.1	807	2034	4	signaling/kinases	Mitochondrial branched-chain alpha-ketoacid dehydrogenase kinase; Histidine kinase-, DNA gyrase B-, and HSP90-like ATPase	pyruvate dehydrogenase kinase	GO:ATP binding	ATPDHK,PDK	Glyma.13G119800.1
Highlighted: main PDHK gene in soybean
