# Supplementary material for: An embryo lethal transgenic line manifests global expression changes and elevated protein/oil ratios in heterozygous soybean plants
Source: PLoS One. 2020 Jun 9;15(6):e0233721. doi: 10.1371/journal.pone.0233721 (PMC7282645; doi:10.1371/journal.pone.0233721)
Supplement: S9 Table — (XLSX) [file pone.0233721.s016.xlsx]

## Sheet: explanation
S9 Table. Complete DESeq and RNA-Seq data for genes more highly expressed in non-transgenic segregant (Neg) plants compared to transgenic (Pos) plants.
DESeq output filtered as described below for each sheet.
RPKMs for each sample shown, as well as average for each group.
PFAM and Arabidopsis annotations from Phytozome included, as well as annotation functional category.
CDS length (coding sequence only) and cDNA length (coding sequence plus UTRs) also shown.
Splice_Count: Number of total splice variants for this model, as only .1 is shown.
Worksheet: sig in 10-25mg stage
10-25mg whole seed fresh weight, immature cotyledons
Models with padj ≤0.05
Models with fold change ≤0.5
Higher in negative
Average Neg RPKM ≥5
Filtered to end with .1 only
96	models
Data lined up with annotations
Worksheet: sig in 100-200mg stage
100-200mg whole seed fresh weight, immature cotyledons
Models with padj ≤0.05
Models with fold change ≤0.5
Higher in negative
Average Neg RPKM ≥5
Filtered to end with .1 only
147	models
Data lined up with annotations
Worksheet: sig in both stages
7	models
Significant in both 10-25mg and 100-200mg
The intersection of the above two lists
Worksheet: category pie charts
Pie charts for the functional annotations of all 3 lists, with numbers of models and percentages

## Sheet: sig in 10-25mg stage
id	baseMean	baseMeanA	baseMeanB	foldChange	log2FoldChange	pval	padj	R209_441_10.R1.PF.fastq.rpkm_RPKMs	R225_487_10.R1.fastq.rpkm_RPKMs	R226_488_10.R1.fastq.rpkm_RPKMs	R221_A4_10.R1.fastq.rpkm_RPKMs	R222_A8_10.R1.fastq.rpkm_RPKMs	R223_N5_10.R1.fastq.rpkm_RPKMs	R224_N7_10.R1.fastq.rpkm_RPKMs	R210_444_10.R1.PF.fastq.rpkm_RPKMs	R239_A1_10.R1.fastq.rpkm_RPKMs	R243_N1_10.R1.fastq.rpkm_RPKMs	Pos Ave RPKM	Neg Ave RPKM	Model	cds_Length	cDNA_Length	Splice_Count	Category	PFAM_Annotation	best_arabidopsis_TAIR10_hit_defline	Gene_Ontology_Annotation	best_arabidopsis_TAIR10_hit_symbol	Category model only for .1 splice
Glyma.01G000200.1	1075.64	1787.01	770.762	0.431312	-1.21319	6.59286e-09	1.36551e-06	18.6629	1.4065	1.15036	5.68411	2.97887	5.68611	4.9776	15.1579	15.2993	9.58634	5.79235	13.3478	Glyma.01G000200.1	285	1046	1	unknown	None	None	None	No Hit	Glyma.01G000200.1
Glyma.01G138500.1	330.021	510.164	252.817	0.49556	-1.01287	1.59751e-05	0.00151784	6.36969	2.12314	1.17236	3.86286	2.86088	4.29575	3.83065	6.5431	7.7676	7.29398	3.50219	7.20156	Glyma.01G138500.1	552	552	1	cell division/cycle	None	phragmoplast orienting kinesin 2	None	POK2	Glyma.01G138500.1
Glyma.01G180400.1	1820.89	2855.8	1377.36	0.482302	-1.05199	1.95319e-08	3.85622e-06	26.0546	14.094	10.136	10.7828	11.2455	10.1257	7.27614	28.8525	27.9076	23.8413	12.8164	26.8671	Glyma.01G180400.1	828	828	1	signaling/kinases	Cysteine-rich secretory protein family	CAP (Cysteine-rich secretory proteins, Antigen 5, and Pathogenesis-related 1 protein) superfamily protein	None	No Hit	Glyma.01G180400.1
Glyma.02G198800.1	340.54	551.805	249.998	0.453055	-1.14224	1.58355e-07	2.68921e-05	13.4117	3.71472	6.96037	6.0928	4.99222	5.24278	5.67449	12.2905	15.8587	16.011	6.58415	14.7201	Glyma.02G198800.1	273	292	1	ribosomal protein	Mitochondrial ribosomal protein L51 / S25 / CI-B8 domain	NADH-ubiquinone oxidoreductase B8 subunit, putative	None	No Hit	Glyma.02G198800.1
Glyma.03G192600.1	1280.09	1986.76	977.24	0.491877	-1.02363	1.80239e-06	0.00023325	5.32844	0.694284	0.634453	4.75298	2.18898	4.29952	2.62904	4.93636	8.68666	4.73953	2.93253	6.12085	Glyma.03G192600.1	2427	2550	1	membrane/transporter	Plant PDR ABC transporter associated; ABC transporter; ABC-2 type transporter	pleiotropic drug resistance 6	GO:ATP binding; GO:ATPase activity; GO:membrane	ATPDR6,PDR6	Glyma.03G192600.1
Glyma.05G081200.1	9159.59	17980.7	5379.12	0.299162	-1.741	9.43884e-24	5.85122e-21	57.0246	62.0866	36.3966	18.7786	20.603	24.5747	23.9025	179.095	98.1185	75.9278	34.7667	117.714	Glyma.05G081200.1	1155	1186	1	unknown	None	None	None	No Hit	Glyma.05G081200.1
Glyma.05G133500.1	403.251	665.796	290.732	0.436669	-1.19539	1.19088e-07	2.10295e-05	8.16076	0.892233	2.43744	6.94729	4.25514	3.09159	3.5774	6.61453	12.7085	10.1187	4.19455	9.8139	Glyma.05G133500.1	531	531	1	oxidation/reduction	C-terminal domain of 1-Cys peroxiredoxin; AhpC/TSA family	1-cysteine peroxiredoxin 1	GO:antioxidant activity; GO:oxidoreductase activity; GO:oxidation-reduction process; GO:peroxiredoxin activity	ATPER1,PER1	Glyma.05G133500.1
Glyma.06G269000.1	392.635	784.125	224.854	0.286759	-1.80209	9.86938e-18	4.16615e-15	9.56225	1.76175	3.11408	1.69445	1.9366	2.47832	1.82113	9.92556	10.8627	12.3378	3.19551	11.042	Glyma.06G269000.1	495	552	1	oxidation/reduction	Glutaredoxin	Glutaredoxin family protein	GO:electron carrier activity; GO:protein disulfide oxidoreductase activity; GO:cell redox homeostasis	No Hit	Glyma.06G269000.1
Glyma.07G169900.1	246.909	457.677	156.58	0.34212	-1.54743	2.37406e-11	6.49548e-09	16.6759	2.05654	2.3281	2.76467	1.39845	2.44011	2.40625	15.7775	10.9261	9.95137	4.29572	12.2183	Glyma.07G169900.1	291	291	1	protein metabolism	Papain family cysteine protease	Cysteine proteinases superfamily protein	GO:cysteine-type peptidase activity; GO:proteolysis	No Hit	Glyma.07G169900.1
Glyma.08G195000.1	554.119	930.686	392.733	0.421982	-1.24475	1.51864e-10	3.82452e-08	3.7891	1.34336	4.62142	1.34501	0.671548	1.50933	1.59162	5.62591	2.987	6.53568	2.12448	5.04953	Glyma.08G195000.1	789	1420	1	oxidation/reduction	Putative Phosphatase	Pyridoxal phosphate phosphatase-related protein	GO:phosphatase activity	No Hit	Glyma.08G195000.1
Glyma.08G195100.1	669.434	1282.01	406.9	0.317392	-1.65566	8.53e-18	3.61799e-15	5.80312	0.90389	5.82472	1.71122	0.263249	1.41172	1.51878	9.86512	4.50162	8.9905	2.49096	7.78575	Glyma.08G195100.1	819	1269	1	oxidation/reduction	Putative Phosphatase	Pyridoxal phosphate phosphatase-related protein	GO:phosphatase activity	No Hit	Glyma.08G195100.1
Glyma.08G269900.1	632.877	1021.76	466.215	0.456288	-1.13198	3.3185e-08	6.28579e-06	5.63699	4.58624	6.06144	4.60707	3.24381	5.84879	3.74034	15.9089	7.74682	8.67015	4.81781	10.7753	Glyma.08G269900.1	180	734	1	unknown	None	None	None	No Hit	Glyma.08G269900.1
Glyma.08G277300.1	110.47	173.583	83.4217	0.480587	-1.05713	0.000277155	0.0155994	4.75636	1.34629	1.99383	2.91726	2.05314	3.4866	4.29641	5.64028	6.50358	6.87967	2.97855	6.34117	Glyma.08G277300.1	213	213	1	growth/development	None	tetratricopeptide repeat (TPR)-containing protein	None	No Hit	Glyma.08G277300.1
Glyma.09G106100.1	70.4855	124.71	47.2463	0.378848	-1.40031	2.63949e-05	0.00233439	5.76575	0.46177	1.01651	1.97262	0.803422	1.75786	1.90745	5.95164	4.22315	5.16885	1.95505	5.11454	Glyma.09G106100.1	189	189	1	unknown	None	None	None	No Hit	Glyma.09G106100.1
Glyma.09G164000.1	297.098	566.937	181.453	0.320058	-1.64359	1.41289e-13	4.55449e-11	7.33106	4.4033	6.1793	5.34684	2.84411	7.65187	4.59439	20.8004	14.528	17.0018	5.4787	17.4434	Glyma.09G164000.1	252	252	1	unknown	None	None	None	No Hit	Glyma.09G164000.1
Glyma.09G169900.1	426.811	660.288	326.749	0.494858	-1.01491	1.01884e-05	0.00103812	18.1465	2.21141	6.06077	8.221	5.16372	7.45075	6.82684	20.663	13.4956	12.8676	7.72585	15.6754	Glyma.09G169900.1	327	327	1	oxidation/reduction	Aldo/keto reductase family	NAD(P)-linked oxidoreductase superfamily protein	None	No Hit	Glyma.09G169900.1
Glyma.10G125700.1	1026.72	1720.67	729.313	0.423855	-1.23836	5.97301e-10	1.40448e-07	15.9292	3.55441	2.89156	2.50157	3.64432	3.42865	3.25965	15.8546	9.68063	9.59162	5.02991	11.709	Glyma.10G125700.1	1140	1140	1	protein metabolism	None	Class II aaRS and biotin synthetases superfamily protein	None	No Hit	Glyma.10G125700.1
Glyma.10G166600.1	1526.38	2638.03	1049.96	0.398009	-1.32913	2.83246e-12	8.39764e-10	15.8756	5.99088	5.74358	4.52704	2.53682	5.24471	5.49333	20.3021	10.8157	17.5087	6.48742	16.2088	Glyma.10G166600.1	825	1257	1	growth/development	Protein kinase domain	phosphoenolpyruvate carboxylase kinase 1	GO:protein kinase activity; GO:ATP binding; GO:protein phosphorylation	ATPPCK1,PPCK1	Glyma.10G166600.1
Glyma.10G292200.1	463.828	831.175	306.394	0.368628	-1.43976	3.45268e-11	9.16375e-09	6.49774	0.424911	0.743632	2.11769	1.65057	1.58333	2.02078	5.01676	7.49574	5.00034	2.14838	5.83761	Glyma.10G292200.1	681	1115	1	flavonoid pathway	Chalcone-flavanone isomerase	Chalcone-flavanone isomerase family protein	GO:intramolecular lyase activity	A11,CFI,TT5	Glyma.10G292200.1
Glyma.11G208700.1	433.972	674.442	330.913	0.490647	-1.02724	8.1324e-07	0.000117031	4.88337	1.99991	1.76568	1.54721	0.604304	4.62954	2.64645	4.52135	7.61442	4.00258	2.58235	5.37945	Glyma.11G208700.1	708	985	1	stress/senescence	None	oxidative stress 3	None	ATOXS3,OXS3	Glyma.11G208700.1
Glyma.13G011200.1	2083.65	3404.18	1517.71	0.445836	-1.16541	2.01304e-11	5.59405e-09	22.6375	35.211	20.6406	8.96109	8.92506	14.1445	13.2615	71.0101	26.7087	23.1318	17.683	40.2835	Glyma.13G011200.1	261	654	1	rDNA gene	None	None	None	No Hit	Glyma.13G011200.1
Glyma.13G011500.1	1422.18	2602.08	916.505	0.35222	-1.50545	2.84456e-17	1.15671e-14	9.98495	15.8121	7.79648	4.45596	4.07651	6.89462	5.83573	34.2412	18.0052	15.7102	7.83662	22.6522	Glyma.13G011500.1	891	891	1	rDNA gene	None	None	None	No Hit	Glyma.13G011500.1
Glyma.13G011600.1	2621.44	6538.6	942.664	0.144169	-2.79417	7.69505e-53	1.94898e-49	66.9868	48.1267	30.626	13.5392	13.2725	20.4012	17.6317	416.52	108.72	97.9497	30.0834	207.73	Glyma.13G011600.1	243	243	1	rDNA gene	None	None	None	No Hit	Glyma.13G011600.1
Glyma.13G011700.1	796.111	2366.42	123.119	0.0520273	-4.26459	2.77734e-95	1.23101e-90	4.16916	0.96202	0.509741	0.188418	0.399926	0.48255	0.406556	44.6215	4.47909	6.97795	1.01691	18.6929	Glyma.13G011700.1	972	972	1	rDNA gene	None	None	None	No Hit	Glyma.13G011700.1
Glyma.13G011800.1	18581.3	44060.2	7661.83	0.173894	-2.52372	5.70431e-48	1.05348e-44	442.345	331.271	179.805	69.5082	65.1989	95.9274	65.7275	1664.23	769.012	625.682	178.54	1019.64	Glyma.13G011800.1	132	335	1	rDNA gene	None	None	None	No Hit	Glyma.13G011800.1
Glyma.13G012100.1	25894	46265.9	17163.2	0.370968	-1.43063	4.07865e-17	1.64346e-14	257.005	391.419	218.918	116.344	126.456	155.754	143.849	838.572	455.411	366.057	201.392	553.347	Glyma.13G012100.1	204	649	1	rDNA gene	None	None	None	No Hit	Glyma.13G012100.1
Glyma.13G012200.1	6136.36	10330.2	4339.01	0.420033	-1.25143	2.20127e-12	6.57024e-10	39.1401	50.8557	23.2957	16.2537	16.084	30.4417	22.7385	117.613	44.2389	43.8862	28.4014	68.5792	Glyma.13G012200.1	303	1165	1	rDNA gene	None	None	None	No Hit	Glyma.13G012200.1
Glyma.13G012400.1	28402.8	45721.9	20980.3	0.458869	-1.12385	2.24405e-11	6.17791e-09	39.4462	76.6671	40.2212	21.6225	22.2904	29.3329	26.3499	138.073	57.0983	48.6999	36.5614	81.2905	Glyma.13G012400.1	4356	4356	1	rDNA gene	None	None	None	No Hit	Glyma.13G012400.1
Glyma.13G012500.1	100314	174353	68582.4	0.393354	-1.3461	2.88276e-15	1.01408e-12	752.09	904.958	474.354	223.807	239.57	310.215	246.649	2165.84	681.338	608.215	450.235	1151.8	Glyma.13G012500.1	1170	1170	1	rDNA gene	None	None	None	No Hit	Glyma.13G012500.1
Glyma.13G012600.1	5125.17	9240.4	3361.5	0.363783	-1.45885	2.48782e-16	9.38459e-14	80.0545	103.259	62.8851	33.9542	42.0923	49.5491	45.9604	304.657	106.774	88.5174	59.6792	166.65	Glyma.13G012600.1	429	429	1	rDNA gene	None	None	None	No Hit	Glyma.13G012600.1
Glyma.13G012700.1	31997.9	54576.1	22321.5	0.408998	-1.28983	1.37608e-14	4.67378e-12	825.95	1282.35	656.343	281.341	288.023	366.415	287.436	2825.28	727.02	660.532	569.694	1404.28	Glyma.13G012700.1	300	300	1	rDNA gene	None	None	None	No Hit	Glyma.13G012700.1
Glyma.13G012800.1	5309.52	9518.49	3505.68	0.368302	-1.44104	5.91524e-16	2.14028e-13	47.9514	60.4663	36.9959	19.7344	24.7276	29.6883	26.7906	177.591	61.5324	51.9163	35.1935	97.0133	Glyma.13G012800.1	759	759	1	rDNA gene	None	None	None	No Hit	Glyma.13G012800.1
Glyma.13G013000.1	5309.52	9518.49	3505.68	0.368302	-1.44104	5.91524e-16	2.14028e-13	47.9514	60.4663	36.9959	19.7344	24.7276	29.6883	26.7906	177.591	61.5324	51.9163	35.1935	97.0133	Glyma.13G013000.1	759	759	1	rDNA gene	None	None	None	No Hit	Glyma.13G013000.1
Glyma.13G013100.1	39569.3	74125.3	24759.6	0.334023	-1.58198	1.2272e-19	5.9447e-17	542.407	439.324	264.332	126.874	136.848	177.396	136.808	1417.36	491.092	431.626	260.57	780.025	Glyma.13G013100.1	735	735	1	rDNA gene	None	None	None	No Hit	Glyma.13G013100.1
Glyma.13G013200.1	3173.42	6957.35	1551.74	0.223036	-2.16465	1.78934e-33	1.86611e-30	10.5663	6.52888	3.65199	2.01413	1.56602	2.73135	2.40985	32.2059	12.9405	11.086	4.20979	18.7442	Glyma.13G013200.1	2874	2874	1	rDNA gene	None	None	None	No Hit	Glyma.13G013200.1
Glyma.13G013600.1	52366.2	105784	29473	0.278616	-1.84365	4.02573e-26	2.83229e-23	450.267	417.915	240.072	105.563	119.311	165.728	141.28	1604.42	511.744	413.756	234.305	843.306	Glyma.13G013600.1	474	970	1	rDNA gene	None	None	None	No Hit	Glyma.13G013600.1
Glyma.13G013700.1	2358.4	4150.59	1590.31	0.383153	-1.38401	6.71168e-13	2.06256e-10	48.1079	96.7737	67.4641	29.2432	64.8844	69.1426	66.9075	399.448	40.9401	65.4598	63.2176	168.616	Glyma.13G013700.1	189	189	1	rDNA gene	None	None	None	No Hit	Glyma.13G013700.1
Glyma.13G013800.1	31997.9	54576.1	22321.5	0.408998	-1.28983	1.37608e-14	4.67378e-12	825.95	1282.35	656.343	281.341	288.023	366.415	287.436	2825.28	727.02	660.532	569.694	1404.28	Glyma.13G013800.1	300	300	1	rDNA gene	None	None	None	No Hit	Glyma.13G013800.1
Glyma.13G013900.1	5403.03	10496.8	3219.97	0.306756	-1.70484	1.4097e-22	7.90924e-20	80.3796	79.9061	37.0576	25.68	24.1094	39.4152	25.9201	193.798	137.599	109.9	44.6383	147.099	Glyma.13G013900.1	555	555	1	rDNA gene	None	None	None	No Hit	Glyma.13G013900.1
Glyma.13G014100.1	43668.1	86189.9	25444.5	0.295214	-1.76017	4.41594e-25	2.92134e-22	962.186	1135.79	580.466	242.847	252.405	318.621	247.731	3437.42	1083.48	925.69	534.292	1815.53	Glyma.13G014100.1	300	367	1	rDNA gene	None	None	None	No Hit	Glyma.13G014100.1
Glyma.13G014200.1	5403.03	10496.8	3219.97	0.306756	-1.70484	1.4097e-22	7.90924e-20	80.3796	79.9061	37.0576	25.68	24.1094	39.4152	25.9201	193.798	137.599	109.9	44.6383	147.099	Glyma.13G014200.1	555	555	1	rDNA gene	None	None	None	No Hit	Glyma.13G014200.1
Glyma.13G014600.1	3379.96	5390.63	2518.24	0.467151	-1.09804	3.23945e-09	7.03843e-07	90.2767	114.926	41.3808	34.6468	37.5056	74.1742	51.0239	275.602	61.1535	74.5005	63.4191	137.085	Glyma.13G014600.1	303	303	1	rDNA gene	None	None	None	No Hit	Glyma.13G014600.1
Glyma.13G014700.1	41243.7	82459.8	23579.7	0.285954	-1.80615	1.7385e-24	1.12491e-21	381.63	246.287	158.589	81.5194	90.7439	115.71	89.0565	1027.54	384.807	326.645	166.219	579.663	Glyma.13G014700.1	1101	1101	1	rDNA gene	None	None	None	No Hit	Glyma.13G014700.1
Glyma.13G015300.1	20432.1	32165.4	15403.6	0.478886	-1.06225	4.3377e-11	1.14783e-08	36.836	82.8511	40.4674	19.3418	17.6119	25.8792	21.129	118.296	53.0332	51.261	34.8738	74.1969	Glyma.13G015300.1	3357	3357	1	rDNA gene	None	None	None	No Hit	Glyma.13G015300.1
Glyma.13G015400.1	23575.1	47592.6	13281.9	0.279076	-1.84127	2.50912e-26	1.77941e-23	187.208	166.719	96.8346	48.7106	53.7864	66.0121	62.4946	536.135	279.462	238.206	97.395	351.268	Glyma.13G015400.1	594	1051	1	rDNA gene	None	None	None	No Hit	Glyma.13G015400.1
Glyma.13G015600.1	4349.2	9241.53	2252.49	0.243736	-2.03661	1.56978e-30	1.39156e-27	141.064	133.336	77.7094	44.3321	49.7157	59.1727	55.2381	510.247	272.655	213.441	80.0811	332.114	Glyma.13G015600.1	216	216	1	rDNA gene	None	None	None	No Hit	Glyma.13G015600.1
Glyma.13G016000.1	15580.9	24726.3	11661.4	0.471621	-1.0843	9.88754e-11	2.52307e-08	38.9685	71.3027	36.9433	21.1908	19.5716	28.8699	24.6198	119.759	56.6671	47.4305	34.4952	74.6188	Glyma.13G016000.1	2487	2569	1	rDNA gene	None	None	None	No Hit	Glyma.13G016000.1
Glyma.13G016300.1	5874.34	10745.3	3786.8	0.352415	-1.50465	8.23984e-20	4.03556e-17	117.965	213.46	123.157	50.6591	43.4302	65.8042	46.6494	382.005	232.731	203.204	94.4463	272.647	Glyma.13G016300.1	306	306	1	rDNA gene	None	None	None	No Hit	Glyma.13G016300.1
Glyma.13G016400.1	5159.87	11288.1	2533.48	0.224437	-2.15562	1.63152e-33	1.72178e-30	16.8679	11.9352	7.10356	3.50239	3.2292	5.27962	4.55051	62.7519	20.0435	17.059	7.49548	33.2848	Glyma.13G016400.1	2622	2622	1	rDNA gene	None	None	None	No Hit	Glyma.13G016400.1
Glyma.13G016700.1	146483	230035	110675	0.481123	-1.05552	9.90478e-11	2.52307e-08	965.541	1482.09	707.944	314.534	335.006	432.432	344.383	2431.22	890.749	800.793	654.561	1374.26	Glyma.13G016700.1	813	1295	1	rDNA gene	None	None	None	No Hit	Glyma.13G016700.1
Glyma.13G017200.1	19642.8	30722.6	14894.4	0.484802	-1.04453	9.1133e-11	2.34164e-08	32.9895	73.9604	36.0199	17.1905	15.7346	22.984	18.8896	106.528	45.8273	43.7373	31.1098	65.3642	Glyma.13G017200.1	3639	3639	1	rDNA gene	None	None	None	No Hit	Glyma.13G017200.1
Glyma.13G018000.1	17244.4	29184	12127.5	0.415553	-1.26689	7.52775e-15	2.60669e-12	32.9002	64.3793	30.5786	13.5323	11.9455	18.4117	14.2359	107.211	43.8288	43.4724	26.5691	64.8373	Glyma.13G018000.1	3483	3483	1	rDNA gene	None	None	None	No Hit	Glyma.13G018000.1
Glyma.13G018100.1	2766.49	4969.51	1822.34	0.366704	-1.44731	5.3455e-17	2.14417e-14	47.1544	63.9856	27.0278	15.9063	10.4797	22.2747	18.4731	141.235	53.5878	47.0609	29.3288	80.6279	Glyma.13G018100.1	477	477	1	rDNA gene	None	None	None	No Hit	Glyma.13G018100.1
Glyma.13G018700.1	47868.5	87940.7	30694.7	0.349038	-1.51854	1.27395e-18	5.76184e-16	133.89	167.375	92.4541	43.8811	45.8091	65.1252	55.0077	474.411	151.395	122.307	86.2204	249.371	Glyma.13G018700.1	2727	2727	1	rDNA gene	None	None	None	No Hit	Glyma.13G018700.1
Glyma.13G018800.1	2309.37	4970.39	1168.93	0.235178	-2.08817	1.19653e-30	1.09349e-27	8.48699	5.23249	3.3548	1.7376	1.35369	2.42232	2.16803	26.3672	10.0807	8.44899	3.53656	14.9656	Glyma.13G018800.1	2571	2571	1	rDNA gene	None	None	None	No Hit	Glyma.13G018800.1
Glyma.13G019700.1	12976.1	23650.5	8401.28	0.355226	-1.49319	1.68122e-18	7.45174e-16	39.1478	49.4134	22.9799	11.8738	10.4675	16.7064	13.659	116.058	44.0125	39.5087	23.464	66.5265	Glyma.13G019700.1	2751	2751	1	rDNA gene	None	None	None	No Hit	Glyma.13G019700.1
Glyma.13G019900.1	5403.03	10496.8	3219.97	0.306756	-1.70484	1.4097e-22	7.90924e-20	80.3796	79.9061	37.0576	25.68	24.1094	39.4152	25.9201	193.798	137.599	109.9	44.6383	147.099	Glyma.13G019900.1	555	555	1	rDNA gene	None	None	None	No Hit	Glyma.13G019900.1
Glyma.13G020100.1	9130.29	15535.5	6385.2	0.411007	-1.28277	9.03084e-14	2.95408e-11	21.9167	35.6249	20.051	11.2478	10.8332	15.2669	13.6558	77.2043	32.2536	27.1303	18.3709	45.5294	Glyma.13G020100.1	2643	2643	1	rDNA gene	None	None	None	No Hit	Glyma.13G020100.1
Glyma.13G020300.1	5703.78	9503.36	4075.39	0.428836	-1.2215	5.81973e-11	1.51736e-08	83.7356	121.849	58.3289	36.8071	54.3696	81.4454	64.3695	367.266	60.3456	80.1172	71.558	169.243	Glyma.13G020300.1	432	432	1	rDNA gene	None	None	None	No Hit	Glyma.13G020300.1
Glyma.13G020800.1	29899.3	65200.2	14770.3	0.226538	-2.14218	1.03075e-34	1.2333e-31	234.985	176.677	95.4538	51.2946	47.7841	71.6046	61.8392	713.523	374.752	311.729	105.663	466.668	Glyma.13G020800.1	357	1084	1	rDNA gene	None	None	None	No Hit	Glyma.13G020800.1
Glyma.13G021100.1	40645.5	71695.1	27338.6	0.381317	-1.39094	2.70811e-16	1.01294e-13	339.215	520.196	286.903	152.649	161.949	203.526	194.473	1111.62	561.341	455.293	265.559	709.419	Glyma.13G021100.1	204	784	1	rDNA gene	None	None	None	No Hit	Glyma.13G021100.1
Glyma.13G021200.1	101457	170841	71721.7	0.419816	-1.25217	3.86061e-14	1.29144e-11	1138.42	1879.16	910.802	386.157	411.538	516.386	414.929	3770.27	1110.22	952.084	808.2	1944.19	Glyma.13G021200.1	210	679	1	rDNA gene	None	None	None	No Hit	Glyma.13G021200.1
Glyma.13G021600.1	94607.6	163717	64989.3	0.396961	-1.33293	3.09298e-16	1.15203e-13	880.73	1523.14	699.66	291.584	299.213	396.794	321.099	2752.81	1116.31	951.309	630.317	1606.81	Glyma.13G021600.1	210	789	1	rDNA gene	None	None	None	No Hit	Glyma.13G021600.1
Glyma.13G021800.1	10204.5	24566.4	4049.34	0.164832	-2.60093	5.7987e-49	1.16827e-45	323.598	159.772	76.0923	44.7505	31.2896	64.0256	52.078	926.162	553.394	447.834	107.372	642.463	Glyma.13G021800.1	297	297	1	rDNA gene	None	None	None	No Hit	Glyma.13G021800.1
Glyma.13G022000.1	2369.61	5090.47	1203.54	0.236429	-2.08052	1.87144e-30	1.64255e-27	8.2241	5.01719	3.24487	1.69975	1.31201	2.33815	2.11584	25.2833	9.74283	8.18429	3.4217	14.4035	Glyma.13G022000.1	2736	2736	1	rDNA gene	None	None	None	No Hit	Glyma.13G022000.1
Glyma.13G022200.1	12976.1	23650.5	8401.28	0.355226	-1.49319	1.68122e-18	7.45174e-16	38.7255	48.8803	22.732	11.7457	10.3546	16.5262	13.5117	114.806	43.5377	39.0825	23.2109	65.8089	Glyma.13G022200.1	2781	2781	1	rDNA gene	None	None	None	No Hit	Glyma.13G022200.1
Glyma.13G022300.1	7703.01	13639.4	5158.84	0.378231	-1.40266	6.46092e-16	2.32821e-13	34.3518	45.8818	26.5654	15.4491	14.9644	19.9328	18.0774	108.809	49.5072	43.3769	25.0318	67.231	Glyma.13G022300.1	1419	1572	1	rDNA gene	None	None	None	No Hit	Glyma.13G022300.1
Glyma.13G022500.1	2417.49	5189.33	1229.56	0.236939	-2.07741	1.99388e-30	1.73286e-27	8.76909	5.43246	3.48729	1.81017	1.40976	2.57267	2.27893	27.0563	10.5244	8.81241	3.68005	15.4644	Glyma.13G022500.1	2598	2598	1	rDNA gene	None	None	None	No Hit	Glyma.13G022500.1
Glyma.13G022600.1	3232.34	7040.51	1600.27	0.227295	-2.13736	1.43212e-32	1.42644e-29	41.4707	24.7865	14.2475	8.24331	6.57398	10.7449	9.86987	121.987	51.379	43.8971	16.5624	72.4209	Glyma.13G022600.1	753	753	1	rDNA gene	None	None	None	No Hit	Glyma.13G022600.1
Glyma.13G023100.1	16953.5	26696.1	12778.2	0.478654	-1.06295	1.61069e-10	4.04485e-08	36.5345	69.8305	39.1905	19.0954	18.1543	24.9753	20.5146	122.549	45.0483	40.399	32.6136	69.3322	Glyma.13G023100.1	2979	2979	1	rDNA gene	None	None	None	No Hit	Glyma.13G023100.1
Glyma.13G023200.1	1615.08	3251.59	913.719	0.281007	-1.83132	2.20397e-25	1.50289e-22	28.9581	48.7986	26.783	15.7542	15.0214	19.5433	19.3324	98.6546	98.167	75.832	24.8844	90.8845	Glyma.13G023200.1	279	279	1	rDNA gene	None	None	None	No Hit	Glyma.13G023200.1
Glyma.13G023600.1	69648	130987	43360	0.331026	-1.59498	1.34248e-20	6.87899e-18	177.35	228.329	119.612	57.0518	61.5016	82.5139	69.5799	636.636	223.563	180.424	113.705	346.874	Glyma.13G023600.1	2922	2922	1	rDNA gene	None	None	None	No Hit	Glyma.13G023600.1
Glyma.13G023700.1	52555.2	86047.2	38201.4	0.443959	-1.1715	2.84868e-12	8.41756e-10	126.423	229.842	118.861	57.8145	64.0211	83.4756	70.5901	439.297	163.695	134.6	107.29	245.864	Glyma.13G023700.1	2709	2709	1	rDNA gene	None	None	None	No Hit	Glyma.13G023700.1
Glyma.13G024100.1	91308.5	182831	52084.5	0.284878	-1.81158	1.40134e-25	9.62982e-23	256.922	265.744	150.357	80.1291	84.2729	111.283	101.529	853.248	407.432	335.182	150.034	531.954	Glyma.13G024100.1	810	2665	1	rDNA gene	None	None	None	No Hit	Glyma.13G024100.1
Glyma.13G024200.1	6390.84	13555.1	3320.45	0.24496	-2.02938	1.25244e-30	1.13291e-27	120.405	106.471	65.9393	37.3414	43.5776	50.9608	47.5395	386.188	248.241	201.585	67.4621	278.671	Glyma.13G024200.1	378	378	1	rDNA gene	None	None	None	No Hit	Glyma.13G024200.1
Glyma.13G347600.1	932.115	1643.54	627.22	0.381628	-1.38976	3.24062e-11	8.75826e-09	2.06232	0.0251265	0.448317	3.44835	0.462701	1.25247	5.53845	1.26764	5.38141	8.78079	1.89111	5.14328	Glyma.13G347600.1	2481	2481	2	lipid metabolism	Lipoxygenase; PLAT/LH2 domain	lipoxygenase 1	GO:oxidoreductase activity, acting on single donors with incorporation of molecular oxygen, incorporation of two atoms of oxygen; GO:metal ion binding; GO:oxidation-reduction process; GO:protein binding	ATLOX1,LOX1	Glyma.13G347600.1
Glyma.14G121900.1	91.5084	176.027	55.286	0.314076	-1.67081	2.20193e-08	4.30893e-06	5.59683	0.981261	0.936258	1.39295	2.10898	1.59845	1.34805	6.23505	6.07732	6.6872	1.99468	6.33319	Glyma.14G121900.1	216	216	1	membrane/transporter	Vacuolar protein sorting-associated protein 35	VPS35 homolog A	None	VPS35A,ZIP3	Glyma.14G121900.1
Glyma.14G143600.1	162.724	254.602	123.348	0.484474	-1.04551	4.09755e-05	0.00337579	5.89395	1.14174	3.85203	3.11466	2.84782	4.08047	3.22517	5.35367	9.08527	7.43803	3.45084	7.29232	Glyma.14G143600.1	273	273	1	oxidation/reduction	Glutathione S-transferase, C-terminal domain	glutathione S-transferase TAU 8	None	ATGSTU8,GSTU8	Glyma.14G143600.1
Glyma.14G215000.1	118.283	184.566	89.8766	0.486961	-1.03812	0.000248054	0.0143558	5.49643	1.39989	1.34821	2.66222	1.55576	2.44577	2.14067	5.71894	5.60122	3.84399	2.43556	5.05472	Glyma.14G215000.1	285	285	2	unknown	Protein of unknown function (DUF726)	Protein of unknown function (DUF726)	None	No Hit	Glyma.14G215000.1
Glyma.15G194700.1	170.281	355.529	90.8891	0.255645	-1.96779	1.18924e-14	4.10204e-12	3.98292	0.437466	0.620887	2.33327	1.56287	3.06673	2.25013	4.78816	10.049	9.52837	2.03632	8.12185	Glyma.15G194700.1	342	342	1	cell division/cycle	None	structural maintenance of chromosome 3	None	ATCAP-C,ATSMC3,ATSMC4,SMC3	Glyma.15G194700.1
Glyma.16G052000.1	2734.58	4585.06	1941.52	0.423446	-1.23975	1.70102e-11	4.75679e-09	24.5135	6.45912	10.2353	4.37578	1.82641	9.63498	4.98147	27.1436	18.3518	16.7658	8.86094	20.7537	Glyma.16G052000.1	1146	1716	2	lipid metabolism	Glycerophosphoryl diester phosphodiesterase family	PLC-like phosphodiesterases superfamily protein	GO:glycerophosphodiester phosphodiesterase activity; GO:glycerol metabolic process	No Hit	Glyma.16G052000.1
Glyma.16G110000.1	2879.98	4746.6	2080	0.438209	-1.19031	1.23302e-11	3.50332e-09	134.505	95.1878	72.8588	40.7082	65.7032	46.0174	55.1462	114.642	184.129	207.554	72.8753	168.775	Glyma.16G110000.1	219	219	1	unknown	None	None	None	No Hit	Glyma.16G110000.1
Glyma.16G113800.1	163.007	321.646	95.0185	0.295413	-1.75919	2.95023e-12	8.68867e-10	7.70268	1.03117	0.886981	1.32783	0.928587	0.816344	0.660271	8.8028	5.47227	4.51206	1.90769	6.26237	Glyma.16G113800.1	399	399	1	membrane/transporter	None	Glucose-6-phosphate/phosphate translocator-related	None	APE2,TPT	Glyma.16G113800.1
Glyma.16G174400.1	5180.03	9347.72	3393.88	0.36307	-1.46168	2.10956e-16	8.09551e-14	26.5058	34.0824	20.6541	11.1602	13.7979	16.3951	15.1267	100.339	35.4574	29.335	19.6746	55.0439	Glyma.16G174400.1	1314	1314	1	signaling/kinases	Leucine Rich Repeat	Leucine-rich repeat transmembrane protein kinase family protein	GO:protein binding	No Hit	Glyma.16G174400.1
Glyma.16G174500.1	2246.56	4033.52	1480.72	0.367105	-1.44574	2.44859e-16	9.27607e-14	8.37811	12.0566	7.03881	4.07163	3.78097	5.84304	5.28742	26.4849	15.6832	13.1669	6.63665	18.445	Glyma.16G174500.1	1698	1698	1	disease resistance	Leucine Rich Repeat	receptor like protein 2	GO:protein binding	AtRLP2,RLP2	Glyma.16G174500.1
Glyma.17G031100.1	64.0716	139.117	31.9093	0.22937	-2.12425	5.03123e-12	1.45753e-09	3.13655	1.67695	1.89223	0.688505	0.852473	1.21907	0.648687	3.13244	7.71519	8.20215	1.44492	6.34992	Glyma.17G031100.1	171	171	1	unknown	None	None	None	No Hit	Glyma.17G031100.1
Glyma.17G182400.1	404.811	631.578	307.625	0.487074	-1.03779	2.11973e-06	0.00026924	14.5506	3.1765	4.22926	3.18013	3.62369	3.80354	3.17939	13.8583	8.78131	8.57799	5.10617	10.4059	Glyma.17G182400.1	471	471	1	signaling/kinases	Hexokinase	hexokinase 3	GO:ATP binding; GO:phosphotransferase activity, alcohol group as acceptor; GO:carbohydrate metabolic process	HXK3	Glyma.17G182400.1
Glyma.18G202300.1	189.854	306.973	139.66	0.454959	-1.13619	1.03213e-05	0.00104805	10.1851	1.02475	2.67795	8.96	8.56998	0.862641	1.96272	2.86517	14.187	15.8039	4.89188	10.952	Glyma.18G202300.1	219	219	1	disease resistance	Wound-induced protein	Wound-responsive family protein	None	No Hit	Glyma.18G202300.1
Glyma.19G098500.1	3358.76	6326.53	2086.85	0.329858	-1.60008	1.3747e-17	5.74824e-15	37.1118	4.6466	15.4982	7.04322	1.74527	8.57162	7.30266	52.7538	18.1614	33.0882	11.7028	34.6678	Glyma.19G098500.1	1323	1406	1	stress/senescence	Glycerophosphoryl diester phosphodiesterase family	senescence-related gene 3	GO:glycerophosphodiester phosphodiesterase activity; GO:glycerol metabolic process	SRG3	Glyma.19G098500.1
Glyma.20G027200.1	371.645	599.121	274.155	0.457596	-1.12785	2.71013e-07	4.39204e-05	4.35873	1.49362	2.29519	2.4827	2.04505	2.76021	3.01618	4.74759	6.45507	6.45878	2.63595	5.88715	Glyma.20G027200.1	378	793	1	hormone related	None	nodulin-related protein 1	None	ATNRP1,NRP1	Glyma.20G027200.1
Glyma.20G077700.1	2009.6	4014.45	1150.37	0.286558	-1.8031	6.31099e-21	3.27164e-18	10.8926	4.92149	6.53832	16.0897	11.5464	12.8248	13.0838	13.396	55.0947	49.7725	10.8424	39.4211	Glyma.20G077700.1	798	798	1	unknown	None	None	None	No Hit	Glyma.20G077700.1
Glyma.20G146200.1	1464.95	2952.44	827.451	0.28026	-1.83516	4.52835e-23	2.73078e-20	1.23011	0.444081	8.56223	6.05287	3.66147	4.64503	4.3703	2.56099	25.6146	18.7204	4.13801	15.632	Glyma.20G146200.1	1320	1488	1	seed storage	Cupin	cupin family protein	GO:nutrient reservoir activity	PAP85	Glyma.20G146200.1
Glyma.20G148200.1	1465.35	2952.4	828.043	0.280464	-1.83411	4.9034e-23	2.93697e-20	1.22928	0.443783	8.5429	6.07517	3.66717	4.64629	4.36271	2.55927	25.6018	18.7031	4.13818	15.6214	Glyma.20G148200.1	1320	1489	1	seed storage	Cupin	cupin family protein	GO:nutrient reservoir activity	PAP85	Glyma.20G148200.1
Glyma.U005800.1	43282.5	78609.3	28142.5	0.358004	-1.48195	4.38226e-18	1.895e-15	156.736	242.155	134.172	73.1146	72.9321	98.0859	90.8732	574.736	266.005	217.277	124.01	352.673	Glyma.U005800.1	258	1728	1	unknown	None	None	None	No Hit	Glyma.U005800.1
Glyma.U007200.1	6138.55	10132.1	4427.04	0.436932	-1.19452	1.30686e-10	3.30055e-08	41.6115	60.7936	28.9744	18.4861	25.9877	41.1913	31.9983	175.374	31.1656	41.2615	35.5776	82.6005	Glyma.U007200.1	303	944	1	unknown	None	None	None	No Hit	Glyma.U007200.1
Glyma.U007400.1	21570.3	56850.8	6450.09	0.113456	-3.13979	1.13498e-67	1.11792e-63	657.714	143.518	88.027	26.7809	21.0898	46.0534	34.202	2230.25	800.062	636.35	145.341	1222.22	Glyma.U007400.1	360	360	1	unknown	None	None	None	No Hit	Glyma.U007400.1

## Sheet: sig in 100-200mg stage
id	baseMean	baseMeanA	baseMeanB	foldChange	log2FoldChange	pval	padj	R211_441_100.R1.PF.fastq.rpkm_RPKMs	R231_487_100.R1.fastq.rpkm_RPKMs	R232_488_100.R1.fastq.rpkm_RPKMs	R227_A4_100.R1.fastq.rpkm_RPKMs	R228_A6_100.R1.fastq.rpkm_RPKMs	R229_N5_100.R1.fastq.rpkm_RPKMs	R230_N7_100.R1.fastq.rpkm_RPKMs	R212_444_100.R1.PF.fastq.rpkm_RPKMs	R240_A1_100.R1.fastq.rpkm_RPKMs	R244_N3_100.R1.fastq.rpkm_RPKMs	Pos Ave RPKM	Neg Ave RPKM	Model	cds_Length	cDNA_Length	Splice_Count	Category	PFAM_Annotation	best_arabidopsis_TAIR10_hit_defline	Gene_Ontology_Annotation	best_arabidopsis_TAIR10_hit_symbol	Category model only for .1 splice
Glyma.06G179200.1	1926.87	3091.2	1427.87	0.461914	-1.1143	1.40055e-10	1.29868e-08	3.68202	4.64049	4.41653	2.07222	4.4866	2.57161	5.85811	12.9753	6.97071	6.68192	3.96108	8.87597	Glyma.06G179200.1	2433	2618	2	carbohydrate metabolism	Raffinose synthase or seed imbibition protein Sip1	Raffinose synthase family protein	None	SIP1	Glyma.06G179200.1
Glyma.09G061300.1	2122.21	3723.59	1435.91	0.385625	-1.37473	9.61554e-16	2.0689e-13	5.07801	6.20064	5.11729	7.14309	4.06528	6.09635	9.96738	22.6189	13.8128	14.1064	6.23829	16.8461	Glyma.09G061300.1	1263	1661	2	carbohydrate metabolism	GDP-fucose protein O-fucosyltransferase	O-fucosyltransferase family protein	None	No Hit	Glyma.09G061300.1
Glyma.16G175300.1	2269.91	3662.42	1673.12	0.456833	-1.13026	2.11808e-11	2.37672e-09	8.20003	7.10767	6.53683	6.37988	8.13161	4.92365	10.8869	16.9679	16.4954	16.8796	7.45237	16.781	Glyma.16G175300.1	1383	1630	1	carbohydrate metabolism	UDP-glucoronosyl and UDP-glucosyl transferase	UDP-glucosyl transferase 88A1	GO:transferase activity, transferring hexosyl groups; GO:metabolic process	UGT88A1	Glyma.16G175300.1
Glyma.04G030400.1	868.007	1389.33	644.582	0.463951	-1.10796	7.3023e-10	5.62893e-08	2.24518	2.61405	2.48229	2.51921	2.7687	2.67954	3.78448	7.14578	5.52583	5.62674	2.72764	6.09945	Glyma.04G030400.1	1218	1706	1	cell wall	Cellulase (glycosyl hydrolase family 5)	Glycosyl hydrolase superfamily protein	GO:hydrolase activity, hydrolyzing O-glycosyl compounds; GO:carbohydrate metabolic process	No Hit	Glyma.04G030400.1
Glyma.06G030500.1	2624.13	4298.07	1906.73	0.443625	-1.17259	7.09754e-12	8.63067e-10	6.61614	7.38842	6.55044	6.94256	8.16524	7.79406	10.6811	20.9597	16.4848	16.8329	7.734	18.0925	Glyma.06G030500.1	1263	1779	1	cell wall	Cellulase (glycosyl hydrolase family 5)	Glycosyl hydrolase superfamily protein	GO:hydrolase activity, hydrolyzing O-glycosyl compounds; GO:carbohydrate metabolic process	No Hit	Glyma.06G030500.1
Glyma.07G243600.1	1949.63	4005.28	1068.63	0.266806	-1.90614	8.4926e-28	5.88159e-25	5.44556	6.89633	6.62717	8.92434	3.98458	14.2829	18.6521	61.7069	27.3636	20.2076	9.25899	36.426	Glyma.07G243600.1	477	825	2	disease resistance	Pathogenesis-related protein Bet v I family	MLP-like protein 423	GO:defense response; GO:response to biotic stimulus	MLP423	Glyma.07G243600.1
Glyma.13G301200.1	644.066	999.545	491.718	0.491942	-1.02344	1.56387e-08	9.09066e-07	1.67232	2.74995	2.83268	1.95903	2.93513	3.19066	5.1755	4.68611	6.84516	6.84395	2.93075	6.12508	Glyma.13G301200.1	456	1212	1	disease resistance	Wound-induced protein	Wound-responsive family protein	None	No Hit	Glyma.13G301200.1
Glyma.17G030200.1	411.041	931.096	188.16	0.202084	-2.30697	8.67712e-34	8.18299e-31	1.17126	1.6953	0.758608	1.30941	0.58434	1.77572	2.68363	12.4076	5.57433	4.14641	1.42547	7.3761	Glyma.17G030200.1	477	947	1	disease resistance	Pathogenesis-related protein Bet v I family	None	GO:defense response; GO:response to biotic stimulus	No Hit	Glyma.17G030200.1
Glyma.17G030300.1	333.171	703.283	174.552	0.248196	-2.01045	3.72713e-24	1.86666e-21	0.801536	1.47744	0.843987	1.37608	0.551429	1.87679	2.86098	9.81911	4.59297	3.22237	1.39832	5.87815	Glyma.17G030300.1	477	896	1	disease resistance	Pathogenesis-related protein Bet v I family	None	GO:defense response; GO:response to biotic stimulus	No Hit	Glyma.17G030300.1
Glyma.17G154500.1	1885.9	3014.22	1402.34	0.465241	-1.10395	1.28897e-10	1.20658e-08	4.32376	4.84844	4.89856	3.65338	4.44184	5.94215	9.33697	13.3279	10.8185	11.7735	5.3493	11.9733	Glyma.17G154500.1	1557	1888	1	disease resistance	Leucine Rich Repeat	plant intracellular ras group-related LRR 4	GO:protein binding	PIRL4	Glyma.17G154500.1
Glyma.11G184100.1	7798.47	13820.2	5217.72	0.377542	-1.40529	1.01648e-16	2.4503e-14	10.9408	10.0994	7.47701	18.6904	9.87711	11.539	21.6244	46.9781	29.1591	30.1329	12.8926	35.4233	Glyma.11G184100.1	2439	2932	3	DNA replication/repair related	BRCA1 C Terminus (BRCT) domain; Poly(ADP-ribose) polymerase catalytic domain; PADR1 (NUC008) domain; WGR domain; Poly(ADP-ribose) polymerase, regulatory domain	NAD+ ADP-ribosyltransferases;NAD+ ADP-ribosyltransferases	GO:NAD+ ADP-ribosyltransferase activity; GO:protein ADP-ribosylation; GO:nucleus	No Hit	Glyma.11G184100.1
Glyma.12G088300.1	7476.19	13224.3	5012.73	0.379056	-1.39952	1.95091e-16	4.51547e-14	9.14439	8.0959	5.96045	13.7195	8.38678	9.39342	17.745	40.5849	21.6221	23.0239	10.3494	28.4103	Glyma.12G088300.1	2448	3508	1	DNA replication/repair related	Poly(ADP-ribose) polymerase, regulatory domain; WGR domain; BRCA1 C Terminus (BRCT) domain; Poly(ADP-ribose) polymerase catalytic domain; PADR1 (NUC008) domain	NAD+ ADP-ribosyltransferases;NAD+ ADP-ribosyltransferases	GO:NAD+ ADP-ribosyltransferase activity; GO:protein ADP-ribosylation; GO:nucleus	No Hit	Glyma.12G088300.1
Glyma.10G292200.1	658.151	1032.67	497.644	0.481901	-1.05319	2.29838e-10	2.01727e-08	6.8275	4.55535	1.57346	2.36957	3.03686	1.3666	2.82605	6.63012	5.45373	9.03567	3.2222	7.03984	Glyma.10G292200.1	681	1115	1	flavonoid pathway	Chalcone-flavanone isomerase	Chalcone-flavanone isomerase family protein	GO:intramolecular lyase activity	A11,CFI,TT5	Glyma.10G292200.1
Glyma.01G124500.1	3278.51	6202.31	2025.46	0.326565	-1.61456	4.54141e-22	1.87248e-19	5.35811	3.68865	4.35414	9.74801	6.53195	16.845	40.37	26.7564	38.7702	52.9215	12.4137	39.4827	Glyma.01G124500.1	774	1181	1	growth/development	Ferritin-like domain	ferretin 1	GO:ferric iron binding; GO:cellular iron ion homeostasis	ATFER1,FER1	Glyma.01G124500.1
Glyma.03G050100.1	670.489	1555.42	291.232	0.187237	-2.41706	1.2546e-42	1.91752e-39	0.808942	0.451684	0.3898	1.10767	1.54506	1.48118	7.1053	5.49374	8.62409	16.4235	1.84138	10.1804	Glyma.03G050100.1	780	1164	2	growth/development	Ferritin-like domain	ferretin 1	GO:ferric iron binding; GO:cellular iron ion homeostasis	ATFER1,FER1	Glyma.03G050100.1
Glyma.08G344600.1	948.835	1463.65	728.201	0.497525	-1.00716	5.74765e-08	2.91984e-06	5.70187	3.04471	3.41559	6.37726	4.19544	3.98686	6.56214	15.0988	7.25095	7.57289	4.75484	9.97422	Glyma.08G344600.1	633	1107	3	growth/development	None	serine-rich protein-related	None	No Hit	Glyma.08G344600.1
Glyma.13G170800.1	471.088	802.935	328.868	0.409582	-1.28778	1.34795e-11	1.57641e-09	1.45536	2.55099	2.2799	3.49654	1.27505	4.27816	5.10329	9.86319	5.9133	6.75136	2.9199	7.50928	Glyma.13G170800.1	486	806	1	growth/development	None	NHL domain-containing protein	None	No Hit	Glyma.13G170800.1
Glyma.06G242900.1	612.586	1496.72	233.672	0.156123	-2.67925	3.26419e-48	7.23402e-45	0.95484	0.58177	1.03414	0.474219	0.844581	3.08727	5.53236	13.9482	12.8108	8.67333	1.78702	11.8108	Glyma.06G242900.1	195	936	2	heavy metal	None	metallothionein 3	None	ATMT3,MT3	Glyma.06G242900.1
Glyma.08G346600.1	7059.41	11411.5	5194.21	0.455171	-1.13552	8.2345e-11	8.17429e-09	16.7079	13.6361	18.1491	96.9368	32.2299	65.4722	120.206	113.907	110.987	129.264	51.9055	118.052	Glyma.08G346600.1	423	725	2	heavy metal	Plant PEC family metallothionein	Plant EC metallothionein-like protein, family 15	GO:zinc ion binding	No Hit	Glyma.08G346600.1
Glyma.12G154300.1	272.169	633.467	117.327	0.185214	-2.43274	1.19325e-32	1.04731e-29	0.612919	0.374433	0.748393	0.385059	0.62277	1.99071	3.98175	8.29105	7.27311	5.21805	1.24515	6.92741	Glyma.12G154300.1	195	677	1	heavy metal	None	metallothionein 3	None	ATMT3,MT3	Glyma.12G154300.1
Glyma.13G274000.1	468.39	732.48	355.208	0.484938	-1.04413	2.74901e-08	1.50613e-06	4.7604	3.72562	2.71076	3.02883	2.80589	2.32873	4.40122	10.3945	5.63482	5.85895	3.39449	7.2961	Glyma.13G274000.1	390	756	1	heavy metal	Yippee zinc-binding/DNA-binding /Mis18, centromere assembly	Yippee family putative zinc-binding protein	None	No Hit	Glyma.13G274000.1
Glyma.14G189500.1	5299.83	8711.03	3837.89	0.440579	-1.18253	9.70924e-12	1.15841e-09	15.9643	12.9982	14.172	15.0385	14.0694	19.1957	26.6416	56.8369	34.8388	27.6391	16.8685	39.7716	Glyma.14G189500.1	960	1636	1	heavy metal	Heavy-metal-associated domain	Heavy metal transport/detoxification superfamily protein	GO:metal ion binding; GO:metal ion transport	No Hit	Glyma.14G189500.1
Glyma.18G157800.1	15778	27272.9	10851.6	0.39789	-1.32956	7.30042e-16	1.58618e-13	208.88	106.313	99.105	87.7617	68.1531	193.216	218.777	489.185	306.729	322.383	140.315	372.766	Glyma.18G157800.1	273	550	1	heavy metal	Plant PEC family metallothionein	Plant EC metallothionein-like protein, family 15	GO:zinc ion binding	No Hit	Glyma.18G157800.1
Glyma.11G191600.1	285.343	504.49	191.422	0.379436	-1.39807	1.08155e-11	1.28521e-09	3.25839	1.53347	1.65106	2.53639	1.99828	1.6897	3.48892	9.64611	5.17152	4.06478	2.30803	6.29414	Glyma.11G191600.1	600	600	1	histone related	Core histone H2A/H2B/H3/H4	Histone superfamily protein	GO:DNA binding	No Hit	Glyma.11G191600.1
Glyma.12G082700.1	698.805	1454.14	375.09	0.257946	-1.95486	1.33852e-27	9.12737e-25	2.73966	2.11561	1.6821	3.31835	1.27422	2.20168	5.04353	14.1945	9.31417	8.02869	2.62502	10.5124	Glyma.12G082700.1	678	1034	1	histone related	Core histone H2A/H2B/H3/H4	Histone superfamily protein	GO:DNA binding	No Hit	Glyma.12G082700.1
Glyma.09G238300.1	1662.58	3054.37	1066.1	0.34904	-1.51854	1.06596e-16	2.55389e-14	8.64126	5.02264	5.69118	14.666	16.5376	6.22018	13.9671	47.5563	24.9674	16.0246	10.1066	29.5161	Glyma.09G238300.1	324	772	2	hormone related	Gibberellin regulated protein	GAST1 protein homolog 4	None	GASA4	Glyma.09G238300.1
Glyma.18G259400.1	1042.27	1880.2	683.149	0.363338	-1.46062	4.79323e-15	9.48449e-13	5.95684	3.70759	3.20788	9.38806	10.3893	4.05233	7.80357	29.1205	14.111	10.61	6.35794	17.9472	Glyma.18G259400.1	324	785	1	hormone related	Gibberellin regulated protein	GAST1 protein homolog 4	None	GASA4	Glyma.18G259400.1
Glyma.20G027200.1	535.045	982.428	343.309	0.349449	-1.51684	3.5909e-19	1.10529e-16	5.3433	6.4169	1.90722	1.27939	1.85254	2.38084	2.51011	8.33659	8.98635	10.5286	3.09862	9.28386	Glyma.20G027200.1	378	793	1	hormone related	None	nodulin-related protein 1	None	ATNRP1,NRP1	Glyma.20G027200.1
Glyma.01G123100.1	647.369	1195.81	412.324	0.344809	-1.53613	6.96903e-16	1.52539e-13	2.34161	2.25677	1.49511	6.87691	1.76861	1.97726	5.18971	14.6151	8.94086	4.03652	3.12943	9.19748	Glyma.01G123100.1	513	961	1	lipid metabolism	Phosphatidylethanolamine-binding protein	PEBP (phosphatidylethanolamine-binding protein) family protein	None	No Hit	Glyma.01G123100.1
Glyma.03G052200.1	993.623	1587.15	739.253	0.465773	-1.1023	1.30305e-09	9.5464e-08	3.68372	2.98115	2.18891	4.72486	2.44934	2.70401	4.60958	9.87188	7.17271	5.00931	3.33451	7.3513	Glyma.03G052200.1	513	1603	1	lipid metabolism	Phosphatidylethanolamine-binding protein	PEBP (phosphatidylethanolamine-binding protein) family protein	None	No Hit	Glyma.03G052200.1
Glyma.05G004300.1	2784.1	6860.59	1037.03	0.151158	-2.72587	4.94625e-60	1.56597e-56	11.856	13.556	4.25607	22.1751	7.48155	7.17917	22.1583	121.308	70.4746	67.0247	12.666	86.269	Glyma.05G004300.1	597	597	1	lipid metabolism	Oleosin	Oleosin family protein	GO:monolayer-surrounded lipid storage body; GO:integral component of membrane	No Hit	Glyma.05G004300.1
Glyma.12G084000.1	1257.78	2265.2	826.025	0.364659	-1.45538	1.8631e-17	4.84336e-15	1.98599	2.28691	1.81737	1.79654	1.67175	2.64344	4.77805	6.82524	6.70517	7.16985	2.42572	6.90009	Glyma.12G084000.1	1878	2455	2	lipid metabolism	Lecithin:cholesterol acyltransferase	Lecithin:cholesterol acyltransferase family protein	GO:O-acyltransferase activity; GO:lipid metabolic process	No Hit	Glyma.12G084000.1
Glyma.13G347600.1	370581	585645	278410	0.47539	-1.07282	5.55702e-11	5.74142e-09	577.004	684.518	699.071	925.586	337.9	1231.95	1137.21	1590.79	1769.11	1932.14	799.034	1764.01	Glyma.13G347600.1	2481	2481	2	lipid metabolism	Lipoxygenase; PLAT/LH2 domain	lipoxygenase 1	GO:oxidoreductase activity, acting on single donors with incorporation of molecular oxygen, incorporation of two atoms of oxygen; GO:metal ion binding; GO:oxidation-reduction process; GO:protein binding	ATLOX1,LOX1	Glyma.13G347600.1
Glyma.15G026300.1	1.24954e+06	1.94476e+06	951588	0.489309	-1.03118	3.18699e-10	2.69577e-08	2184.05	2615.96	2150.07	2005.1	1612.42	2915.22	3379.84	5246.92	5257.7	4834.2	2408.95	5112.94	Glyma.15G026300.1	2574	2830	1	lipid metabolism	Lipoxygenase; PLAT/LH2 domain	lipoxygenase 1	GO:oxidoreductase activity, acting on single donors with incorporation of molecular oxygen, incorporation of two atoms of oxygen; GO:metal ion binding; GO:oxidation-reduction process; GO:protein binding	ATLOX1,LOX1	Glyma.15G026300.1
Glyma.18G275600.1	4830.93	8010.98	3468.06	0.432913	-1.20785	1.18844e-12	1.72707e-10	9.6806	7.05527	6.60125	4.67348	8.06376	5.57501	10.0865	25.4886	14.6015	13.0322	7.39084	17.7075	Glyma.18G275600.1	1917	3392	4	lipid metabolism	Phosphatidylinositol 3- and 4-kinase	phosphoinositide 4-kinase gamma 7	GO:phosphotransferase activity, alcohol group as acceptor	ATPI4K GAMMA 7,PI4K GAMMA 7,UBDK GAMMA 7	Glyma.18G275600.1
Glyma.19G004800.1	767.646	1520.36	445.052	0.292728	-1.77237	1.56535e-21	6.06049e-19	1.78473	1.2879	0.714117	9.93799	2.04311	1.61123	5.37374	17.1272	8.82845	8.11709	3.2504	11.3576	Glyma.19G004800.1	570	1006	1	lipid metabolism	Oleosin	Oleosin family protein	GO:monolayer-surrounded lipid storage body; GO:integral component of membrane	No Hit	Glyma.19G004800.1
Glyma.01G200100.1	1882.89	3759.77	1078.52	0.286858	-1.80159	2.18965e-27	1.45944e-24	1.31188	2.21029	1.68084	0.580693	0.961734	5.21644	11.8597	11.4034	8.66057	17.8162	3.40308	12.6267	Glyma.01G200100.1	1791	2281	3	membrane/transporter	POT family	nitrate transporter 1.5	GO:transporter activity; GO:transport; GO:membrane; GO:transmembrane transport; GO:integral component of membrane	NRT1.5	Glyma.01G200100.1
Glyma.05G006000.1	23241	38308.6	16783.5	0.438112	-1.19063	2.32436e-12	3.1125e-10	74.3014	74.1838	75.5795	72.5485	107.216	86.1006	182.047	251.998	224.116	198.077	95.9966	224.73	Glyma.05G006000.1	546	1269	4	membrane/transporter	ADP-ribosylation factor family	ADP-ribosylation factor A1F	GO:GTP binding; GO:small GTPase mediated signal transduction; GO:nucleus; GO:cytoplasm; GO:intracellular	ARFA1F,ATARFA1F	Glyma.05G006000.1
Glyma.06G145200.1	1328.56	2117.27	990.55	0.467844	-1.0959	5.50535e-11	5.70131e-09	6.406	5.42838	2.40374	2.30819	1.88308	1.79447	2.90395	12.7995	4.38061	5.21098	3.30397	7.46369	Glyma.06G145200.1	1752	2155	2	membrane/transporter	POT family	Major facilitator superfamily protein	GO:transporter activity; GO:transport; GO:membrane	No Hit	Glyma.06G145200.1
Glyma.11G042000.1	1215.9	2467.96	679.305	0.27525	-1.86118	2.5416e-28	1.81697e-25	1.04143	1.5507	0.980455	0.642148	0.608879	3.08604	6.72592	7.46164	5.52471	11.2789	2.0908	8.08842	Glyma.11G042000.1	1791	2337	1	membrane/transporter	POT family	nitrate transporter 1.5	GO:transporter activity; GO:transport; GO:membrane; GO:transmembrane transport; GO:integral component of membrane	NRT1.5	Glyma.11G042000.1
Glyma.13G224400.1	3487.74	5562.9	2598.39	0.467092	-1.09822	5.58923e-11	5.76344e-09	5.93422	8.05963	5.78875	5.33129	3.9828	6.94291	9.99345	17.3545	14.2891	12.1015	6.57615	14.5817	Glyma.13G224400.1	1998	2840	1	membrane/transporter	Dynamin GTPase effector domain; Dynamin central region; Dynamin family	Dynamin related protein 4C	GO:GTPase activity; GO:GTP binding	DRP4C	Glyma.13G224400.1
Glyma.13G224600.1	839.597	1317.77	634.665	0.48162	-1.05403	1.38338e-09	1.00684e-07	2.40302	4.5589	2.55114	2.74072	1.77175	3.46901	3.87206	6.8265	6.94432	5.90502	3.05237	6.55862	Glyma.13G224600.1	1491	1491	1	membrane/transporter	Dynamin central region; Dynamin GTPase effector domain; Dynamin family	Dynamin related protein 4C	GO:GTPase activity; GO:GTP binding	DRP4C	Glyma.13G224600.1
Glyma.14G012400.1	1574.44	2558.64	1152.64	0.45049	-1.15043	1.22387e-10	1.15357e-08	2.46011	2.89779	2.83209	2.47559	3.55536	2.24547	4.39555	10.0504	5.57464	4.86356	2.98028	6.82953	Glyma.14G012400.1	2244	2809	2	membrane/transporter	OPT oligopeptide transporter protein	oligopeptide transporter 1	GO:transmembrane transport	ATOPT1,OPT1	Glyma.14G012400.1
Glyma.17G203500.1	872.985	1527.06	592.669	0.388112	-1.36545	1.94276e-14	3.59541e-12	4.46588	2.45067	2.00126	1.08001	2.02919	3.39313	6.09701	11.7729	6.84015	6.22861	3.07388	8.28057	Glyma.17G203500.1	1383	1383	1	membrane/transporter	Sulfate transporter family	molybdate transporter 1	GO:sulfate transmembrane transporter activity; GO:sulfate transport; GO:integral component of membrane	MOT1	Glyma.17G203500.1
Glyma.19G006400.1	25256.4	39929	18968.2	0.475048	-1.07385	3.64164e-10	3.02833e-08	73.9753	84.2417	93.0771	86.0101	127.573	108.018	221.582	263.118	249.014	222.584	113.497	244.905	Glyma.19G006400.1	546	1213	3	membrane/transporter	ADP-ribosylation factor family	ADP-ribosylation factor A1F	GO:GTP binding; GO:small GTPase mediated signal transduction; GO:nucleus; GO:cytoplasm; GO:intracellular	ARFA1F,ATARFA1F	Glyma.19G006400.1
Glyma.20G106200.1	860.087	1606.56	540.169	0.336226	-1.57249	2.26806e-19	7.12968e-17	1.23993	2.82928	1.92725	1.65875	1.40363	3.35875	3.47584	7.81639	6.56235	6.86148	2.27049	7.08007	Glyma.20G106200.1	1401	1699	1	membrane/transporter	Amino acid permease	Amino acid permease family protein	GO:transport; GO:transmembrane transport; GO:membrane; GO:amino acid transmembrane transporter activity; GO:amino acid transmembrane transport	No Hit	Glyma.20G106200.1
Glyma.05G133500.1	2639.93	4587.78	1805.14	0.393467	-1.34569	1.01244e-15	2.16787e-13	24.5704	29.6686	17.6877	27.7841	17.6665	19.9386	34.692	76.3753	62.6569	54.0282	24.5726	64.3535	Glyma.05G133500.1	531	531	1	oxidation/reduction	C-terminal domain of 1-Cys peroxiredoxin; AhpC/TSA family	1-cysteine peroxiredoxin 1	GO:antioxidant activity; GO:oxidoreductase activity; GO:oxidation-reduction process; GO:peroxiredoxin activity	ATPER1,PER1	Glyma.05G133500.1
Glyma.05G161600.1	1361.22	2801.32	744.031	0.2656	-1.91267	1.88365e-27	1.27466e-24	2.71794	2.57013	1.92645	7.18932	3.5558	3.39638	5.24132	23.6887	9.60418	11.5552	3.79962	14.9493	Glyma.05G161600.1	675	1421	1	oxidation/reduction	Glutathione S-transferase, N-terminal domain; Glutathione S-transferase, C-terminal domain	glutathione S-transferase tau 7	GO:protein binding	ATGSTU7,GST25,GSTU7	Glyma.05G161600.1
Glyma.07G240700.1	793.45	1268.63	589.801	0.464912	-1.10497	2.91378e-09	1.99458e-07	6.64527	4.89054	3.7597	5.16673	5.06921	3.39551	4.78053	18.736	7.47277	6.1794	4.81536	10.7961	Glyma.07G240700.1	885	885	1	oxidation/reduction	TENA/THI-4/PQQC family	Haem oxygenase-like, multi-helical	None	No Hit	Glyma.07G240700.1
Glyma.07G258200.1	14884.7	36658	5553.31	0.15149	-2.72271	8.55224e-60	2.61424e-56	9.73214	28.8653	24.6436	58.2431	8.90248	28.8731	62.0559	375.038	174.182	94.2139	31.6165	214.478	Glyma.07G258200.1	960	1275	2	oxidation/reduction	short chain dehydrogenase	NAD(P)-binding Rossmann-fold superfamily protein	GO:oxidoreductase activity; GO:metabolic process	No Hit	Glyma.07G258200.1
Glyma.08G181700.1	22244.6	34873.6	16832.2	0.482662	-1.05091	6.83419e-10	5.33771e-08	50.7459	47.4853	50.0947	47.544	83.4736	45.3385	110.537	143.561	124.542	128.612	62.1742	132.238	Glyma.08G181700.1	1452	1973	1	oxidation/reduction	Pyridoxal-dependent decarboxylase conserved domain	Pyridoxal phosphate (PLP)-dependent transferases superfamily protein	GO:carboxy-lyase activity; GO:pyridoxal phosphate binding; GO:carboxylic acid metabolic process	emb1075	Glyma.08G181700.1
Glyma.10G189900.1	329.745	783.257	135.382	0.172845	-2.53245	6.28814e-38	7.14647e-35	1.63375	1.39796	0.67816	1.23982	0.780273	2.33175	3.40534	17.982	5.3615	6.95443	1.63815	10.0993	Glyma.10G189900.1	591	591	1	oxidation/reduction	Caleosin related protein	ARABIDOPSIS THALIANA PEROXYGENASE 2	None	ATPXG2	Glyma.10G189900.1
Glyma.11G040300.1	606.977	1101.19	395.172	0.358861	-1.4785	2.72023e-15	5.55624e-13	3.48694	3.39251	2.0441	3.45369	2.86945	4.17472	8.57955	16.934	9.90698	7.73546	4.00014	11.5255	Glyma.11G040300.1	399	714	1	oxidation/reduction	Cytochrome oxidase c subunit VIb	Cytochrome c oxidase, subunit Vib family protein	GO:cytochrome-c oxidase activity; GO:mitochondrion	No Hit	Glyma.11G040300.1
Glyma.15G050600.1	22877.5	36218	17160.2	0.473803	-1.07764	2.2627e-10	1.99385e-08	54.4239	52.0718	56.0322	51.0686	88.9954	50.9799	123.026	159.582	139.636	143.411	68.0854	147.543	Glyma.15G050600.1	1458	1836	2	oxidation/reduction	Pyridoxal-dependent decarboxylase conserved domain	Pyridoxal phosphate (PLP)-dependent transferases superfamily protein	GO:carboxy-lyase activity; GO:pyridoxal phosphate binding; GO:carboxylic acid metabolic process	emb1075	Glyma.15G050600.1
Glyma.03G239700.1	88882.9	193604	44002.2	0.227279	-2.13746	1.27207e-35	1.35862e-32	69.6291	23.8687	50.2521	97.9518	38.5026	199.27	160.424	840.87	280.272	167.161	91.4141	429.435	Glyma.03G239700.1	1284	3391	1	protein metabolism	None	Eukaryotic aspartyl protease family protein	GO:aspartic-type endopeptidase activity; GO:proteolysis	No Hit	Glyma.03G239700.1
Glyma.04G042100.1	4057.96	7143.72	2735.49	0.382922	-1.38488	2.44203e-18	7.09767e-16	8.93389	21.136	15.1135	3.27454	10.7561	14.0946	24.9681	32.9606	32.2381	50.3783	14.0395	38.5257	Glyma.04G042100.1	984	1405	1	protein metabolism	Asparaginase	N-terminal nucleophile aminohydrolases (Ntn hydrolases) superfamily protein	GO:hydrolase activity	No Hit	Glyma.04G042100.1
Glyma.04G183900.1	760.226	1298.91	529.36	0.407541	-1.29498	1.43367e-13	2.38444e-11	5.669	5.0749	4.00977	3.39129	6.18925	3.35963	6.91969	10.4132	13.1818	13.7706	4.94479	12.4552	Glyma.04G183900.1	777	777	1	protein metabolism	50S ribosome-binding GTPase	Nucleolar GTP-binding protein	GO:GTP binding; GO:ferrous iron transmembrane transporter activity; GO:ferrous iron transport; GO:integral component of membrane	No Hit	Glyma.04G183900.1
Glyma.06G043000.1	2245.78	4291.14	1369.2	0.319076	-1.64803	1.12248e-23	5.37862e-21	5.25065	8.83369	6.99601	3.48668	3.46258	8.66843	17.7173	24.4685	23.0892	28.7212	7.77363	25.4263	Glyma.06G043000.1	984	1269	1	protein metabolism	Asparaginase	N-terminal nucleophile aminohydrolases (Ntn hydrolases) superfamily protein	GO:hydrolase activity	No Hit	Glyma.06G043000.1
Glyma.07G169900.1	146.322	245.004	104.029	0.424603	-1.23581	4.27179e-09	2.82598e-07	7.67809	4.06515	1.19539	1.259	1.26774	0.855332	1.59017	9.1729	3.99859	6.0698	2.5587	6.41376	Glyma.07G169900.1	291	291	1	protein metabolism	Papain family cysteine protease	Cysteine proteinases superfamily protein	GO:cysteine-type peptidase activity; GO:proteolysis	No Hit	Glyma.07G169900.1
Glyma.08G241000.1	7704.33	12142.3	5802.36	0.477864	-1.06533	4.9115e-11	5.11082e-09	41.1128	16.3115	32.24	31.4962	13.0887	40.1284	36.9726	66.7378	52.5628	82.9782	30.1929	67.4263	Glyma.08G241000.1	1074	1367	3	protein metabolism	Chorismate mutase type II	chorismate mutase 1	GO:chorismate metabolic process	ATCM1,CM1	Glyma.08G241000.1
Glyma.09G158900.1	71466.5	122472	49607	0.405048	-1.30383	1.74412e-14	3.24132e-12	716.222	595.053	319.282	3011.52	1370.58	510.267	996.592	4057.31	952.39	3434.47	1074.22	2814.72	Glyma.09G158900.1	339	339	1	protein metabolism	Bowman-Birk serine protease inhibitor family	None	GO:serine-type endopeptidase inhibitor activity; GO:extracellular region	No Hit	Glyma.09G158900.1
Glyma.10G058200.1	2494.68	4545.93	1615.58	0.35539	-1.49253	3.53743e-18	9.98671e-16	3.98219	2.77069	2.19968	7.01843	3.08982	3.68824	8.86836	14.9387	12.7129	11.4593	4.51677	13.0369	Glyma.10G058200.1	2154	2599	1	protein metabolism	Aromatic amino acid lyase	PHE ammonia lyase 1	GO:ammonia-lyase activity; GO:biosynthetic process	ATPAL1,PAL1	Glyma.10G058200.1
Glyma.10G214200.1	41514	93783.5	19112.8	0.203797	-2.2948	3.32093e-44	5.88781e-41	84.0312	89.8141	61.8131	183.847	27.3301	179.028	277.047	806.098	659.258	499.383	128.987	654.913	Glyma.10G214200.1	432	1063	5	protein metabolism	Glu-tRNAGln amidotransferase C subunit	None	GO:regulation of translational fidelity	No Hit	Glyma.10G214200.1
Glyma.13G145000.1	1010.59	1823.75	662.099	0.363042	-1.46179	1.53104e-16	3.58106e-14	1.65921	1.27346	0.978697	2.82588	1.35954	1.65631	3.30286	5.9111	5.0052	4.97962	1.86514	5.29864	Glyma.13G145000.1	2151	2573	1	protein metabolism	Aromatic amino acid lyase	PHE ammonia lyase 1	GO:ammonia-lyase activity; GO:biosynthetic process	ATPAL1,PAL1	Glyma.13G145000.1
Glyma.14G086300.1	2940.04	5723.84	1746.98	0.305211	-1.71212	2.06876e-25	1.08514e-22	5.05698	4.45308	5.43995	1.67552	13.54	3.38731	26.1094	24.0923	15.3566	48.4765	8.52318	29.3084	Glyma.14G086300.1	981	1518	4	protein metabolism	Asparaginase	N-terminal nucleophile aminohydrolases (Ntn hydrolases) superfamily protein	GO:hydrolase activity	No Hit	Glyma.14G086300.1
Glyma.14G117700.1	122063	191685	92224.8	0.481127	-1.05551	1.36929e-09	9.97397e-08	590.513	495.781	323.805	3091.08	1387.75	532.384	964.952	3296.6	802.801	2878.91	1055.18	2326.1	Glyma.14G117700.1	357	642	1	protein metabolism	Bowman-Birk serine protease inhibitor family	None	GO:serine-type endopeptidase inhibitor activity; GO:extracellular region	No Hit	Glyma.14G117700.1
Glyma.15G007300.1	2350.57	4100.01	1600.82	0.390442	-1.35682	1.44091e-13	2.392e-11	2.88878	2.52201	4.16194	10.3132	4.02315	8.23344	10.1428	29.9598	9.80576	9.07821	6.04077	16.2812	Glyma.15G007300.1	1242	1906	1	protein metabolism	CBS domain	Cystathionine beta-synthase (CBS) protein	None	No Hit	Glyma.15G007300.1
Glyma.17G238200.1	1099.77	1946.03	737.086	0.378763	-1.40063	3.33924e-16	7.55138e-14	1.86288	1.64384	3.08405	1.03301	5.64529	1.86228	12.0188	8.76543	5.83468	17.6534	3.87859	10.7512	Glyma.17G238200.1	981	1405	1	protein metabolism	Asparaginase	N-terminal nucleophile aminohydrolases (Ntn hydrolases) superfamily protein	GO:hydrolase activity	No Hit	Glyma.17G238200.1
Glyma.18G096400.1	806.359	1427.48	540.165	0.378406	-1.40199	1.82483e-14	3.38421e-12	2.06244	1.41819	2.62579	1.49618	1.94498	1.53035	2.31268	7.44694	5.02639	3.10189	1.91294	5.19174	Glyma.18G096400.1	426	2039	2	protein metabolism	Translation initiation factor SUI1	Translation initiation factor SUI1 family protein	GO:translation initiation factor activity; GO:translational initiation	No Hit	Glyma.18G096400.1
Glyma.19G236600.1	16254.7	33591.4	8824.73	0.262708	-1.92847	2.65652e-28	1.88394e-25	24.584	8.16837	21.2147	57.3606	17.1547	90.8285	74.3906	328.01	115.188	66.4986	41.9574	169.899	Glyma.19G236600.1	1302	1485	1	protein metabolism	None	Eukaryotic aspartyl protease family protein	GO:aspartic-type endopeptidase activity; GO:proteolysis	No Hit	Glyma.19G236600.1
Glyma.13G011700.1	891.024	1374.08	683.999	0.497786	-1.0064	2.83745e-11	3.11302e-09	26.6402	6.07553	0.303418	0.391419	0.474425	0.324774	0.536524	13.2177	9.71215	8.75048	4.96375	10.5601	Glyma.13G011700.1	972	972	1	rDNA gene	None	None	None	No Hit	Glyma.13G011700.1
Glyma.13G023200.1	2966.15	4917.19	2129.99	0.433171	-1.20699	3.52156e-16	7.92325e-14	223.347	81.7714	12.3325	15.8335	15.8908	12.011	18.4549	103.006	165.386	119.215	54.2344	129.202	Glyma.13G023200.1	279	279	1	rDNA gene	None	None	None	No Hit	Glyma.13G023200.1
Glyma.01G095000.1	146274	225749	112214	0.497075	-1.00846	3.7215e-09	2.48793e-07	461.61	441.462	448.054	571.835	374.748	895.271	1057.41	1380.74	1359.12	1056.48	607.199	1265.45	Glyma.01G095000.1	612	1321	1	seed storage	Trypsin and protease inhibitor	kunitz trypsin inhibitor 1	GO:endopeptidase inhibitor activity	ATKTI1,KTI1	Glyma.01G095000.1
Glyma.03G056000.1	177.78	544.451	20.6345	0.0378997	-4.72167	4.04134e-85	2.98544e-81	0.10757	0.0115056	0.0185346	0.742544	0.0161464	0.126474	0.27004	10.955	2.6747	1.50689	0.184688	5.04553	Glyma.03G056000.1	318	816	1	seed storage	Small hydrophilic plant seed protein	Stress induced protein	None	ATEM6,EM6,GEA6	Glyma.03G056000.1
Glyma.12G213600.1	146136	244151	104129	0.426496	-1.2294	7.38035e-13	1.09773e-10	1065.09	524.156	427.649	2277.46	905.976	656.47	1225.84	3793.42	1362.23	2325.88	1011.81	2493.84	Glyma.12G213600.1	468	749	1	seed storage	Protease inhibitor/seed storage/LTP family	None	None	No Hit	Glyma.12G213600.1
Glyma.13G194300.1	44446.4	69659.6	33640.7	0.48293	-1.05012	4.82736e-10	3.89382e-08	341.397	398.571	321.872	1015.8	389.779	510.03	1058.18	929.721	1475	1227.56	576.519	1210.76	Glyma.13G194300.1	381	424	1	seed storage	Albumin I	None	GO:nutrient reservoir activity; GO:pathogenesis	No Hit	Glyma.13G194300.1
Glyma.13G288100.1	593560	1.09222e+06	379848	0.347776	-1.52377	5.86141e-20	1.99079e-17	3915.22	1987.21	1720.27	4028.81	2175.21	2851.92	5101.42	14578.6	5586.05	8176.12	3111.44	9446.93	Glyma.13G288100.1	477	881	1	seed storage	Protease inhibitor/seed storage/LTP family	None	None	No Hit	Glyma.13G288100.1
Glyma.06G042500.1	1563	2671.62	1087.88	0.407198	-1.2962	1.34189e-13	2.24019e-11	4.06413	4.41099	2.81074	3.6996	7.65039	2.48925	6.29283	12.912	10.5117	10.3799	4.48828	11.2678	Glyma.06G042500.1	1773	1773	1	signaling/kinases	Leucine Rich Repeat; Protein kinase domain	Leucine-rich repeat protein kinase family protein	GO:protein kinase activity; GO:ATP binding; GO:protein phosphorylation; GO:protein binding	No Hit	Glyma.06G042500.1
Glyma.06G238200.1	2366.67	3641.67	1820.24	0.499838	-1.00047	7.27241e-09	4.58335e-07	7.53017	9.31301	7.08537	11.8607	5.80127	8.63181	11.3551	23.8649	15.8727	15.1635	8.79677	18.3004	Glyma.06G238200.1	849	1491	1	signaling/kinases	Protein phosphatase 2C	Protein phosphatase 2C family protein	GO:catalytic activity	No Hit	Glyma.06G238200.1
Glyma.12G111000.1	8192.75	12904	6173.65	0.47843	-1.06362	2.99098e-10	2.53724e-08	23.9667	28.43	24.9407	20.7643	22.393	22.3653	36.3921	71.8649	51.2399	42.7472	25.6074	55.284	Glyma.12G111000.1	1245	1741	2	signaling/kinases	Lanthionine synthetase C-like protein	GCR2-like 2	None	GCL2	Glyma.12G111000.1
Glyma.15G100100.1	1051.93	1749.75	752.857	0.430264	-1.2167	3.47672e-12	4.47427e-10	4.30241	4.67864	3.48488	4.35062	3.94715	4.66437	6.19436	12.9793	9.32955	10.5865	4.51749	10.9651	Glyma.15G100100.1	1200	1200	3	signaling/kinases	Protein tyrosine kinase; Protein kinase domain	Protein kinase superfamily protein	GO:protein kinase activity; GO:ATP binding; GO:protein phosphorylation	No Hit	Glyma.15G100100.1
Glyma.02G076600.1	12103.3	27689.2	5423.64	0.195875	-2.35199	7.79068e-43	1.21161e-39	17.8241	18.27	28.909	125.935	16.2045	61.4475	75.2594	516.101	159.386	112.11	49.1213	262.532	Glyma.02G076600.1	462	796	1	stress/senescence	Hsp20/alpha crystallin family	HSP20-like chaperones superfamily protein	None	No Hit	Glyma.02G076600.1
Glyma.02G205600.1	8309.3	13464.5	6099.94	0.45304	-1.14229	7.56783e-11	7.53934e-09	11.3032	10.1499	46.0826	15.7151	19.4787	13.3883	20.1771	58.9423	47.8691	24.1291	19.4707	43.6468	Glyma.02G205600.1	1959	2269	1	stress/senescence	Hsp70 protein	heat shock protein 70B	None	Hsp70b	Glyma.02G205600.1
Glyma.02G252800.1	5004.06	9549.45	3056.03	0.320022	-1.64376	9.00318e-20	2.978e-17	7.89045	10.6229	18.7414	72.5247	9.50845	39.3539	57.3225	168.545	102.397	22.8129	30.852	97.9186	Glyma.02G252800.1	462	715	1	stress/senescence	Hsp20/alpha crystallin family	HSP20-like chaperones superfamily protein	None	No Hit	Glyma.02G252800.1
Glyma.08G068700.1	393.235	718.357	253.897	0.353441	-1.50046	1.06338e-14	2.04037e-12	0.335366	0.313339	12.7967	0.74026	0.561871	0.300162	0.853446	4.18351	13.3917	0.722177	2.27159	6.09913	Glyma.08G068700.1	462	809	1	stress/senescence	Hsp20/alpha crystallin family	HSP20-like chaperones superfamily protein	None	No Hit	Glyma.08G068700.1
Glyma.08G069000.1	460.631	810.99	310.478	0.382838	-1.38519	6.96604e-13	1.04135e-10	0.429018	0.385455	10.9773	0.895327	0.875789	0.545954	1.27803	4.43012	11.1558	0.909785	2.19812	5.49857	Glyma.08G069000.1	462	1023	1	stress/senescence	Hsp20/alpha crystallin family	HSP20-like chaperones superfamily protein	None	No Hit	Glyma.08G069000.1
Glyma.09G131500.1	2443.24	4131.28	1719.8	0.416287	-1.26435	4.66208e-13	7.18746e-11	0.185047	0.46981	32.4113	0.558942	1.18729	0.12596	0.496047	11.2623	23.4903	0.140956	5.06206	11.6312	Glyma.09G131500.1	2100	2458	1	stress/senescence	Histidine kinase-, DNA gyrase B-, and HSP90-like ATPase; Hsp90 protein	heat shock protein 90.1	GO:ATP binding; GO:unfolded protein binding; GO:protein folding; GO:response to stress	ATHS83,AtHsp90-1,ATHSP90.1,HSP81-1,HSP81.1,HSP83,HSP90.1	Glyma.09G131500.1
Glyma.09G139600.1	1489.02	3030.09	828.554	0.273442	-1.87069	5.31022e-26	3.037e-23	1.71264	1.08887	1.73979	2.45361	1.48447	0.918364	3.97463	13.3212	4.60364	3.69329	1.91034	7.20605	Glyma.09G139600.1	2853	3173	1	stress/senescence	CAP160 repeat	CAP160 protein	None	No Hit	Glyma.09G139600.1
Glyma.09G185500.1	5345.1	9259.41	3667.54	0.396088	-1.33611	1.00189e-12	1.46077e-10	16.2951	12.659	12.6073	36.9124	35.2918	10.1209	14.8745	111.362	29.5367	13.6321	19.823	51.5102	Glyma.09G185500.1	762	1355	1	stress/senescence	Dehydrin	None	GO:response to stress; GO:response to water	No Hit	Glyma.09G185500.1
Glyma.10G027600.1	1977.98	3046.79	1519.92	0.498859	-1.0033	6.60713e-09	4.21975e-07	5.10638	6.19152	5.64482	10.1859	5.37946	8.35089	10.817	17.2817	12.8642	16.3401	7.38228	15.4953	Glyma.10G027600.1	789	1483	2	stress/senescence	Seed maturation protein	Seed maturation protein	None	No Hit	Glyma.10G027600.1
Glyma.10G064400.1	6934.74	14153	3841.22	0.271407	-1.88147	6.45118e-29	4.84642e-26	16.1277	14.0037	8.53244	34.2685	9.87763	16.2119	17.7167	101.385	50.2552	40.1553	16.6769	63.932	Glyma.10G064400.1	1350	1660	1	stress/senescence	Late embryogenesis abundant protein	embryonic cell protein 63	None	ATECP63,ECP63	Glyma.10G064400.1
Glyma.10G205900.1	918.072	1760.48	557.043	0.316416	-1.66011	2.75559e-19	8.57105e-17	2.28224	1.9139	2.09377	9.8466	2.03111	4.73471	5.62428	20.0216	12.2878	7.4825	4.07523	13.264	Glyma.10G205900.1	546	986	2	stress/senescence	AWPM-19-like family	AWPM-19-like family protein	None	No Hit	Glyma.10G205900.1
Glyma.10G247500.1	698.916	1319.62	432.901	0.32805	-1.60801	3.02493e-17	7.6834e-15	1.17916	0.906577	0.862978	6.04566	1.77825	1.60318	3.8418	12.2149	4.80904	4.87025	2.3168	7.29806	Glyma.10G247500.1	771	1367	1	stress/senescence	Seed maturation protein	Seed maturation protein	None	No Hit	Glyma.10G247500.1
Glyma.11G230700.1	1599.81	2571.83	1183.23	0.460074	-1.12006	4.25802e-11	4.49894e-09	2.49118	1.7842	1.64325	1.83572	2.25865	1.95569	3.73704	4.93924	4.39585	5.92095	2.24368	5.08534	Glyma.11G230700.1	3252	3815	1	stress/senescence	AAA domain (Cdc48 subfamily); Clp amino terminal domain	Double Clp-N motif-containing P-loop nucleoside triphosphate hydrolases superfamily protein	GO:protein metabolic process; GO:ATP binding	No Hit	Glyma.11G230700.1
Glyma.13G130900.1	9092.01	15757.9	6235.19	0.395687	-1.33757	7.26219e-16	1.58175e-13	23.6703	18.0454	17.402	17.0035	21.8169	20.8944	47.7024	61.384	62.2224	62.0645	23.7907	61.8903	Glyma.13G130900.1	1899	1899	1	stress/senescence	Hsp70 protein	heat shock cognate protein 70-1	None	AT-HSC70-1,HSC70,HSC70-1,HSP70-1	Glyma.13G130900.1
Glyma.13G237700.1	2309.53	4345.6	1436.93	0.330662	-1.59657	9.4293e-21	3.35694e-18	6.86992	9.56328	6.95478	17.148	6.7813	9.60858	14.3233	43.4188	25.6327	27.021	10.1785	32.0241	Glyma.13G237700.1	702	1021	1	stress/senescence	None	Late embryogenesis abundant protein (LEA) family protein	None	No Hit	Glyma.13G237700.1
Glyma.13G291800.1	2723.08	4332.44	2033.36	0.469333	-1.09132	1.31123e-09	9.59837e-08	4.9449	6.98797	6.26223	5.94647	9.62256	4.93071	5.68163	21.6342	12.1874	7.78319	6.33949	13.8683	Glyma.13G291800.1	1932	2327	1	stress/senescence	None	late embryogenesis abundant domain-containing protein / LEA domain-containing protein	None	No Hit	Glyma.13G291800.1
Glyma.14G063700.1	5960.05	16032.4	1643.32	0.1025	-3.28631	1.18871e-82	7.02503e-79	4.93823	4.87255	8.28536	22.5338	5.48515	15.9667	56.1574	306.649	143.915	51.386	16.8913	167.317	Glyma.14G063700.1	474	711	1	stress/senescence	Hsp20/alpha crystallin family	HSP20-like chaperones superfamily protein	None	No Hit	Glyma.14G063700.1
Glyma.15G145400.1	2448.33	3792.13	1872.42	0.493764	-1.01811	3.94963e-09	2.62658e-07	11.3439	10.2394	7.88391	8.55014	11.5869	7.88865	17.4685	27.1814	20.6544	19.1492	10.7088	22.3283	Glyma.15G145400.1	648	1269	2	stress/senescence	Drought induced 19 protein (Di19), zinc-binding	Drought-responsive family protein	None	HRB1	Glyma.15G145400.1
Glyma.15G171300.1	926.121	1437.67	706.887	0.49169	-1.02418	7.19466e-08	3.54522e-06	7.92935	3.33105	11.8301	5.72894	6.96204	2.64446	6.9834	21.2825	13.372	5.51543	6.48705	13.39	Glyma.15G171300.1	792	792	1	stress/senescence	DnaJ C terminal domain	DNAJ heat shock family protein	None	No Hit	Glyma.15G171300.1
Glyma.16G031300.1	497.849	1024.38	272.194	0.265716	-1.91204	1.71166e-21	6.50767e-19	1.46137	0.952464	1.74357	6.03373	4.12276	1.38372	2.73868	22.2298	5.40468	2.98055	2.63376	10.205	Glyma.16G031300.1	459	759	1	stress/senescence	Late embryogenesis abundant protein	Late embryogenesis abundant protein	None	LEA14,LSR3	Glyma.16G031300.1
Glyma.16G178800.1	1603.53	2467.61	1233.21	0.499757	-1.0007	2.56456e-08	1.41557e-06	0.249098	0.384032	19.7668	0.571328	0.853309	0.172081	0.413771	4.90225	13.1479	0.199881	3.20149	6.08335	Glyma.16G178800.1	2100	2787	2	stress/senescence	Hsp90 protein; Histidine kinase-, DNA gyrase B-, and HSP90-like ATPase	heat shock protein 90.1	GO:ATP binding; GO:unfolded protein binding; GO:protein folding; GO:response to stress	ATHS83,AtHsp90-1,ATHSP90.1,HSP81-1,HSP81.1,HSP83,HSP90.1	Glyma.16G178800.1
Glyma.16G183700.1	265.629	471.415	177.436	0.376389	-1.4097	2.03521e-11	2.29536e-09	1.74441	1.80493	1.31311	1.64942	1.36861	1.7224	4.3615	9.91428	3.40419	3.27563	1.99491	5.53137	Glyma.16G183700.1	645	645	1	stress/senescence	None	CAP160 protein	None	No Hit	Glyma.16G183700.1
Glyma.16G185900.1	449.922	776.881	309.796	0.398769	-1.32637	1.35359e-11	1.58092e-09	2.29992	2.2589	2.53966	2.39266	1.92349	2.32789	5.97363	13.1195	4.44854	4.56306	2.81659	7.37703	Glyma.16G185900.1	798	798	1	stress/senescence	CAP160 repeat	CAP160 protein	None	LTI65,RD29B	Glyma.16G185900.1
Glyma.16G189900.1	1703.6	3042.51	1129.79	0.371335	-1.42921	6.13285e-16	1.34569e-13	2.55775	2.58317	2.52423	2.09841	2.09087	2.35497	5.80631	14.5785	4.72848	4.85793	2.85939	8.05495	Glyma.16G189900.1	2670	2864	2	stress/senescence	CAP160 repeat	CAP160 protein	None	No Hit	Glyma.16G189900.1
Glyma.16G192000.1	386.751	662.618	268.521	0.405243	-1.30314	9.9591e-11	9.58572e-09	2.07937	2.01184	2.11059	2.21804	1.79507	2.20025	5.6254	12.1874	3.8522	3.89998	2.57722	6.64654	Glyma.16G192000.1	657	756	1	stress/senescence	None	CAP160 protein	None	No Hit	Glyma.16G192000.1
Glyma.16G192200.1	240.381	411.464	167.06	0.406013	-1.3004	1.70959e-09	1.22218e-07	2.01897	2.13034	1.56405	2.02312	1.68	2.12111	5.50144	11.2044	3.80181	3.76508	2.43415	6.25709	Glyma.16G192200.1	498	498	1	stress/senescence	None	CAP160 protein	None	No Hit	Glyma.16G192200.1
Glyma.16G193200.1	396.814	669.038	280.147	0.41873	-1.25591	4.89738e-10	3.94312e-08	1.63625	1.55528	1.68811	1.70089	1.44398	1.77831	4.57028	9.39917	2.97488	2.99875	2.0533	5.12427	Glyma.16G193200.1	990	990	1	stress/senescence	CAP160 repeat	CAP160 protein	None	LTI65,RD29B	Glyma.16G193200.1
Glyma.17G040800.1	689.149	1284.23	434.115	0.338036	-1.56475	2.90132e-16	6.61165e-14	1.00998	0.733315	0.98299	3.42235	1.8366	1.8413	2.74289	8.68541	4.39638	3.36964	1.79563	5.48381	Glyma.17G040800.1	1377	1754	1	stress/senescence	Late embryogenesis abundant protein	late embryogenesis abundant domain-containing protein / LEA domain-containing protein	None	No Hit	Glyma.17G040800.1
Glyma.17G242100.1	662.204	1063.28	490.312	0.461129	-1.11676	2.53261e-10	2.18819e-08	1.55047	2.80319	2.01297	1.5241	1.05387	3.50721	3.36333	5.59581	4.25775	5.75512	2.2593	5.20289	Glyma.17G242100.1	681	1544	3	stress/senescence	None	cold regulated gene 27	None	COR27	Glyma.17G242100.1
Glyma.18G284900.1	376.651	789.4	199.758	0.25305	-1.9825	3.93441e-25	2.02775e-22	0.481234	0.586786	8.13426	0.53305	0.881254	0.166414	0.330207	1.19446	15.6492	0.513982	1.5876	5.78588	Glyma.18G284900.1	912	912	1	stress/senescence	BAG domain; IQ calmodulin-binding motif	BCL-2-associated athanogene 5	GO:chaperone binding	ATBAG5,BAG5	Glyma.18G284900.1
Glyma.18G285100.1	492.645	1141.7	214.48	0.187861	-2.41226	1.23896e-38	1.4644e-35	0.0902685	0.0849644	6.89488	0.371936	0.531589	0.0412043	0.199414	0.865426	16.1126	0.169069	1.17346	5.71571	Glyma.18G285100.1	1134	1326	1	stress/senescence	BAG domain	BCL-2-associated athanogene 5	GO:chaperone binding	ATBAG5,BAG5	Glyma.18G285100.1
Glyma.19G260500.1	2597.98	4093.54	1957.03	0.478078	-1.06468	1.17544e-09	8.68327e-08	8.58011	6.74139	7.83279	5.74347	4.56666	16.0306	21.8636	26.8481	22.1901	17.6214	10.1941	22.2199	Glyma.19G260500.1	594	1369	1	stress/senescence	Late embryogenesis abundant protein	Late embryogenesis abundant (LEA) hydroxyproline-rich glycoprotein family	None	No Hit	Glyma.19G260500.1
Glyma.20G147600.1	1585.34	3140.1	919.019	0.292672	-1.77264	6.26756e-24	3.03607e-21	3.62583	3.50358	3.62237	7.12268	4.83261	6.4585	13.3833	32.5417	15.3013	17.1139	6.07841	21.6523	Glyma.20G147600.1	771	1096	1	stress/senescence	Seed maturation protein	Seed maturation protein	None	No Hit	Glyma.20G147600.1
Glyma.01G222600.1	490.251	837.882	341.266	0.407296	-1.29585	2.30138e-11	2.5694e-09	1.913	1.48854	1.80566	2.43599	2.06378	2.74257	3.98473	7.95821	5.55679	4.37328	2.34775	5.96276	Glyma.01G222600.1	684	1047	1	transcription factor	Tubby C 2	Protein of unknown function (DUF567)	None	No Hit	Glyma.01G222600.1
Glyma.05G110700.1	1912.17	2947.05	1468.65	0.498345	-1.00478	1.08676e-08	6.57148e-07	6.97662	5.37586	4.56769	6.57613	7.22539	6.02498	9.99042	18.7794	10.177	13.113	6.67673	14.0232	Glyma.05G110700.1	1011	1591	1	transcription factor	Helix-loop-helix DNA-binding domain	basic helix-loop-helix (bHLH) DNA-binding superfamily protein	GO:protein dimerization activity	No Hit	Glyma.05G110700.1
Glyma.10G180000.1	580.129	1031.93	386.499	0.37454	-1.41681	2.18197e-14	3.98815e-12	4.40864	2.16576	1.55255	3.795	2.64421	2.80782	5.15935	11.3656	8.15869	7.13827	3.21905	8.88753	Glyma.10G180000.1	369	867	2	transcription factor	AUX/IAA family	AUX/IAA transcriptional regulator family protein	GO:regulation of transcription, DNA-templated; GO:nucleus	IAA3,SHY2	Glyma.10G180000.1
Glyma.13G228600.1	497.754	1038.21	266.129	0.256334	-1.9639	3.54162e-27	2.21095e-24	2.24724	1.57532	0.739634	1.43762	1.77191	1.02886	2.60732	5.12539	8.00959	6.16914	1.6297	6.43471	Glyma.13G228600.1	765	1186	1	transcription factor	None	transcription factor-related	GO:sequence-specific DNA binding; GO:transcription, DNA-templated	No Hit	Glyma.13G228600.1
Glyma.15G083900.1	2103.92	3999.72	1291.43	0.322879	-1.63093	2.70896e-22	1.16574e-19	10.7851	7.59154	4.64362	5.73551	6.86051	4.87559	10.6102	28.2276	23.0808	18.369	7.3003	23.2258	Glyma.15G083900.1	873	1280	1	transcription factor	None	transcription factor-related	GO:sequence-specific DNA binding; GO:transcription, DNA-templated	No Hit	Glyma.15G083900.1
Glyma.20G210500.1	1459.84	2737.42	912.303	0.333271	-1.58523	5.94191e-20	2.01043e-17	7.45604	4.18211	3.45537	5.75087	4.63141	4.12354	8.28506	23.0504	14.7928	12.5114	5.41206	16.7849	Glyma.20G210500.1	585	1219	1	transcription factor	AUX/IAA family	AUX/IAA transcriptional regulator family protein	GO:regulation of transcription, DNA-templated; GO:nucleus	ATAUX2-11,IAA4	Glyma.20G210500.1
Glyma.03G018200.1	248.373	399.392	183.651	0.459825	-1.12084	5.50619e-09	3.57065e-07	2.23374	2.26501	3.00814	0.687686	0.946304	2.88445	4.9373	5.2834	3.19618	8.58259	2.42323	5.68739	Glyma.03G018200.1	543	543	1	transcription related	None	Ribonuclease H-like superfamily protein	None	No Hit	Glyma.03G018200.1
Glyma.03G018300.1	248.373	399.392	183.651	0.459825	-1.12084	5.50619e-09	3.57065e-07	2.23374	2.26501	3.00814	0.687686	0.946304	2.88445	4.9373	5.2834	3.19618	8.58259	2.42323	5.68739	Glyma.03G018300.1	543	543	1	transcription related	None	Ribonuclease H-like superfamily protein	None	No Hit	Glyma.03G018300.1
Glyma.04G018700.1	3303.18	5508.95	2357.85	0.428003	-1.22431	2.50972e-12	3.32058e-10	20.9558	21.6106	22.3003	23.263	17.4585	28.7587	43.9823	96.5535	48.6927	40.965	25.4756	62.0704	Glyma.04G018700.1	306	666	1	transcription related	None	transcription activator-related	None	No Hit	Glyma.04G018700.1
Glyma.06G019000.1	4577.38	8076.19	3077.9	0.381108	-1.39173	1.07784e-15	2.29681e-13	16.6194	16.8359	18.5428	18.5607	14.8781	22.714	37.7885	94.4964	41.9399	34.7593	20.8485	57.0652	Glyma.06G019000.1	267	1064	2	transcription related	None	transcription activator-related	None	No Hit	Glyma.06G019000.1
Glyma.08G019400.1	1544.06	2392.66	1180.37	0.493329	-1.01938	4.05791e-09	2.69253e-07	2.36739	2.7737	1.90756	3.37503	1.94828	3.05896	2.98458	6.90256	4.54193	5.36052	2.63079	5.60167	Glyma.08G019400.1	2562	3219	2	transcription related	ATPase family associated with various cellular activities (AAA)	P-loop containing nucleoside triphosphate hydrolases superfamily protein	GO:ATP binding; GO:four-way junction helicase activity; GO:DNA repair; GO:DNA recombination; GO:ATPase activity	No Hit	Glyma.08G019400.1
Glyma.18G026600.1	1470.27	2310.7	1110.08	0.48041	-1.05766	2.72522e-10	2.34091e-08	2.82073	2.00326	1.85303	2.1682	1.85873	2.87031	4.28581	4.37594	5.22804	7.08689	2.55144	5.56363	Glyma.18G026600.1	2835	3126	1	transcription related	None	Double Clp-N motif-containing P-loop nucleoside triphosphate hydrolases superfamily protein	None	No Hit	Glyma.18G026600.1
Glyma.02G061800.1	304.386	603.613	176.147	0.29182	-1.77685	1.50898e-19	4.82913e-17	10.2356	4.51602	3.28649	3.68627	4.22504	3.15065	8.49179	25.4381	18.5846	12.6697	5.37027	18.8975	Glyma.02G061800.1	237	237	1	unknown	None	None	None	No Hit	Glyma.02G061800.1
Glyma.02G111200.1	17871.5	28890.6	13149	0.45513	-1.13565	2.39227e-12	3.1842e-10	213.72	150.717	95.5009	94.6805	79.4219	103.467	189.769	431.678	215.191	272.549	132.468	306.473	Glyma.02G111200.1	147	714	1	unknown	None	None	None	No Hit	Glyma.02G111200.1
Glyma.03G190100.1	435.829	808.101	276.283	0.341892	-1.54839	1.26014e-14	2.37675e-12	1.99493	1.03076	6.22175	2.00369	2.91917	1.7586	2.5941	12.6934	9.20007	1.41082	2.64614	7.7681	Glyma.03G190100.1	456	756	1	unknown	None	None	None	No Hit	Glyma.03G190100.1
Glyma.05G175700.1	78.8438	199.377	27.1868	0.136359	-2.87452	6.02877e-30	4.68801e-27	3.15583	4.29646	0	0.0796106	0	0	0.0414977	9.20825	8.72814	7.13894	1.08191	8.35844	Glyma.05G175700.1	177	177	1	unknown	None	None	None	No Hit	Glyma.05G175700.1
Glyma.05G199300.1	7564.37	11977.1	5673.19	0.473669	-1.07805	1.22014e-09	8.99099e-08	30.0223	30.7672	45.2796	55.7395	40.1673	55.7285	95.6942	162.779	88.2141	81.3129	50.4855	110.769	Glyma.05G199300.1	492	812	1	unknown	None	None	None	No Hit	Glyma.05G199300.1
Glyma.08G160800.1	715.717	1326.83	453.813	0.342029	-1.54781	3.19507e-16	7.26239e-14	5.94853	2.90192	4.00105	6.16164	5.38996	6.14803	11.1779	31.1155	14.3432	8.62158	5.96129	18.0268	Glyma.08G160800.1	237	550	1	unknown	None	None	None	No Hit	Glyma.08G160800.1
Glyma.08G172800.1	1302.44	2206.75	914.873	0.414579	-1.27028	2.54098e-11	2.81351e-09	13.7724	9.84061	13.6678	47.9357	25.8142	20.5507	41.3773	109.859	40.7829	34.2946	24.7084	61.6454	Glyma.08G172800.1	270	270	1	unknown	None	None	None	No Hit	Glyma.08G172800.1
Glyma.08G320400.1	2277.01	3599.29	1710.32	0.475183	-1.07345	4.77129e-11	4.99363e-09	21.4925	15.3594	7.57031	7.6104	8.29355	14.5817	17.738	31.5327	25.7617	30.6775	13.2351	29.3239	Glyma.08G320400.1	318	923	2	unknown	None	None	None	No Hit	Glyma.08G320400.1
Glyma.09G060800.1	218.878	411.146	136.478	0.331945	-1.59099	7.63512e-13	1.13372e-10	2.22004	0.456643	0.89745	3.28974	1.67898	1.20471	3.81544	10.3703	4.45085	3.18528	1.93757	6.00213	Glyma.09G060800.1	216	514	1	unknown	None	None	None	No Hit	Glyma.09G060800.1
Glyma.09G093000.1	1721.74	4812.51	397.126	0.0825194	-3.59912	6.52766e-107	5.78658e-102	0.209304	0.290721	0.239674	3.74479	0.559177	0.258754	2.21557	0.424112	0.213145	42.7162	1.074	14.4511	Glyma.09G093000.1	612	2745	4	unknown	None	None	None	No Hit	Glyma.09G093000.1
Glyma.10G214500.1	42498.1	95565.3	19755	0.206717	-2.27427	2.5485e-43	4.18364e-40	95.2133	101.732	72.4983	222.365	29.7908	216.257	334.491	944.321	773.176	582.934	153.192	766.811	Glyma.10G214500.1	216	925	1	unknown	None	None	None	No Hit	Glyma.10G214500.1
Glyma.12G217300.1	67704.6	131380	40415.2	0.307621	-1.70077	7.69228e-26	4.31581e-23	200.426	201.851	187.541	128.08	88.3325	309.257	471.589	742.901	811.474	742.559	226.725	765.645	Glyma.12G217300.1	819	1275	3	unknown	BURP domain	BURP domain-containing protein	None	ATRD22,RD22	Glyma.12G217300.1
Glyma.12G217400.1	178448	320967	117368	0.36567	-1.45139	7.89741e-19	2.36514e-16	465.964	443.486	525.903	366.887	244.802	877.061	1275.88	1647.77	1803.95	1667.6	599.997	1706.44	Glyma.12G217400.1	831	1398	2	unknown	BURP domain	BURP domain-containing protein	None	ATRD22,RD22	Glyma.12G217400.1
Glyma.13G040000.1	1128.01	1798.89	840.489	0.467227	-1.0978	1.22244e-10	1.15357e-08	3.48835	2.98529	2.47142	2.31571	2.40139	2.61427	3.42292	6.37608	5.86086	6.59742	2.81419	6.27812	Glyma.13G040000.1	1818	2148	4	unknown	None	None	None	No Hit	Glyma.13G040000.1
Glyma.13G212500.1	1737.16	2884.06	1245.64	0.431903	-1.21122	3.24931e-13	5.12529e-11	7.8326	5.22888	4.00661	4.37098	4.70144	3.29547	4.6564	11.4317	12.0392	11.4539	4.87034	11.6416	Glyma.13G212500.1	540	1844	1	unknown	None	None	None	No Hit	Glyma.13G212500.1
Glyma.14G159500.1	381.149	614.021	281.347	0.458204	-1.12594	2.46142e-10	2.13644e-08	3.89129	3.98007	2.19292	2.01563	2.80985	1.6815	1.90074	3.92532	6.23201	7.7741	2.63886	5.97714	Glyma.14G159500.1	366	769	1	unknown	None	None	None	No Hit	Glyma.14G159500.1
Glyma.15G030500.1	1988.51	3156.98	1487.74	0.471253	-1.08543	1.47922e-10	1.36273e-08	2.65079	3.71856	3.21196	3.29992	2.3095	3.45442	4.71514	8.42964	6.49611	7.23808	3.33718	7.38794	Glyma.15G030500.1	2349	3209	8	unknown	None	None	None	No Hit	Glyma.15G030500.1
Glyma.17G248600.1	674.279	1425.4	352.371	0.247209	-2.0162	3.60085e-31	3.01136e-28	1.58832	2.15778	1.18409	0.250558	0.604925	1.17291	2.46006	6.58982	5.52715	4.78502	1.34552	5.634	Glyma.17G248600.1	1071	1884	1	unknown	Protein of unknown function, DUF607	Protein of unknown function (DUF607)	None	No Hit	Glyma.17G248600.1
Glyma.17G248700.1	622.174	1354.26	308.424	0.227744	-2.13452	1.78735e-34	1.72221e-31	1.68196	2.23189	1.12753	0.248914	0.536486	1.11964	2.34867	7.14545	5.81815	5.17445	1.32787	6.04602	Glyma.17G248700.1	1074	1670	1	unknown	Protein of unknown function, DUF607	Protein of unknown function (DUF607)	None	No Hit	Glyma.17G248700.1
Glyma.18G012100.1	165.078	267.763	121.071	0.452155	-1.14511	4.31732e-07	1.72008e-05	2.17448	2.39409	2.26864	2.18412	2.14101	2.03371	2.05662	7.44248	3.73072	3.9742	2.17895	5.04913	Glyma.18G012100.1	252	400	1	unknown	None	None	None	No Hit	Glyma.18G012100.1
Glyma.18G091900.1	1400.71	2198.52	1058.79	0.481591	-1.05412	1.56608e-10	1.4327e-08	12.3882	10.2329	5.44084	3.89239	4.81032	8.38468	11.631	18.0557	16.2167	18.7221	8.11149	17.6649	Glyma.18G091900.1	315	934	1	unknown	None	None	None	No Hit	Glyma.18G091900.1

## Sheet: sig in both stages
id	baseMean	baseMeanA	baseMeanB	foldChange	log2FoldChange	pval	padj	R209_441_10.R1.PF.fastq.rpkm_RPKMs	R225_487_10.R1.fastq.rpkm_RPKMs	R226_488_10.R1.fastq.rpkm_RPKMs	R221_A4_10.R1.fastq.rpkm_RPKMs	R222_A8_10.R1.fastq.rpkm_RPKMs	R223_N5_10.R1.fastq.rpkm_RPKMs	R224_N7_10.R1.fastq.rpkm_RPKMs	R210_444_10.R1.PF.fastq.rpkm_RPKMs	R239_A1_10.R1.fastq.rpkm_RPKMs	R243_N1_10.R1.fastq.rpkm_RPKMs	Pos Ave RPKM	Neg Ave RPKM	Model	cds_Length	cDNA_Length	Splice_Count	Category	PFAM_Annotation	best_arabidopsis_TAIR10_hit_defline	Gene_Ontology_Annotation	best_arabidopsis_TAIR10_hit_symbol	Category model only for .1 splice	baseMean	baseMeanA	baseMeanB	foldChange	log2FoldChange	pval	padj	R211_441_100.R1.PF.fastq.rpkm_RPKMs	R231_487_100.R1.fastq.rpkm_RPKMs	R232_488_100.R1.fastq.rpkm_RPKMs	R227_A4_100.R1.fastq.rpkm_RPKMs	R228_A6_100.R1.fastq.rpkm_RPKMs	R229_N5_100.R1.fastq.rpkm_RPKMs	R230_N7_100.R1.fastq.rpkm_RPKMs	R212_444_100.R1.PF.fastq.rpkm_RPKMs	R240_A1_100.R1.fastq.rpkm_RPKMs	R244_N3_100.R1.fastq.rpkm_RPKMs	Pos Ave RPKM	Neg Ave RPKM	Model
Glyma.10G292200.1	463.828	831.175	306.394	0.368628	-1.43976	3.45268e-11	9.16375e-09	6.49774	0.424911	0.743632	2.11769	1.65057	1.58333	2.02078	5.01676	7.49574	5.00034	2.14838	5.83761	Glyma.10G292200.1	681	1115	1	flavonoid pathway	Chalcone-flavanone isomerase	Chalcone-flavanone isomerase family protein	GO:intramolecular lyase activity	A11,CFI,TT5	Glyma.10G292200.1	658.151	1032.67	497.644	0.481901	-1.05319	2.29838e-10	2.01727e-08	6.8275	4.55535	1.57346	2.36957	3.03686	1.3666	2.82605	6.63012	5.45373	9.03567	3.2222	7.03984	Glyma.10G292200.1
Glyma.20G027200.1	371.645	599.121	274.155	0.457596	-1.12785	2.71013e-07	4.39204e-05	4.35873	1.49362	2.29519	2.4827	2.04505	2.76021	3.01618	4.74759	6.45507	6.45878	2.63595	5.88715	Glyma.20G027200.1	378	793	1	hormone related	None	nodulin-related protein 1	None	ATNRP1,NRP1	Glyma.20G027200.1	535.045	982.428	343.309	0.349449	-1.51684	3.5909e-19	1.10529e-16	5.3433	6.4169	1.90722	1.27939	1.85254	2.38084	2.51011	8.33659	8.98635	10.5286	3.09862	9.28386	Glyma.20G027200.1
Glyma.13G347600.1	932.115	1643.54	627.22	0.381628	-1.38976	3.24062e-11	8.75826e-09	2.06232	0.0251265	0.448317	3.44835	0.462701	1.25247	5.53845	1.26764	5.38141	8.78079	1.89111	5.14328	Glyma.13G347600.1	2481	2481	2	lipid metabolism	Lipoxygenase; PLAT/LH2 domain	lipoxygenase 1	GO:oxidoreductase activity, acting on single donors with incorporation of molecular oxygen, incorporation of two atoms of oxygen; GO:metal ion binding; GO:oxidation-reduction process; GO:protein binding	ATLOX1,LOX1	Glyma.13G347600.1	370581	585645	278410	0.47539	-1.07282	5.55702e-11	5.74142e-09	577.004	684.518	699.071	925.586	337.9	1231.95	1137.21	1590.79	1769.11	1932.14	799.034	1764.01	Glyma.13G347600.1
Glyma.05G133500.1	403.251	665.796	290.732	0.436669	-1.19539	1.19088e-07	2.10295e-05	8.16076	0.892233	2.43744	6.94729	4.25514	3.09159	3.5774	6.61453	12.7085	10.1187	4.19455	9.8139	Glyma.05G133500.1	531	531	1	oxidation/reduction	C-terminal domain of 1-Cys peroxiredoxin; AhpC/TSA family	1-cysteine peroxiredoxin 1	GO:antioxidant activity; GO:oxidoreductase activity; GO:oxidation-reduction process; GO:peroxiredoxin activity	ATPER1,PER1	Glyma.05G133500.1	2639.93	4587.78	1805.14	0.393467	-1.34569	1.01244e-15	2.16787e-13	24.5704	29.6686	17.6877	27.7841	17.6665	19.9386	34.692	76.3753	62.6569	54.0282	24.5726	64.3535	Glyma.05G133500.1
Glyma.07G169900.1	246.909	457.677	156.58	0.34212	-1.54743	2.37406e-11	6.49548e-09	16.6759	2.05654	2.3281	2.76467	1.39845	2.44011	2.40625	15.7775	10.9261	9.95137	4.29572	12.2183	Glyma.07G169900.1	291	291	1	protein metabolism	Papain family cysteine protease	Cysteine proteinases superfamily protein	GO:cysteine-type peptidase activity; GO:proteolysis	No Hit	Glyma.07G169900.1	146.322	245.004	104.029	0.424603	-1.23581	4.27179e-09	2.82598e-07	7.67809	4.06515	1.19539	1.259	1.26774	0.855332	1.59017	9.1729	3.99859	6.0698	2.5587	6.41376	Glyma.07G169900.1
Glyma.13G011700.1	796.111	2366.42	123.119	0.0520273	-4.26459	2.77734e-95	1.23101e-90	4.16916	0.96202	0.509741	0.188418	0.399926	0.48255	0.406556	44.6215	4.47909	6.97795	1.01691	18.6929	Glyma.13G011700.1	972	972	1	rDNA gene	None	None	None	No Hit	Glyma.13G011700.1	891.024	1374.08	683.999	0.497786	-1.0064	2.83745e-11	3.11302e-09	26.6402	6.07553	0.303418	0.391419	0.474425	0.324774	0.536524	13.2177	9.71215	8.75048	4.96375	10.5601	Glyma.13G011700.1
Glyma.13G023200.1	1615.08	3251.59	913.719	0.281007	-1.83132	2.20397e-25	1.50289e-22	28.9581	48.7986	26.783	15.7542	15.0214	19.5433	19.3324	98.6546	98.167	75.832	24.8844	90.8845	Glyma.13G023200.1	279	279	1	rDNA gene	None	None	None	No Hit	Glyma.13G023200.1	2966.15	4917.19	2129.99	0.433171	-1.20699	3.52156e-16	7.92325e-14	223.347	81.7714	12.3325	15.8335	15.8908	12.011	18.4549	103.006	165.386	119.215	54.2344	129.202	Glyma.13G023200.1
[truncated: 9 more columns]

## Sheet: category pie charts
10-25mg
Category	# model	%
rDNA gene	55	0.572917
unknown	12	0.125
oxidation/ reduction	6	0.0625
membrane/ transporter	3	0.03125
signaling/ kinases	3	0.03125
cell division/ cycle	2	0.0208333
disease resistance	2	0.0208333
growth/ development	2	0.0208333
lipid metabolism	2	0.0208333
protein metabolism	2	0.0208333
seed storage	2	0.0208333
stress/ senescence	2	0.0208333
flavonoid pathway	1	0.0104167
hormone related	1	0.0104167
ribosomal protein	1	0.0104167
calcium binding	0	0
carbohydrate metabolism	0	0
cell wall	0	0
DNA replication/ repair related	0	0
heavy metal	0	0
histone related	0	0
photosynthesis	0	0
transcription factor	0	0
transcription related	0	0
vitamin related	0	0
	96
100-200mg
Category	# models	%
stress/ senescence	33	0.22449
unknown	21	0.142857
protein metabolism	16	0.108844
membrane/ transporter	10	0.0680272
lipid metabolism	8	0.0544218
oxidation/ reduction	8	0.0544218
heavy metal	6	0.0408163
transcription factor	6	0.0408163
transcription related	6	0.0408163
disease resistance	5	0.0340136
seed storage	5	0.0340136
growth/ development	4	0.0272109
signaling/ kinases	4	0.0272109
carbohydrate metabolism	3	0.0204082
hormone related	3	0.0204082
cell wall	2	0.0136054
DNA replication/ repair related	2	0.0136054
histone related	2	0.0136054
rDNA gene	2	0.0136054
flavonoid pathway	1	0.00680272
calcium binding	0	0
cell division/ cycle	0	0
photosynthesis	0	0
ribosomal protein	0	0
vitamin related	0	0
	147
Both stages
Category	# models	%
rDNA gene	2	0.285714
flavonoid pathway	1	0.142857
hormone related	1	0.142857
lipid metabolism	1	0.142857
oxidation/ reduction	1	0.142857
protein metabolism	1	0.142857
calcium binding	0	0
carbohydrate metabolism	0	0
cell division/ cycle	0	0
cell wall	0	0
disease resistance	0	0
DNA replication/ repair related	0	0
growth/ development	0	0
heavy metal	0	0
histone related	0	0
membrane/ transporter	0	0
photosynthesis	0	0
ribosomal protein	0	0
seed storage	0	0
signaling/ kinases	0	0
stress/ senescence	0	0
transcription factor	0	0
transcription related	0	0
unknown	0	0
vitamin related	0	0
	7
