# Supplementary material for: An embryo lethal transgenic line manifests global expression changes and elevated protein/oil ratios in heterozygous soybean plants
Source: PLoS One. 2020 Jun 9;15(6):e0233721. doi: 10.1371/journal.pone.0233721 (PMC7282645; doi:10.1371/journal.pone.0233721)
Supplement: S10 Table — (XLSX) [file pone.0233721.s017.xlsx]

## Sheet: explanation
S10 Table. Complete DESeq and RNA-Seq data for genes more highly expressed in transgenic (Pos) plants compared to Jack (control) plants.
DESeq output filtered as described below for each sheet.
RPKMs for each sample shown, as well as average for each group.
PFAM and Arabidopsis annotations from Phytozome included, as well as annotation functional category.
CDS length (coding sequence only) and cDNA length (coding sequence plus UTRs) also shown.
Splice_Count: Number of total splice variants for this model, as only .1 is shown.
Worksheet: sig in 10-25mg stage
10-25mg whole seed fresh weight, immature cotyledons
Models with padj ≤0.05
Models with fold change ≥2
Higher in positive
Average Pos RPKM ≥5
Filtered to end with .1 only
393	models
Data lined up with annotations
Worksheet: sig in 100-200mg stage
100-200mg whole seed fresh weight, immature cotyledons
Models with padj ≤0.05
Models with fold change ≥2
Higher in positive
Average Pos RPKM ≥5
Filtered to end with .1 only
118	models
Data lined up with annotations
Worksheet: sig in both stages
48	models
Significant in both 10-25mg and 100-200mg
The intersection of the above two lists
Worksheet: category pie charts
Pie charts for the functional annotations of all 3 lists, with numbers of models and percentages

## Sheet: sig in 10-25mg stage
id	baseMean	baseMeanA	baseMeanB	foldChange	log2FoldChange	pval	padj	R209_441_10.R1.PF.fastq.rpkm_RPKMs	R225_487_10.R1.fastq.rpkm_RPKMs	R226_488_10.R1.fastq.rpkm_RPKMs	R221_A4_10.R1.fastq.rpkm_RPKMs	R222_A8_10.R1.fastq.rpkm_RPKMs	R223_N5_10.R1.fastq.rpkm_RPKMs	R224_N7_10.R1.fastq.rpkm_RPKMs	R205_J210.R1.PF.fastq.rpkm_RPKMs	R241_J3_10.R1.fastq.rpkm_RPKMs	R206_J410.R1.PF.fastq.rpkm_RPKMs	Pos Ave RPKM	Ctrl Ave RPKM	Model	cds_Length	cDNA_Length	Splice_Count	Category	PFAM_Annotation	best_arabidopsis_TAIR10_hit_defline	Gene_Ontology_Annotation	best_arabidopsis_TAIR10_hit_symbol	Category model only for .1 splice
Glyma.04G007500.1	1823.93	1031.6	2163.51	2.09724	1.06849	3.31422e-06	0.000192149	5.77844	20.2822	18.9174	10.4035	11.6695	12.1261	11.4856	4.99471	7.42935	7.22234	12.9518	6.5488	Glyma.04G007500.1	495	1270	2	membrane/transporter	ATP synthase subunit C	vacuolar-type H(+)-ATPase C3	GO:hydrogen ion transmembrane transporter activity; GO:ATP hydrolysis coupled proton transport; GO:proton-transporting two-sector ATPase complex, proton-transporting domain	ATVHA-C3,AVA-P3,VHA-C3	Glyma.04G007500.1
Glyma.06G007400.1	2496.6	1331.14	2996.08	2.25076	1.17041	1.63877e-07	1.39149e-05	10.6246	33.6022	34.4657	18.7915	22.4313	21.1057	20.9535	9.72093	11.7255	11.35	23.1392	10.9321	Glyma.06G007400.1	495	984	1	membrane/transporter	ATP synthase subunit C	vacuolar-type H(+)-ATPase C3	GO:hydrogen ion transmembrane transporter activity; GO:ATP hydrolysis coupled proton transport; GO:proton-transporting two-sector ATPase complex, proton-transporting domain	ATVHA-C3,AVA-P3,VHA-C3	Glyma.06G007400.1
Glyma.09G011900.1	3156.76	1799.84	3738.3	2.07702	1.05451	1.58411e-06	0.000102277	17.0818	55.3107	53.2778	28.4529	41.8761	28.9083	30.9614	16.176	16.0568	23.9296	36.5527	18.7208	Glyma.09G011900.1	306	777	1	oxidation/reduction	NADH-ubiquinone oxidoreductase complex I, 21 kDa subunit	None	None	No Hit	Glyma.09G011900.1
Glyma.04G178100.1	4820.65	2725.65	5718.5	2.09803	1.06904	1.722e-06	0.000109899	23.6367	87.6504	75.2653	46.4265	63.8519	40.6743	44.4277	23.4312	32.534	26.9685	54.5618	27.6446	Glyma.04G178100.1	270	796	1	oxidation/reduction	NADH-ubiquinone reductase complex 1 MLRQ subunit	B12D protein	None	No Hit	Glyma.04G178100.1
Glyma.06G186900.1	2257.13	1050.06	2774.45	2.64218	1.40173	2.88371e-09	3.72641e-07	8.16332	53.2204	40.6803	19.5804	28.7767	19.4344	19.6757	7.20173	13.8552	11.5202	27.0759	10.859	Glyma.06G186900.1	255	778	1	oxidation/reduction	NADH-ubiquinone reductase complex 1 MLRQ subunit	B12D protein	None	No Hit	Glyma.06G186900.1
Glyma.19G161400.1	3057.73	1743.46	3620.98	2.07689	1.05442	2.67304e-06	0.000159246	13.6591	55.6603	52.3416	33.5269	39.9804	25.9732	28.4148	15.6363	20.4019	18.7467	35.6509	18.2616	Glyma.19G161400.1	399	771	1	photosynthesis	Photosystem II reaction centre W protein (PsbW)	photosystem II reaction center W	GO:photosynthesis; GO:chloroplast; GO:photosystem II	PSBW	Glyma.19G161400.1
Glyma.02G220000.1	36694.1	21397.2	43250	2.02129	1.01528	1.5477e-06	0.000100237	188.474	406.201	438.415	234.881	361.683	302.863	340.915	141.563	172.851	197.719	324.776	170.711	Glyma.02G220000.1	669	1012	1	ribosomal protein	Ribosomal protein L16p/L10e	Ribosomal protein L16p/L10e family protein	GO:structural constituent of ribosome; GO:translation; GO:ribosome	RPL10B	Glyma.02G220000.1
Glyma.04G224000.1	14861.4	7885.61	17851.1	2.26375	1.17872	4.42336e-08	4.32324e-06	61.2822	150.239	146.779	80.6351	124.679	89.0288	103.678	41.7627	53.0301	57.2541	108.046	50.6823	Glyma.04G224000.1	672	1256	1	ribosomal protein	Ribosomal protein L16p/L10e	Ribosomal protein L16p/L10e family protein	GO:structural constituent of ribosome; GO:translation; GO:ribosome	RPL10B	Glyma.04G224000.1
Glyma.06G140900.1	13915.1	7866.19	16507.4	2.09853	1.06938	6.02934e-07	4.39542e-05	68.9231	153.33	151.893	86.413	130.459	92.2671	110.619	47.7259	59.1641	65.227	113.415	57.3723	Glyma.06G140900.1	672	1107	1	ribosomal protein	Ribosomal protein L16p/L10e	Ribosomal protein L16p/L10e family protein	GO:structural constituent of ribosome; GO:translation; GO:ribosome	RPL10B	Glyma.06G140900.1
Glyma.14G127700.1	1944.45	1131.37	2292.92	2.02667	1.01911	1.82977e-05	0.000832668	9.38768	37.5925	32.3406	12.2268	20.6384	15.0128	15.338	8.54045	10.6525	12.7692	20.3624	10.654	Glyma.14G127700.1	264	857	1	ribosomal protein	Ribosomal protein L33	Ribosomal protein L33 family protein	GO:structural constituent of ribosome; GO:translation; GO:intracellular; GO:ribosome	No Hit	Glyma.14G127700.1
Glyma.03G241100.1	8404.49	4887.07	9911.95	2.0282	1.0202	2.09798e-06	0.000130512	33.5466	100.299	89.7615	47.777	73.7121	84.263	61.5952	30.7061	39.1368	40.3734	70.1364	36.7387	Glyma.03G241100.1	501	1074	2	ribosomal protein	Ribosomal protein S11	Ribosomal protein S11 family protein	GO:structural constituent of ribosome; GO:translation; GO:ribosome	No Hit	Glyma.03G241100.1
Glyma.03G241300.1	14684.1	7415.69	17799.1	2.4002	1.26316	6.76138e-09	8.06697e-07	54.5292	208.054	189.956	93.2527	150.496	164.884	130.749	43.9886	75.5951	68.3919	141.703	62.6585	Glyma.03G241300.1	453	953	3	ribosomal protein	Ribosomal protein S11	Ribosomal protein S11 family protein	GO:structural constituent of ribosome; GO:translation; GO:ribosome	No Hit	Glyma.03G241300.1
Glyma.13G217200.1	10202.1	5710.2	12127.3	2.12379	1.08664	8.21236e-07	5.73229e-05	49.2728	153.406	135.994	65.771	109.148	87.114	87.9591	37.3415	53.3451	56.7204	98.3806	49.1356	Glyma.13G217200.1	453	937	2	ribosomal protein	Ribosomal protein S11	Ribosomal protein S11 family protein	GO:structural constituent of ribosome; GO:translation; GO:ribosome	No Hit	Glyma.13G217200.1
Glyma.15G095300.1	8233.38	4838.83	9688.18	2.00218	1.00157	8.7451e-06	0.000444002	42.407	128.164	107.172	48.4772	76.4354	67.7978	70.1052	30.1012	44.2156	48.1937	77.2226	40.8368	Glyma.15G095300.1	453	955	1	ribosomal protein	Ribosomal protein S11	Ribosomal protein S11 family protein	GO:structural constituent of ribosome; GO:translation; GO:ribosome	No Hit	Glyma.15G095300.1
Glyma.19G238800.1	12632.3	6372.02	15315.3	2.40353	1.26515	9.72336e-09	1.11507e-06	49.0249	201.341	185.162	102.153	153.271	134.649	127.238	40.3777	82.6944	57.2162	136.12	60.0961	Glyma.19G238800.1	453	853	1	ribosomal protein	Ribosomal protein S11	Ribosomal protein S11 family protein	GO:structural constituent of ribosome; GO:translation; GO:ribosome	No Hit	Glyma.19G238800.1
Glyma.06G247900.1	508.331	177.734	650.015	3.65725	1.87076	6.81463e-14	1.77154e-11	3.01397	16.6237	15.272	9.24733	11.1564	11.0371	12.7979	2.14672	4.16062	3.553	11.3069	3.28678	Glyma.06G247900.1	435	435	1	ribosomal protein	Ribosomal protein S12/S23	Ribosomal protein S12/S23 family protein	GO:structural constituent of ribosome; GO:translation; GO:intracellular; GO:ribosome	No Hit	Glyma.06G247900.1
Glyma.13G137100.1	33504.3	18662.1	39865.2	2.13616	1.09502	8.97396e-07	6.18424e-05	175.218	519.181	432.431	199.207	304.87	244.209	269.555	126.235	153.49	176.422	306.382	152.049	Glyma.13G137100.1	429	991	3	ribosomal protein	Ribosomal protein S12/S23	Ribosomal protein S12/S23 family protein	GO:structural constituent of ribosome; GO:translation; GO:intracellular; GO:ribosome	No Hit	Glyma.13G137100.1
Glyma.17G004300.1	9459.36	5432.9	11185	2.05875	1.04177	2.1346e-06	0.000132511	54.4184	149.02	129.245	58.1935	100.538	81.6143	86.8794	39.8002	46.2533	59.6731	94.2726	48.5755	Glyma.17G004300.1	468	903	2	ribosomal protein	Ribosomal protein S19	Ribosomal protein S19 family protein	GO:structural constituent of ribosome; GO:translation; GO:ribosome	No Hit	Glyma.17G004300.1
Glyma.08G159800.1	8358.12	4294.36	10099.7	2.35186	1.2338	5.71422e-09	6.92952e-07	33.5436	66.3306	60.6096	37.0602	53.2764	51.8708	51.8593	21.1595	21.8335	25.6534	50.6501	22.8821	Glyma.08G159800.1	1140	1518	3	ribosomal protein	Ribosomal protein S2	40s ribosomal protein SA B	GO:structural constituent of ribosome; GO:translation; GO:intracellular; GO:ribosome	RPSAb	Glyma.08G159800.1
Glyma.15G267100.1	8177.78	4239.25	9865.71	2.32723	1.21861	1.00296e-08	1.1487e-06	37.0506	74.3293	66.0827	39.1051	58.641	55.79	56.2132	23.2561	24.5872	27.8981	55.316	25.2471	Glyma.15G267100.1	936	1358	1	ribosomal protein	Ribosomal protein S2	40s ribosomal protein SA B	GO:structural constituent of ribosome; GO:translation; GO:intracellular; GO:ribosome	RPSAb	Glyma.15G267100.1
Glyma.02G049300.1	25131.8	14244.6	29797.8	2.09187	1.06479	9.12758e-07	6.26749e-05	113.271	297.993	268.466	150.527	198.176	189.557	208.621	78.4618	108.779	122.632	203.802	103.291	Glyma.02G049300.1	783	1112	1	ribosomal protein	Ribosomal Proteins L2, RNA binding domain; Ribosomal Proteins L2, C-terminal domain	Ribosomal protein L2 family	GO:structural constituent of ribosome; GO:translation; GO:intracellular; GO:ribosome	No Hit	Glyma.02G049300.1
Glyma.19G047000.1	2178.08	707.17	2808.47	3.97142	1.98966	2.8178e-20	1.23658e-17	6.07364	19.2794	31.9995	35.1847	30.9175	28.7827	28.6699	7.3048	5.92362	7.74768	25.8439	6.99203	Glyma.19G047000.1	318	820	1	photosynthesis	Ribulose bisphosphate carboxylase, small chain	Ribulose bisphosphate carboxylase (small chain) family protein	None	No Hit	Glyma.19G047000.1
Glyma.02G208700.1	22685.9	12966.8	26851.3	2.07077	1.05017	8.36451e-07	5.82931e-05	73.1194	200.836	190.364	141.226	167.814	125.565	126.264	68.5226	82.6272	74.5941	146.455	75.248	Glyma.02G208700.1	789	1393	2	growth/development	14-3-3 protein	general regulatory factor 2	None	14-3-3OMEGA,GF14 OMEGA,GRF2	Glyma.02G208700.1
Glyma.04G099900.1	19287	10644.6	22990.9	2.15986	1.11094	1.01563e-07	9.15899e-06	71.4454	166.734	148.836	129.541	153.935	122.191	127.133	58.9658	69.6635	65.6218	131.402	64.7504	Glyma.04G099900.1	867	1329	3	growth/development	14-3-3 protein	GF14 protein phi chain	None	14-3-3PHI,GF14 PHI,GRF4	Glyma.04G099900.1
Glyma.06G101500.1	21194.8	11218.2	25470.5	2.27045	1.18298	2.05973e-08	2.19195e-06	77.1526	200.853	180.962	146.057	180.254	139.695	144.325	63.2956	79.7999	71.6909	152.757	71.5955	Glyma.06G101500.1	840	1266	4	growth/development	14-3-3 protein	general regulatory factor 2	None	14-3-3OMEGA,GF14 OMEGA,GRF2	Glyma.06G101500.1
Glyma.03G260900.1	9777.36	4365.29	12096.8	2.77114	1.47048	1.41022e-11	2.76574e-09	49.3243	178.528	183.886	80.001	122.664	149.527	120.052	39.8308	49.2043	56.3854	126.283	48.4735	Glyma.03G260900.1	495	727	1	ribosomal protein	60s Acidic ribosomal protein	60S acidic ribosomal protein family	GO:structural constituent of ribosome; GO:translational elongation; GO:intracellular; GO:ribosome	No Hit	Glyma.03G260900.1
Glyma.05G174300.1	10686.9	6071.51	12664.9	2.08596	1.06071	6.02551e-06	0.000324256	50.407	216.234	164.046	72.6721	94.2546	89.2682	98.6094	39.5961	66.1753	64.972	112.213	56.9145	Glyma.05G174300.1	378	859	1	ribosomal protein	60s Acidic ribosomal protein	60S acidic ribosomal protein family	GO:structural constituent of ribosome; GO:translational elongation; GO:intracellular; GO:ribosome	No Hit	Glyma.05G174300.1
Glyma.19G259800.1	18384.9	7550.14	23028.3	3.05005	1.60883	4.18976e-13	1.0278e-10	87.88	413.659	344.482	152.521	266.829	188.883	210.051	75.601	81.5039	92.0793	237.758	83.0614	Glyma.19G259800.1	300	735	1	ribosomal protein	60s Acidic ribosomal protein	60S acidic ribosomal protein family	GO:structural constituent of ribosome; GO:translational elongation; GO:intracellular; GO:ribosome	No Hit	Glyma.19G259800.1
Glyma.05G067600.1	710.366	204.24	927.277	4.54014	2.18274	1.33225e-20	5.99491e-18	4.23228	19.5973	20.8624	23.4754	23.4926	24.6163	24.4044	3.67457	4.70364	5.82496	20.0973	4.73439	Glyma.05G067600.1	348	348	1	cell division/cycle	Actin	actin-11	None	ACT11	Glyma.05G067600.1
Glyma.02G164900.1	430.164	227.446	517.043	2.27326	1.18476	8.42461e-07	5.86438e-05	5.75831	17.0272	15.151	12.2137	15.8628	10.9839	11.8464	5.96249	6.28786	5.63017	12.6919	5.96017	Glyma.02G164900.1	294	309	1	oxidation/reduction	Adenylate kinase	Adenylate kinase family protein	GO:ATP binding; GO:nucleobase-containing compound kinase activity; GO:nucleobase-containing compound metabolic process	No Hit	Glyma.02G164900.1
Glyma.14G121200.1	17485.7	8193.93	21467.9	2.61998	1.38956	1.28543e-11	2.5322e-09	76.7728	115.698	77.1586	113.733	167.714	32.464	93.6407	58.1019	42.9685	17.8766	96.7402	39.649	Glyma.14G121200.1	1143	1687	3	oxidation/reduction	Alcohol dehydrogenase GroES-like domain; Zinc-binding dehydrogenase	alcohol dehydrogenase 1	GO:zinc ion binding; GO:oxidoreductase activity; GO:oxidation-reduction process	ADH,ADH1,ATADH,ATADH1	Glyma.14G121200.1
Glyma.07G257700.1	1064.97	570.258	1276.99	2.23933	1.16307	3.41172e-08	3.44071e-06	5.29589	8.09489	5.88108	9.50339	12.8668	3.45361	4.88868	4.50953	3.371	2.36425	7.14062	3.41493	Glyma.07G257700.1	708	1360	2	stress/senescence	Aluminium induced protein; merged to PF12481=Aluminium induced protein	Aluminium induced protein with YGL and LRDR motifs	GO:metabolic process	AILP1,ATAILP1	Glyma.07G257700.1
Glyma.05G120800.1	2547.11	767.685	3309.72	4.3113	2.10812	5.41787e-19	2.10648e-16	1.75216	14.8546	13.2286	4.35853	7.60255	5.89088	6.04875	1.38928	2.20984	2.07585	7.67657	1.89165	Glyma.05G120800.1	1758	3270	1	membrane/transporter	ANTH domain	ENTH/ANTH/VHS superfamily protein	GO:phospholipid binding	No Hit	Glyma.05G120800.1
Glyma.12G226600.1	9616.47	4984.45	11601.6	2.32756	1.21882	9.45617e-09	1.08865e-06	49.8881	95.9622	47.5672	63.003	68.3344	89.5263	45.6211	27.3838	42.0791	20.0873	65.7003	29.8501	Glyma.12G226600.1	582	1349	1	transcription factor	AP2 domain	ethylene responsive element binding factor 4	GO:sequence-specific DNA binding transcription factor activity; GO:regulation of transcription, DNA-templated	ATERF-4,ATERF4,ERF4,RAP2.5	Glyma.12G226600.1
Glyma.13G236600.1	712.826	335.527	874.526	2.60642	1.38207	4.93284e-09	6.06493e-07	7.56177	23.4658	13.9343	12.1377	13.123	12.2212	12.2875	5.59146	5.61256	5.36718	13.533	5.52373	Glyma.13G236600.1	492	492	1	transcription factor	AP2 domain	ERF domain protein 12	GO:sequence-specific DNA binding transcription factor activity; GO:regulation of transcription, DNA-templated	ATERF12,ERF12	Glyma.13G236600.1
Glyma.19G213100.1	1202.03	406.086	1543.15	3.80006	1.92602	4.60301e-18	1.70729e-15	9.62958	15.4327	8.1386	16.4517	22.7153	2.62166	8.53924	5.19817	3.40811	1.51544	11.9327	3.37391	Glyma.19G213100.1	666	984	1	transcription factor	AP2 domain	Integrase-type DNA-binding superfamily protein	GO:sequence-specific DNA binding transcription factor activity; GO:regulation of transcription, DNA-templated	HRE2	Glyma.19G213100.1
Glyma.05G235300.1	3989.95	2229.77	4744.31	2.12771	1.0893	8.06758e-07	5.65797e-05	10.8707	26.3176	22.9507	12.6055	16.5283	16.7695	14.4099	8.66898	8.89829	8.20631	17.2075	8.59119	Glyma.05G235300.1	393	2102	1	membrane/transporter	B-cell receptor-associated protein 31-like	None	GO:intracellular protein transport; GO:endoplasmic reticulum; GO:integral component of membrane	No Hit	Glyma.05G235300.1
Glyma.08G042700.1	7399.99	4138.82	8797.63	2.12564	1.0879	6.24375e-07	4.52198e-05	25.1911	64.7483	58.8694	36.3445	41.5403	43.2686	40.3215	20.4057	24.251	21.7835	44.3262	22.1467	Glyma.08G042700.1	393	1511	1	membrane/transporter	B-cell receptor-associated protein 31-like	None	GO:intracellular protein transport; GO:endoplasmic reticulum; GO:integral component of membrane	No Hit	Glyma.08G042700.1
Glyma.09G158500.1	1840.28	977.234	2210.16	2.26165	1.17737	3.06313e-10	4.79748e-08	4.68439	2.79417	4.04776	80.5923	4.87224	12.3744	69.7999	14.2901	10.0786	12.4482	25.595	12.2723	Glyma.09G158500.1	357	647	1	protein metabolism	Bowman-Birk serine protease inhibitor family	None	GO:serine-type endopeptidase inhibitor activity; GO:extracellular region	No Hit	Glyma.09G158500.1
Glyma.14G117700.1	1720.9	965.43	2044.67	2.11789	1.08263	4.3467e-09	5.39073e-07	4.21696	2.69941	3.93753	75.1275	4.37092	11.9431	64.7497	14.2311	9.85653	12.5693	23.8636	12.219	Glyma.14G117700.1	357	642	1	protein metabolism	Bowman-Birk serine protease inhibitor family	None	GO:serine-type endopeptidase inhibitor activity; GO:extracellular region	No Hit	Glyma.14G117700.1
Glyma.15G154600.1	1682.53	8.11594	2400.14	295.731	8.20814	2.02177e-125	8.96117e-121	10.7058	14.2051	13.6617	7.2333	16.3132	11.7562	13.5863	0.0517182	0.0409053	0.0424405	12.4945	0.0450214	Glyma.15G154600.1	1050	1464	5	transcription factor	Bromodomain	Transcription factor GTE6	GO:protein binding	GTE01,GTE1,IMB1	Glyma.15G154600.1
Glyma.07G219000.1	2385.63	1231.18	2880.39	2.33953	1.22622	2.85113e-08	2.93888e-06	14.4741	44.1701	42.7925	23.4652	34.2675	26.8974	21.9556	15.3531	13.1995	12.1294	29.7175	13.5607	Glyma.07G219000.1	294	737	1	stress/senescence	Chaperonin 10 Kd subunit	GroES-like family protein	GO:protein folding; GO:cytoplasm	No Hit	Glyma.07G219000.1
Glyma.20G017200.1	4428.95	1805.02	5553.49	3.07668	1.62138	2.2551e-14	6.02131e-12	24.6173	62.0885	74.4494	41.2587	68.1135	69.9407	54.0613	22.0288	16.8709	19.952	56.3614	19.6172	Glyma.20G017200.1	369	747	1	stress/senescence	Chaperonin 10 Kd subunit	GroES-like family protein	GO:protein folding; GO:cytoplasm	No Hit	Glyma.20G017200.1
Glyma.01G145000.1	1979.25	1023.11	2389.03	2.33505	1.22346	6.74725e-08	6.31598e-06	7.8586	36.9788	31.2401	19.012	25.2146	19.0011	20.6149	7.79752	11.8143	11.5863	22.8457	10.3994	Glyma.01G145000.1	321	793	1	oxidation/reduction	CHCH domain	Cox19-like CHCH family protein	None	No Hit	Glyma.01G145000.1
Glyma.03G021800.1	2730.26	1429.43	3287.76	2.30005	1.20166	1.04292e-07	9.35747e-06	10.0204	48.1563	36.9922	21.1783	31.3349	22.716	26.3792	10.0442	14.5381	14.4037	28.111	12.9953	Glyma.03G021800.1	321	887	1	oxidation/reduction	CHCH domain	Cox19-like CHCH family protein	None	No Hit	Glyma.03G021800.1
Glyma.07G183000.1	4886.52	2218.12	6030.12	2.71857	1.44285	1.11816e-10	1.90618e-08	21.667	89.6842	79.2904	38.9543	52.594	51.9668	50.6689	15.7955	23.3007	25.2858	54.9751	21.4607	Glyma.07G183000.1	426	833	1	oxidation/reduction	CHCH domain	Cox19-like CHCH family protein	None	No Hit	Glyma.07G183000.1
Glyma.08G067000.1	5776.26	2243.38	7290.35	3.24972	1.70032	3.55123e-14	9.3972e-12	20.7191	107.637	89.1849	47.4151	66.7005	57.7808	57.0061	15.3022	23.8145	23.4342	63.7776	20.8503	Glyma.08G067000.1	426	867	2	oxidation/reduction	CHCH domain	Cox19-like CHCH family protein	None	No Hit	Glyma.08G067000.1
Glyma.10G243800.1	1273.73	626.218	1551.24	2.47716	1.30869	5.03544e-09	6.17395e-07	2.51846	8.85974	24.7642	13.1026	23.651	12.198	2.85339	3.53465	9.45671	3.18823	12.5639	5.3932	Glyma.10G243800.1	576	933	1	photosynthesis	Chlorophyll A-B binding protein	Chlorophyll A-B binding family protein	None	ELIP,ELIP1	Glyma.10G243800.1
Glyma.20G150600.1	3920.51	1572.52	4926.79	3.13306	1.64757	1.684e-14	4.59328e-12	8.32131	27.3137	77.4575	42.6628	86.4121	41.7335	9.92977	11.005	22.2073	9.67759	41.9758	14.2967	Glyma.20G150600.1	579	886	1	photosynthesis	Chlorophyll A-B binding protein	Chlorophyll A-B binding family protein	None	ELIP,ELIP1	Glyma.20G150600.1
Glyma.03G162900.1	1000.39	484.71	1221.4	2.51986	1.33335	1.37369e-09	1.89384e-07	6.34226	10.3619	12.2606	12.6865	14.9333	8.4673	7.63078	4.23465	5.45563	3.46631	10.3832	4.38553	Glyma.03G162900.1	441	894	2	cell division/cycle	Cofilin/tropomyosin-type actin-binding protein	actin depolymerizing factor 6	GO:actin binding; GO:intracellular	ADF6,ATADF6	Glyma.03G162900.1
Glyma.19G164400.1	1124.27	658.431	1323.92	2.01071	1.00771	3.46957e-06	0.000200239	8.03229	11.6682	12.4307	14.0058	13.8379	7.68278	9.07298	5.77925	7.07342	4.5249	10.9615	5.79252	Glyma.19G164400.1	441	920	1	cell division/cycle	Cofilin/tropomyosin-type actin-binding protein	actin depolymerizing factor 6	GO:actin binding; GO:intracellular	ADF6,ATADF6	Glyma.19G164400.1
Glyma.11G105900.1	8040.53	4390.75	9604.72	2.18749	1.12928	3.83434e-07	2.97899e-05	18.3914	59.9322	53.2243	22.928	36.3375	36.9585	34.0466	12.4965	19.1066	22.7153	37.4026	18.1061	Glyma.11G105900.1	639	1953	1	transcription related	'Cold-shock' DNA-binding domain	glycine-rich protein 2B	GO:DNA binding; GO:regulation of transcription, DNA-templated	ATCSP4,ATGRP2B,GRP2B	Glyma.11G105900.1
Glyma.03G148100.1	10954.5	6377.76	12915.9	2.02515	1.01803	4.22165e-06	0.000236559	55.7623	192.007	154.544	68.9502	100.81	149.677	95.6107	46.6403	64.0105	72.593	116.766	61.0813	Glyma.03G148100.1	435	842	1	histone related	Core histone H2A/H2B/H3/H4	Histone superfamily protein	GO:DNA binding	G-H2AX,GAMMA-H2AX,H2AXA,HTA5	Glyma.03G148100.1
Glyma.03G171400.1	3742.65	1927.8	4520.44	2.34487	1.22951	4.39822e-08	4.30817e-06	14.3709	53.1555	60.4815	20.467	29.2713	44.8338	26.1056	13.1407	16.3049	18.7827	35.5265	16.0761	Glyma.03G171400.1	312	968	1	histone related	Core histone H2A/H2B/H3/H4	Histone superfamily protein	GO:DNA binding; GO:DNA-templated transcription, initiation; GO:nucleus	No Hit	Glyma.03G171400.1
Glyma.15G222200.1	5320.89	2849.18	6380.19	2.23931	1.16305	8.15713e-07	5.70272e-05	23.7224	147.043	103.082	45.2654	70.9185	55.8955	53.8802	23.3057	41.0113	37.0258	71.4009	33.7809	Glyma.15G222200.1	411	679	1	histone related	Core histone H2A/H2B/H3/H4	Histone superfamily protein	GO:DNA binding	No Hit	Glyma.15G222200.1
Glyma.18G015200.1	17458.6	9599.02	20826.9	2.16969	1.11749	4.21523e-07	3.23522e-05	60.0008	218.861	186.189	107.63	132.248	131.649	108.49	55.4759	73.891	68.8336	135.01	66.0668	Glyma.18G015200.1	561	1173	1	histone related	Core histone H2A/H2B/H3/H4	Histone superfamily protein	GO:DNA binding	No Hit	Glyma.18G015200.1
Glyma.20G083800.1	19327.5	10854	22959	2.11526	1.08084	1.82801e-06	0.000115501	73.1549	305.988	219.583	82.1988	137.393	173.686	132.565	67.1944	77.8229	96.6687	160.653	80.562	Glyma.20G083800.1	312	1088	1	histone related	Core histone H2A/H2B/H3/H4	histone H4	GO:DNA binding; GO:DNA-templated transcription, initiation; GO:nucleus	HIS4	Glyma.20G083800.1
Glyma.03G163500.1	31711	8943.67	41468.5	4.63663	2.21308	1.76055e-25	1.18233e-22	9.68529	0.505024	2.78894	8.38669	3.47841	6.38596	253.499	7.73241	13.5898	7.50273	40.6756	9.60831	Glyma.03G163500.1	1488	7505	5	seed storage	Cupin	RmlC-like cupins superfamily protein	GO:nutrient reservoir activity	ATCRA1,CRA1,CRU1	Glyma.03G163500.1
Glyma.10G037100.1	7408.95	1704.42	9853.74	5.78128	2.53139	1.45482e-29	1.4018e-26	5.93458	0.409526	0.92259	8.945	1.15587	3.93311	242.885	2.23699	17.4119	1.61163	37.7407	7.08685	Glyma.10G037100.1	1692	1918	1	seed storage	Cupin	RmlC-like cupins superfamily protein	GO:nutrient reservoir activity	ATCRA1,CRA1,CRU1	Glyma.10G037100.1
Glyma.13G123500.1	3105.11	703.45	4134.39	5.87731	2.55516	5.0652e-29	4.67724e-26	2.48383	0.28896	0.241244	4.13314	0.670734	1.27002	135.656	0.848738	10.0603	0.54001	20.6777	3.81634	Glyma.13G123500.1	1467	1467	1	seed storage	Cupin	RmlC-like cupins superfamily protein	GO:nutrient reservoir activity	No Hit	Glyma.13G123500.1
Glyma.19G164900.1	3432.07	691.364	4606.65	6.66314	2.7362	3.59381e-34	5.03749e-31	3.44393	0.180902	0.886158	3.35961	1.33604	2.55965	125.761	2.50481	4.65737	2.53779	19.6467	3.23332	Glyma.19G164900.1	1446	1723	1	seed storage	Cupin	RmlC-like cupins superfamily protein	GO:nutrient reservoir activity	ATCRA1,CRA1,CRU1	Glyma.19G164900.1
Glyma.13G342100.1	1907.54	1107.54	2250.4	2.03189	1.02282	7.41602e-06	0.000386483	4.16724	11.7128	9.31644	5.99344	6.00491	7.16642	6.13402	3.16631	4.12723	3.98782	7.21361	3.76045	Glyma.13G342100.1	597	2378	2	cell division/cycle	Cyclin, C-terminal domain	Cyclin family protein	GO:nucleus	CYC1BAT,CYCB1;2	Glyma.13G342100.1
Glyma.03G225600.1	536.115	310.708	632.719	2.03637	1.026	7.65222e-06	0.000396694	3.91548	7.92607	8.33388	5.65765	9.11508	6.40448	5.96751	3.70354	3.48138	3.44091	6.76002	3.54194	Glyma.03G225600.1	711	711	1	photosynthesis	Cyclophilin type peptidyl-prolyl cis-trans isomerase/CLD	rotamase CYP 4	GO:peptidyl-prolyl cis-trans isomerase activity; GO:protein folding	ROC4	Glyma.03G225600.1
Glyma.02G087900.1	4648.04	2124.45	5729.58	2.69697	1.43134	3.48981e-11	6.41041e-09	14.5157	37.1418	34.2046	30.9451	35.0763	25.2667	16.7966	12.7128	13.7816	6.38907	27.7067	10.9612	Glyma.02G087900.1	1323	1573	1	vitamin related	Cys/Met metabolism PLP-dependent enzyme	methionine gamma-lyase	GO:pyridoxal phosphate binding; GO:biosynthetic process	ATMGL,MGL	Glyma.02G087900.1
Glyma.09G207800.1	2465.05	1119.71	3041.62	2.71643	1.44171	1.09808e-10	1.87556e-08	7.69533	31.356	31.9024	17.114	20.8758	18.0668	19.4535	6.99417	7.75789	9.85086	20.9234	8.20097	Glyma.09G207800.1	525	1103	3	membrane/transporter	DAD family	Defender against death (DAD family) protein	GO:dolichyl-diphosphooligosaccharide-protein glycotransferase activity; GO:oligosaccharyltransferase complex; GO:integral component of membrane	ATDAD1	Glyma.09G207800.1
Glyma.10G041600.1	703.964	401.22	833.712	2.07794	1.05515	7.92718e-06	0.000408796	5.27959	13.8312	13.1087	6.36198	9.44727	8.49219	7.43161	4.2851	4.20299	5.52045	9.13607	4.66951	Glyma.10G041600.1	243	695	1	growth/development	Dolichol phosphate-mannose biosynthesis regulatory protein (DPM2)	dolichol phosphate-mannose biosynthesis regulatory protein-related	GO:macromolecule biosynthetic process; GO:integral component of endoplasmic reticulum membrane	No Hit	Glyma.10G041600.1
Glyma.20G110700.1	933.228	535.219	1103.8	2.06234	1.04428	2.32218e-06	0.00014246	3.78983	6.78446	7.15157	4.40246	5.60665	6.46803	7.62415	2.69043	2.96678	3.58459	5.97531	3.0806	Glyma.20G110700.1	726	1404	1	protein metabolism	Dual specificity phosphatase, catalytic domain	Phosphotyrosine protein phosphatases superfamily protein	GO:protein tyrosine/serine/threonine phosphatase activity; GO:protein dephosphorylation	No Hit	Glyma.20G110700.1
Glyma.17G117200.1	344.226	111.031	444.167	4.0004	2.00014	2.06127e-16	6.76761e-14	6.44961	3.28696	3.44713	8.24537	10.8501	0.384944	3.36138	2.67681	1.29046	0.188282	5.1465	1.38518	Glyma.17G117200.1	324	660	1	hormone related	Early nodulin 93 ENOD93 protein	early nodulin-related	None	No Hit	Glyma.17G117200.1
Glyma.02G226700.1	1202.16	418.759	1537.9	3.67253	1.87677	6.16705e-17	2.0708e-14	8.59159	7.25953	7.6811	6.88884	8.33625	5.91677	5.8643	2.08906	2.03484	2.0996	7.21977	2.0745	Glyma.02G226700.1	1257	1635	1	transcription related	Elongator subunit Iki1	None	GO:regulation of transcription, DNA-templated	No Hit	Glyma.02G226700.1
Glyma.14G140200.1	742.875	377.021	899.669	2.38626	1.25475	5.20352e-08	4.99217e-06	12.4054	36.5128	45.9355	32.3925	36.3854	33.3167	30.3395	10.8966	18.3775	14.1278	32.4697	14.4673	Glyma.14G140200.1	210	210	1	oxidation/reduction	Endoplasmic reticulum protein ERp29, C-terminal domain	thioredoxin family protein	GO:endoplasmic reticulum	ATPDI11,ATPDIL2-1,MEE30,PDI11,UNE5	Glyma.14G140200.1
Glyma.18G041400.1	1287.43	694.211	1541.67	2.22076	1.15105	3.92945e-08	3.90948e-06	8.64426	10.9835	4.86941	8.79642	9.84788	13.0489	7.23636	5.19502	4.49217	3.31066	9.06096	4.33262	Glyma.18G041400.1	1302	1302	1	protein metabolism	Eukaryotic aspartyl protease	Eukaryotic aspartyl protease family protein	GO:aspartic-type endopeptidase activity; GO:proteolysis	No Hit	Glyma.18G041400.1
Glyma.02G089800.1	344.267	126.731	437.497	3.45217	1.7875	2.50771e-12	5.4889e-10	3.85945	23.2732	16.6279	11.3955	18.0596	14.5634	15.1598	5.19726	3.93321	4.59093	14.7056	4.5738	Glyma.02G089800.1	225	225	1	transcription related	Exosome component EXOSC1/CSL4	Nucleic acid-binding, OB-fold-like protein	GO:RNA binding; GO:exosome (RNase complex)	No Hit	Glyma.02G089800.1
Glyma.20G221600.1	484.612	283.505	570.801	2.01337	1.00961	2.25833e-05	0.000998972	3.95039	12.8692	8.88594	6.51602	9.38689	7.8716	7.98328	4.28608	3.91927	4.83943	8.20905	4.34826	Glyma.20G221600.1	528	528	2	transcription related	Exosome component EXOSC1/CSL4	Nucleic acid-binding, OB-fold-like protein	GO:RNA binding; GO:exosome (RNase complex)	No Hit	Glyma.20G221600.1
Glyma.12G192300.1	805.016	451.769	956.407	2.11702	1.08204	6.24232e-06	0.000333351	3.70226	10.6688	12.2291	4.21416	4.80797	8.85127	6.62719	2.63849	3.46698	4.84052	7.30012	3.64866	Glyma.12G192300.1	411	998	1	cell wall	Exostosin family	Exostosin family protein	None	No Hit	Glyma.12G192300.1
Glyma.02G307700.1	2912.32	1546.15	3497.82	2.26227	1.17777	5.31423e-08	5.07641e-06	14.0876	28.6122	21.4115	13.6832	20.23	19.7905	18.4707	8.81812	8.68897	9.89819	19.4694	9.13509	Glyma.02G307700.1	771	1370	1	cell wall	Fasciclin domain	FASCICLIN-like arabinoogalactan 7	None	FLA7	Glyma.02G307700.1
Glyma.14G005300.1	2375.55	1362.08	2809.9	2.06294	1.0447	1.56709e-06	0.000101252	12.4957	23.2442	17.6972	11.2973	16.3261	15.5979	14.6571	7.94511	7.73908	8.83748	15.9022	8.17389	Glyma.14G005300.1	771	1349	1	cell wall	Fasciclin domain	FASCICLIN-like arabinoogalactan 7	None	FLA7	Glyma.14G005300.1
Glyma.18G222200.1	10198.8	5776.02	12094.3	2.09387	1.06617	4.67068e-08	4.51026e-06	26.4883	39.9704	43.3919	65.0156	50.2306	49.9296	51.6174	30.3324	20.9225	20.4451	46.6634	23.9	Glyma.18G222200.1	1251	1967	1	cell wall	Fasciclin domain	FASCICLIN-like arabinogalactan protein 8	None	AGP8,FLA8	Glyma.18G222200.1
Glyma.14G009000.1	291.126	162.261	346.355	2.13455	1.09393	2.77768e-05	0.00119531	3.09415	7.96329	7.87182	4.59966	6.97515	4.74923	4.39826	2.49671	3.20533	2.7559	5.66451	2.81931	Glyma.14G009000.1	465	465	1	signaling/kinases	F-box domain	F-box family protein	GO:protein binding	SLY2	Glyma.14G009000.1
Glyma.07G155200.1	892.836	493.512	1063.97	2.15592	1.10831	6.81018e-06	0.000361498	3.37886	13.8391	8.92526	3.21944	13.0496	4.66937	4.7151	1.44969	5.97085	3.43838	7.39954	3.61964	Glyma.07G155200.1	753	1091	1	growth/development	Ferritin-like domain	ferretin 1	GO:ferric iron binding; GO:cellular iron ion homeostasis	ATFER1,FER1	Glyma.07G155200.1
Glyma.18G205800.1	668.869	357.149	802.463	2.24686	1.16791	2.34093e-06	0.000143313	2.26152	10.1732	6.44465	2.61513	9.54859	3.72675	3.83412	1.15934	3.9815	2.64051	5.51485	2.59378	Glyma.18G205800.1	753	1103	2	growth/development	Ferritin-like domain	ferretin 1	GO:ferric iron binding; GO:cellular iron ion homeostasis	ATFER1,FER1	Glyma.18G205800.1
Glyma.04G200700.1	5517.15	3239.78	6493.17	2.0042	1.00303	4.36601e-06	0.000243566	27.5278	58.7273	44.7231	21.6683	40.9495	37.074	36.3467	16.1516	20.4796	23.7965	38.1452	20.1425	Glyma.04G200700.1	921	1298	1	ribosomal protein	Fibrillarin	fibrillarin 2	GO:RNA binding; GO:methyltransferase activity; GO:rRNA processing; GO:tRNA processing; GO:tRNA (adenine-N1-)-methyltransferase activity; GO:tRNA methylation; GO:tRNA (m1A) methyltransferase complex	ATFIB2,FIB2	Glyma.04G200700.1
Glyma.02G222400.1	60215.6	30590.9	72911.9	2.38345	1.25305	1.41625e-09	1.94645e-07	156.095	386.303	341.177	337.655	413.597	229.228	336.495	155.685	148.018	119.764	314.364	141.156	Glyma.02G222400.1	1077	1758	1	growth/development	Fructose-bisphosphate aldolase class-I	Aldolase superfamily protein	GO:fructose-bisphosphate aldolase activity; GO:glycolytic process	No Hit	Glyma.02G222400.1
Glyma.14G189400.1	45896.9	25801.1	54509.3	2.11268	1.07907	1.22141e-07	1.08274e-05	128.761	274.651	271.166	239.805	305.641	212.73	272.166	120.903	123.547	124.811	243.56	123.087	Glyma.14G189400.1	1077	1697	1	growth/development	Fructose-bisphosphate aldolase class-I	Aldolase superfamily protein	GO:fructose-bisphosphate aldolase activity; GO:glycolytic process	No Hit	Glyma.14G189400.1
Glyma.13G039300.1	555.112	162.449	723.396	4.45306	2.1548	1.66829e-21	8.26193e-19	47.6755	0.935084	6.2508	36.569	0.607387	0.29611	0.173321	9.02467	0.136103	0.141211	13.2153	3.10066	Glyma.13G039300.1	282	440	1	hormone related	Gibberellin regulated protein	Gibberellin-regulated family protein	None	No Hit	Glyma.13G039300.1
Glyma.13G039600.1	511.415	161.783	661.257	4.08732	2.03115	2.72817e-19	1.08939e-16	43.6203	0.42534	6.23081	28.5201	0.453274	0.263911	0.118257	8.43077	0.127687	0.13248	11.376	2.89698	Glyma.13G039600.1	282	469	1	hormone related	Gibberellin regulated protein	Gibberellin-regulated family protein	None	No Hit	Glyma.13G039600.1
Glyma.14G087200.1	814.176	184.603	1083.99	5.87202	2.55386	3.61557e-26	2.5237e-23	4.76301	5.50761	16.3209	5.95339	7.62182	9.15499	20.2012	1.97048	1.90574	1.57406	9.93184	1.81676	Glyma.14G087200.1	267	824	1	hormone related	Gibberellin regulated protein	Gibberellin-regulated family protein	None	No Hit	Glyma.14G087200.1
Glyma.11G247600.1	18619.6	10438.6	22125.7	2.11961	1.0838	3.36652e-08	3.40287e-06	78.7956	104.198	84.9425	140.072	177.767	52.1196	107.384	85.5891	56.1283	20.6322	106.468	54.1166	Glyma.11G247600.1	1023	1578	1	growth/development	Glyceraldehyde 3-phosphate dehydrogenase, NAD binding domain; Glyceraldehyde 3-phosphate dehydrogenase, C-terminal domain	glyceraldehyde-3-phosphate dehydrogenase C subunit 1	GO:oxidoreductase activity, acting on the aldehyde or oxo group of donors, NAD or NADP as acceptor; GO:oxidation-reduction process	GAPC,GAPC-1,GAPC1	Glyma.11G247600.1
Glyma.18G009700.1	30246.8	16449.2	36160.1	2.19829	1.13638	1.51179e-08	1.64841e-06	132.284	198.532	160.346	223.233	281.112	82.0963	178.791	139.688	91.9903	32.0354	179.485	87.9046	Glyma.18G009700.1	1023	1531	4	growth/development	Glyceraldehyde 3-phosphate dehydrogenase, NAD binding domain; Glyceraldehyde 3-phosphate dehydrogenase, C-terminal domain	glyceraldehyde-3-phosphate dehydrogenase C subunit 1	GO:oxidoreductase activity, acting on the aldehyde or oxo group of donors, NAD or NADP as acceptor; GO:oxidation-reduction process	GAPC,GAPC-1,GAPC1	Glyma.18G009700.1
Glyma.12G197600.1	822.363	405.422	1001.05	2.46916	1.30402	4.70636e-09	5.79452e-07	3.5339	5.85489	6.43722	3.29097	6.29883	6.80578	5.03855	1.96358	2.09243	2.8114	5.32288	2.28914	Glyma.12G197600.1	891	1431	1	cell wall	Glycosyl hydrolases family 16; Xyloglucan endo-transglycosylase (XET) C-terminus	xyloglucan endotransglucosylase/hydrolase 9	GO:hydrolase activity, hydrolyzing O-glycosyl compounds; GO:carbohydrate metabolic process; GO:xyloglucan:xyloglucosyl transferase activity; GO:cellular glucan metabolic process; GO:cell wall; GO:apoplast	XTH9	Glyma.12G197600.1
Glyma.17G065300.1	2531.64	1469.45	2986.87	2.03264	1.02335	3.03784e-06	0.000177358	24.192	33.5604	3.62698	13.7062	21.7631	20.1856	8.25698	9.67345	13.2562	4.78178	17.8988	9.23714	Glyma.17G065300.1	879	1288	1	cell wall	Glycosyl hydrolases family 16; Xyloglucan endo-transglycosylase (XET) C-terminus	xyloglucan endotransglycosylase 6	GO:hydrolase activity, hydrolyzing O-glycosyl compounds; GO:carbohydrate metabolic process; GO:xyloglucan:xyloglucosyl transferase activity; GO:cellular glucan metabolic process; GO:cell wall; GO:apoplast	XTH23,XTR6	Glyma.17G065300.1
Glyma.16G118000.1	369.711	58.6062	503.041	8.58341	3.10155	2.27275e-31	2.61653e-28	17.1096	4.35767	5.32576	8.8269	7.19429	10.8152	12.469	0.714682	0.629862	2.09246	9.44264	1.14567	Glyma.16G118000.1	261	412	1	cell wall	Glycosyl hydrolases family 28	Pectin lyase-like superfamily protein	GO:polygalacturonase activity; GO:carbohydrate metabolic process	No Hit	Glyma.16G118000.1
Glyma.09G073600.1	2694.28	1431.57	3235.44	2.26005	1.17636	1.15174e-08	1.28521e-06	5.10406	7.94378	5.56497	8.3833	8.44872	7.64519	7.93293	2.46205	3.61078	4.17778	7.28899	3.41687	Glyma.09G073600.1	2433	3376	5	carbohydrate metabolism	Glycosyl transferases group 1; Sucrose synthase	sucrose synthase 4	GO:biosynthetic process; GO:sucrose metabolic process	ATSUS4,SUS4	Glyma.09G073600.1
Glyma.15G182600.1	2240.36	1256.77	2661.89	2.11803	1.08273	1.25168e-07	1.10626e-05	5.01961	7.02299	5.21074	8.19016	8.23675	6.63378	6.92361	2.50816	3.56191	4.05406	6.74823	3.37471	Glyma.15G182600.1	2421	3002	2	carbohydrate metabolism	Glycosyl transferases group 1; Sucrose synthase	sucrose synthase 4	GO:biosynthetic process; GO:sucrose metabolic process	ATSUS4,SUS4	Glyma.15G182600.1
Glyma.07G014500.1	9599.17	4867.14	11627.2	2.38892	1.25636	3.57765e-09	4.50592e-07	60.8264	104.682	115.385	82.6934	87.9802	82.178	85.1038	38.6806	43.9877	35.2753	88.407	39.3145	Glyma.07G014500.1	765	1002	2	protein metabolism	HAD superfamily, subfamily IIIB (Acid phosphatase)	HAD superfamily, subfamily IIIB acid phosphatase	GO:acid phosphatase activity	No Hit	Glyma.07G014500.1
Glyma.09G218700.1	1995.64	1123.42	2369.45	2.10913	1.07665	6.00335e-07	4.38007e-05	8.60779	23.5419	19.4595	17.7583	19.6162	18.802	18.9554	7.19284	10.46	9.72196	18.1059	9.12494	Glyma.09G218700.1	993	993	1	membrane/transporter	High-affinity nickel-transport protein	high-affinity nickel-transport family protein	GO:cobalt ion transmembrane transporter activity; GO:nickel cation transmembrane transporter activity; GO:metal ion binding; GO:cobalt ion transport; GO:nickel cation transport; GO:transmembrane transport; GO:integral component of membrane; GO:cytochrome complex assembly; GO:oxidation-reduction process; GO:membrane	No Hit	Glyma.09G218700.1
Glyma.09G131500.1	7315.52	3189.28	9083.9	2.84826	1.51008	3.02464e-17	1.04736e-14	3.51554	1.09055	3.36093	95.1476	72.9433	17.166	1.09718	26.0736	5.94198	0.344411	27.7601	10.7867	Glyma.09G131500.1	2100	2458	1	stress/senescence	Histidine kinase-, DNA gyrase B-, and HSP90-like ATPase; Hsp90 protein	heat shock protein 90.1	GO:ATP binding; GO:unfolded protein binding; GO:protein folding; GO:response to stress	ATHS83,AtHsp90-1,ATHSP90.1,HSP81-1,HSP81.1,HSP83,HSP90.1	Glyma.09G131500.1
Glyma.20G012800.1	2591.89	1455.57	3078.89	2.11525	1.08083	1.94999e-06	0.000122163	54.5768	196.232	121.925	68.9153	124.001	116.379	109.083	42.7551	74.5433	52.6779	113.016	56.6588	Glyma.20G012800.1	207	207	1	DNA replication/repair related	HMG (high mobility group) box	high mobility group B2	None	HMG BETA 1,HMGB2,NFD02,NFD2	Glyma.20G012800.1
Glyma.04G054400.1	3163.35	312.143	4385.3	14.049	3.8124	2.30351e-56	7.29282e-53	1.44477	28.6702	61.0841	47.9683	71.5444	49.3182	3.67172	6.70727	1.72032	0.415753	37.6717	2.94778	Glyma.04G054400.1	477	878	1	stress/senescence	Hsp20/alpha crystallin family	17.6 kDa class II heat shock protein	None	HSP17.6II	Glyma.04G054400.1
Glyma.06G054700.1	4488.67	1582.02	5734.38	3.62471	1.85787	1.12425e-20	5.08477e-18	12.492	17.0991	41.702	81.3396	98.2736	67.1455	11.9626	27.4379	10.0534	5.1016	47.1449	14.1976	Glyma.06G054700.1	477	918	1	stress/senescence	Hsp20/alpha crystallin family	17.6 kDa class II heat shock protein	None	HSP17.6II	Glyma.06G054700.1
Glyma.12G013100.1	5980.74	1749.98	7793.92	4.45373	2.15502	1.78247e-27	1.29517e-24	6.74849	6.57307	31.4256	148.371	121.945	65.8043	4.40294	33.675	6.38553	0.925291	55.0385	13.6619	Glyma.12G013100.1	639	1066	2	stress/senescence	Hsp20/alpha crystallin family	mitochondrion-localized small heat shock protein 23.6	None	ATHSP23.6-MITO,HSP23.6-MITO	Glyma.12G013100.1
Glyma.13G175700.1	847.187	88.9563	1172.14	13.1766	3.71991	1.77316e-49	4.36626e-46	0.509354	3.55207	6.28013	6.44141	8.50803	33.2032	0.520128	1.26232	0.606626	0.213895	8.43061	0.694282	Glyma.13G175700.1	465	1053	1	stress/senescence	Hsp20/alpha crystallin family	HSP20-like chaperones superfamily protein	None	No Hit	Glyma.13G175700.1
Glyma.13G176000.1	921.255	229.997	1217.51	5.2936	2.40425	1.53281e-28	1.35879e-25	0.932203	1.03086	4.40617	17.9781	24.818	21.443	0.976021	4.46491	1.47204	0.433889	10.2263	2.12361	Glyma.13G176000.1	465	895	1	stress/senescence	Hsp20/alpha crystallin family	HSP20-like chaperones superfamily protein	None	No Hit	Glyma.13G176000.1
Glyma.13G176200.1	916.572	90.4541	1270.62	14.0471	3.8122	1.11144e-51	3.07892e-48	0.522093	4.11893	7.26114	7.50477	10.2192	36.3674	0.61031	1.32309	0.651572	0.230463	9.51484	0.735041	Glyma.13G176200.1	465	1011	1	stress/senescence	Hsp20/alpha crystallin family	HSP20-like chaperones superfamily protein	None	No Hit	Glyma.13G176200.1
Glyma.13G176300.1	6349.35	3582.87	7534.99	2.10306	1.07249	4.36174e-10	6.66647e-08	13.2573	6.51804	29.9585	139.152	131.665	36.5899	12.1309	57.3951	20.1908	5.00676	52.753	27.5309	Glyma.13G176300.1	486	1075	1	stress/senescence	Hsp20/alpha crystallin family	HSP20-like chaperones superfamily protein	None	No Hit	Glyma.13G176300.1
Glyma.13G176500.1	1182.9	407.649	1515.15	3.7168	1.89406	5.36037e-21	2.52756e-18	2.09004	1.07542	3.6996	26.3926	30.0585	10.7318	1.47857	6.33155	2.27054	0.957024	10.7895	3.18637	Glyma.13G176500.1	459	1055	1	stress/senescence	Hsp20/alpha crystallin family	HSP20-like chaperones superfamily protein	None	No Hit	Glyma.13G176500.1
Glyma.14G099900.1	1006.71	155.467	1371.53	8.82197	3.1411	7.76318e-42	1.40445e-38	0.409973	2.01835	9.13773	18.5032	25.7704	17.374	0.703229	3.52546	0.299972	0.16711	10.5596	1.33085	Glyma.14G099900.1	480	976	1	stress/senescence	Hsp20/alpha crystallin family	17.6 kDa class II heat shock protein	None	HSP17.6II	Glyma.14G099900.1
Glyma.17G224900.1	2022.44	38.6756	2872.62	74.2748	6.2148	6.68303e-101	4.93692e-97	0.0447137	27.6727	40.2658	15.1977	35.684	38.9908	1.79875	0.919049	0.0838731	0.0163164	22.8078	0.339746	Glyma.17G224900.1	480	952	1	stress/senescence	Hsp20/alpha crystallin family	17.6 kDa class II heat shock protein	None	HSP17.6II	Glyma.17G224900.1
Glyma.19G011400.1	2116.97	285.351	2901.95	10.1698	3.34622	2.77854e-44	5.35454e-41	1.65819	19.3429	30.0023	11.1403	14.8006	51.3959	1.72444	3.5751	1.61018	0.746538	18.5807	1.97727	Glyma.19G011400.1	594	1186	1	stress/senescence	Hsp20/alpha crystallin family	HSP20-like chaperones superfamily protein	None	ATHSP22.0	Glyma.19G011400.1
Glyma.20G015900.1	4040.02	1421.5	5162.24	3.63154	1.86058	8.13449e-21	3.77538e-18	10.7679	13.6488	33.5783	68.4073	81.3009	75.5716	10.4552	24.2967	8.95308	4.56466	41.9614	12.6048	Glyma.20G015900.1	477	929	1	stress/senescence	Hsp20/alpha crystallin family	17.6 kDa class II heat shock protein	None	HSP17.6II	Glyma.20G015900.1
Glyma.02G205600.1	2247.53	570.427	2966.29	5.20013	2.37855	1.14769e-30	1.22578e-27	0.84422	0.390133	2.84319	26.4457	14.5034	22.8249	1.21302	4.43073	1.27565	0.530553	9.86637	2.07898	Glyma.02G205600.1	1959	2269	1	stress/senescence	Hsp70 protein	heat shock protein 70B	None	Hsp70b	Glyma.02G205600.1
Glyma.17G072400.1	2396.49	376.186	3262.33	8.67212	3.11639	1.1723e-44	2.30936e-41	0.722356	0.377812	4.48237	17.8527	9.27646	40.3472	1.75272	2.81156	0.855506	0.369839	10.6874	1.34564	Glyma.17G072400.1	1938	2310	1	stress/senescence	Hsp70 protein	heat shock protein 70B	None	Hsp70b	Glyma.17G072400.1
Glyma.16G178800.1	6625.28	2608.38	8346.81	3.2	1.67807	2.50083e-19	1.00313e-16	3.92531	1.9952	6.25489	68.2571	52.0431	23.4959	1.85821	17.0732	5.41005	0.760777	22.5471	7.74801	Glyma.16G178800.1	2100	2787	2	stress/senescence	Hsp90 protein; Histidine kinase-, DNA gyrase B-, and HSP90-like ATPase	heat shock protein 90.1	GO:ATP binding; GO:unfolded protein binding; GO:protein folding; GO:response to stress	ATHS83,AtHsp90-1,ATHSP90.1,HSP81-1,HSP81.1,HSP83,HSP90.1	Glyma.16G178800.1
Glyma.05G035600.1	1202.04	627.111	1448.44	2.3097	1.20771	1.61178e-07	1.37252e-05	7.59603	26.457	26.8254	13.2474	19.4441	14.5155	13.9865	6.82626	8.25678	8.99746	17.4389	8.02683	Glyma.05G035600.1	234	631	1	oxidation/reduction	Hypoxia induced protein conserved region	hypoxia-responsive family protein / zinc finger (C3HC4-type RING finger) family protein	None	No Hit	Glyma.05G035600.1
Glyma.01G193800.1	11590.8	5416.22	14237.1	2.6286	1.39429	1.87195e-10	3.05604e-08	49.0481	189.898	156.547	85.8471	127.418	106.507	113.234	39.2353	49.2012	55.2255	118.357	47.8873	Glyma.01G193800.1	441	913	1	protein metabolism	KOW motif	Translation protein SH3-like family protein	None	No Hit	Glyma.01G193800.1
Glyma.11G048100.1	16496.6	6712.02	20690	3.08253	1.62411	2.67082e-13	6.68813e-11	31.6088	157.681	127.994	65.754	95.9389	77.9307	81.9769	25.6347	33.0994	35.7535	91.2692	31.4959	Glyma.11G048100.1	441	1720	1	protein metabolism	KOW motif	Translation protein SH3-like family protein	None	No Hit	Glyma.11G048100.1
Glyma.13G243100.1	18229.7	9466.42	21985.4	2.32246	1.21566	2.59632e-08	2.70453e-06	50.4657	152.302	133.725	69.597	103.291	79.6803	92.7611	40.8728	44.9412	48.0118	97.4032	44.6086	Glyma.13G243100.1	441	1716	1	protein metabolism	KOW motif	Translation protein SH3-like family protein	None	No Hit	Glyma.13G243100.1
Glyma.13G245300.1	19353.1	9728.46	23477.9	2.41332	1.27102	6.11387e-09	7.3638e-07	48.4607	153.83	133.331	69.7792	102.569	79.0446	92.2419	39.0906	42.9412	46.2956	97.0366	42.7758	Glyma.13G245300.1	441	1839	1	protein metabolism	KOW motif	Translation protein SH3-like family protein	None	No Hit	Glyma.13G245300.1
Glyma.15G068500.1	10626.9	4009.55	13462.9	3.3577	1.74747	5.09416e-15	1.47576e-12	48.4299	229.47	175.455	89.4516	143.413	104.016	115.12	36.5692	42.8884	43.6012	129.337	41.0196	Glyma.15G068500.1	441	790	1	protein metabolism	KOW motif	Translation protein SH3-like family protein	None	No Hit	Glyma.15G068500.1
Glyma.17G181300.1	2098.44	955.192	2588.4	2.70982	1.4382	1.50954e-11	2.93456e-09	12.1453	39.1906	34.2991	29.315	41.0904	38.8278	41.7048	10.912	13.2274	15.8149	33.7961	13.3181	Glyma.17G181300.1	579	579	1	ribosomal protein	KOW motif; Ribosomal family S4e	Ribosomal protein S4 (RPS4A) family protein	None	No Hit	Glyma.17G181300.1
Glyma.05G132800.1	12731.9	6889.4	15235.8	2.21149	1.14502	2.60883e-07	2.10815e-05	32.7395	98.1885	86.6168	38.334	60.0768	46.6922	47.2077	25.073	26.4109	32.8181	58.5508	28.1007	Glyma.05G132800.1	408	1982	1	ribosomal protein	KOW motif; Ribosomal L27e protein family	Ribosomal L27e protein family	GO:structural constituent of ribosome; GO:translation; GO:intracellular; GO:ribosome	No Hit	Glyma.05G132800.1
Glyma.17G140600.1	1618.76	858.997	1944.37	2.26354	1.17858	3.63158e-09	4.56637e-07	7.132	5.26163	7.42135	11.8777	10.2183	6.98135	10.4788	6.35786	3.33078	2.4048	8.48159	4.03115	Glyma.17G140600.1	1050	1744	2	oxidation/reduction	lactate/malate dehydrogenase, alpha/beta C-terminal domain; lactate/malate dehydrogenase, NAD binding domain	Lactate/malate dehydrogenase family protein	GO:oxidoreductase activity; GO:oxidation-reduction process; GO:oxidoreductase activity, acting on the CH-OH group of donors, NAD or NADP as acceptor	No Hit	Glyma.17G140600.1
Glyma.02G197800.1	831.76	480.89	982.133	2.04232	1.03021	3.87122e-06	0.000220406	7.09215	8.48531	5.30557	5.13681	6.44637	8.40106	4.12191	3.77646	3.85973	2.33528	6.42703	3.32382	Glyma.02G197800.1	735	1174	1	disease resistance	Late embryogenesis abundant protein	NDR1/HIN1-like 2	None	NHL2	Glyma.02G197800.1
Glyma.15G149600.1	486.58	132.522	638.319	4.8167	2.26805	2.17676e-18	8.24629e-16	2.61049	14.9648	7.98871	1.54486	9.43799	4.12101	6.14763	1.23171	1.03853	2.16693	6.68792	1.47906	Glyma.15G149600.1	303	724	1	stress/senescence	Late embryogenesis abundant protein	drought-induced 21	GO:response to stress	ATDI21,DI21	Glyma.15G149600.1
Glyma.08G039400.1	2988.38	1389.11	3673.78	2.6447	1.4031	3.19665e-12	6.82828e-10	4.63859	8.82101	5.26932	13.0017	13.0763	15.0639	8.1718	4.47216	4.26177	3.07141	9.72037	3.93511	Glyma.08G039400.1	2208	2865	1	disease resistance	Leucine rich repeat N-terminal domain	Leucine-rich repeat (LRR) family protein	None	No Hit	Glyma.08G039400.1
Glyma.03G175000.1	1524.58	763.395	1850.8	2.42443	1.27765	2.14199e-09	2.85535e-07	3.27411	7.12193	7.19744	5.24002	6.00534	10.4807	6.9361	2.84383	2.87492	2.99783	6.60794	2.90553	Glyma.03G175000.1	1335	2127	1	membrane/transporter	Lung seven transmembrane receptor	Lung seven transmembrane receptor family protein	GO:integral component of membrane	No Hit	Glyma.03G175000.1
Glyma.03G185900.1	150254	87053.5	177340	2.03714	1.02655	2.18432e-06	0.000135124	585.954	1617.25	1560	878.31	923.016	1203.39	930.751	578.93	579.586	563.972	1099.81	574.163	Glyma.03G185900.1	753	1228	2	membrane/transporter	Major intrinsic protein	gamma tonoplast intrinsic protein	GO:transporter activity; GO:transport; GO:membrane	GAMMA-TIP,GAMMA-TIP1,TIP1;1	Glyma.03G185900.1
Glyma.14G153900.1	272.296	67.8647	359.909	5.30333	2.4069	2.63659e-18	9.9458e-16	0.976655	6.96253	8.27312	5.88955	5.9424	6.96564	6.18254	1.1472	1.42584	0.991841	5.88463	1.1883	Glyma.14G153900.1	462	462	1	membrane/transporter	Major intrinsic protein	plasma membrane intrinsic protein 3	GO:transporter activity; GO:transport; GO:membrane	PIP2;7,PIP3,PIP3A,SIMIP	Glyma.14G153900.1
Glyma.11G170500.1	259.239	149.677	306.194	2.04569	1.03259	0.000114567	0.00387929	3.32293	11.6863	7.11556	4.71459	6.52379	6.55155	6.51806	2.54063	3.12792	4.64669	6.63326	3.43841	Glyma.11G170500.1	351	351	1	lipid metabolism	merged to PF13839=GDSL/SGNH-like Acyl-Esterase family found in Pmr5 and Cas1p	Plant protein of unknown function (DUF828)	None	PMR5,TBL44	Glyma.11G170500.1
Glyma.08G222900.1	3629.72	2046.74	4308.14	2.10488	1.07374	2.59244e-06	0.000155489	32.5101	96.4277	99.9409	34.1434	57.9263	37.0107	46.5404	27.1343	23.0193	37.329	57.7857	29.1609	Glyma.08G222900.1	201	568	1	membrane/transporter	Mitochondrial ATP synthase epsilon chain	ATP synthase epsilon chain, mitochondrial	GO:proton-transporting ATP synthase activity, rotational mechanism; GO:proton-transporting ATPase activity, rotational mechanism; GO:ATP synthesis coupled proton transport; GO:mitochondrial proton-transporting ATP synthase complex, catalytic core F(1)	No Hit	Glyma.08G222900.1
Glyma.15G273600.1	14381.8	8362.87	16961.3	2.02817	1.02018	1.40052e-06	9.19642e-05	46.1983	102.154	97.9633	60.1402	87.8099	81.9451	74.6793	32.5324	43.5408	47.4195	78.6985	41.1642	Glyma.15G273600.1	1170	1639	2	membrane/transporter	Mitochondrial carrier protein	ADP/ATP carrier 2	None	AAC2	Glyma.15G273600.1
Glyma.16G050100.1	3296.57	1902.75	3893.92	2.04648	1.03314	7.03434e-07	5.02735e-05	14.9594	31.0151	28.9384	26.8796	31.4222	33.0809	30.7026	10.8566	17.0151	15.9401	28.1426	14.6039	Glyma.16G050100.1	1020	1050	1	membrane/transporter	Mitochondrial carrier protein	phosphate transporter 3;1	None	PHT3;1	Glyma.16G050100.1
Glyma.07G137100.1	1917.11	1068.92	2280.62	2.13357	1.09327	1.1139e-06	7.48626e-05	10.6728	26.2957	18.973	7.60516	17.051	15.3444	14.685	7.31916	7.27698	8.9881	15.8039	7.86141	Glyma.07G137100.1	762	1100	1	growth/development	Mitochondrial glycoprotein	Mitochondrial glycoprotein family protein	GO:mitochondrial matrix	No Hit	Glyma.07G137100.1
Glyma.11G034600.1	14929.3	7271.79	18211.1	2.50435	1.32443	1.36552e-09	1.88845e-07	24.1325	64.3757	56.7503	25.2054	43.6332	30.8739	33.8083	17.8425	14.6795	18.2648	39.8256	16.929	Glyma.11G034600.1	2385	3483	19	DNA replication/repair related	MutS domain V; MutS domain III; MutS family domain IV	MUTS-like protein 4	GO:ATP binding; GO:mismatched DNA binding; GO:mismatch repair	ATMSH4,MSH4	Glyma.11G034600.1
Glyma.17G237900.1	1933.59	1094.43	2293.23	2.09536	1.0672	1.52728e-06	9.93318e-05	7.55147	13.3039	5.81521	5.52227	5.28987	11.9247	7.14303	3.24224	4.81699	4.10628	8.07863	4.05517	Glyma.17G237900.1	807	2177	1	transcription factor	Myb-like DNA-binding domain	myb domain protein r1	GO:chromatin binding	ATMYB44,ATMYBR1,MYB44,MYBR1	Glyma.17G237900.1
Glyma.13G030900.1	742.32	363.902	904.5	2.48556	1.31357	3.62455e-10	5.61723e-08	3.59668	2.03193	3.97584	8.57445	8.67833	6.04028	5.07897	2.48258	3.02164	1.49311	5.42521	2.33245	Glyma.13G030900.1	807	1264	1	transcription factor	No apical meristem (NAM) protein	NAC (No Apical Meristem) domain transcriptional regulator superfamily protein	GO:DNA binding; GO:regulation of transcription, DNA-templated	ANAC002,ATAF1	Glyma.13G030900.1
Glyma.07G238700.1	598.212	314.866	719.646	2.28556	1.19255	6.65127e-07	4.77808e-05	4.20172	10.3727	6.10735	5.9336	6.64486	8.55832	3.38903	2.50111	4.30825	2.14472	6.45823	2.98469	Glyma.07G238700.1	444	851	1	calcium binding	None	Ca2+-binding protein 1	GO:calcium ion binding	ATCP1,CP1	Glyma.07G238700.1
Glyma.18G211700.1	234.181	94.2974	294.132	3.11919	1.64117	1.29237e-09	1.81215e-07	6.07212	6.11166	8.00501	4.76132	5.29975	4.15135	4.33303	2.26817	1.71241	1.65612	5.53346	1.8789	Glyma.18G211700.1	210	408	1	carbohydrate metabolism	None	UDP-D-glucose/UDP-D-galactose 4-epimerase 1	None	ATUGE1,UGE1	Glyma.18G211700.1
Glyma.01G190900.1	1216.45	498.133	1524.29	3.06001	1.61354	2.22212e-12	4.93695e-10	4.43788	16.1484	12.9174	8.22238	9.54696	11.8969	8.73366	2.99073	3.86376	3.842	10.2719	3.5655	Glyma.01G190900.1	723	1128	1	cell wall	None	arabinogalactan protein 18	None	AGP18,ATAGP18	Glyma.01G190900.1
Glyma.04G050100.1	487.608	221.773	601.536	2.71239	1.43957	6.85756e-09	8.14678e-07	5.00093	12.8819	10.9955	4.91703	6.64728	8.22276	7.46614	2.75035	3.02451	3.62533	8.01879	3.1334	Glyma.04G050100.1	189	572	1	cell wall	None	arabinogalactan protein 15	None	AGP15,ATAGP15	Glyma.04G050100.1
Glyma.05G102100.1	18643.9	7613.05	23371.4	3.06991	1.6182	6.52972e-14	1.71255e-11	70.5307	227.683	180.69	157.63	187.241	143.317	127.387	56.9182	64.206	41.8987	156.354	54.341	Glyma.05G102100.1	636	1135	1	cell wall	None	arabinogalactan protein 18	None	AGP18,ATAGP18	Glyma.05G102100.1
Glyma.06G050500.1	584.337	233.528	734.684	3.14602	1.65353	2.84573e-11	5.2997e-09	6.46804	17.0622	11.8516	5.19229	6.87254	8.57663	7.79945	3.23676	2.81928	3.16464	9.11754	3.07356	Glyma.06G050500.1	189	616	1	cell wall	None	arabinogalactan protein 15	None	AGP15,ATAGP15	Glyma.06G050500.1
Glyma.08G070300.1	4738.98	2483.48	5705.62	2.29743	1.20002	9.35263e-09	1.07904e-06	36.1752	53.1164	51.6152	48.8632	45.9695	63.7385	39.5766	23.1704	25.9644	17.9954	48.4364	22.3767	Glyma.08G070300.1	411	899	1	cell wall	None	arabinogalactan protein 1	None	AGP1,ATAGP1	Glyma.08G070300.1
Glyma.11G051300.1	2645.62	1188.31	3270.18	2.75196	1.46046	2.16738e-11	4.11418e-09	11.7344	29.4436	33.2039	27.162	27.9458	22.4892	19.3437	9.4489	11.4264	7.55237	24.4746	9.47589	Glyma.11G051300.1	702	1015	1	cell wall	None	arabinogalactan protein 18	None	AGP18,ATAGP18	Glyma.11G051300.1
Glyma.07G088300.1	3330.49	1623.65	4061.99	2.50176	1.32294	1.56464e-11	3.02839e-09	10.4112	14.6095	6.88581	28.6645	26.465	37.9231	21.8382	9.88666	10.9584	6.07776	20.971	8.97426	Glyma.07G088300.1	1467	1467	1	disease resistance	None	Leucine-rich repeat (LRR) family protein	None	No Hit	Glyma.07G088300.1
Glyma.08G344200.1	5890.84	2961.46	7146.29	2.4131	1.27089	4.0194e-08	3.97891e-06	26.0349	111.317	62.5489	37.1553	52.601	37.7181	41.436	17.2247	27.6786	24.4051	52.6873	23.1028	Glyma.08G344200.1	498	1033	1	disease resistance	None	Lactoylglutathione lyase / glyoxalase I family protein	None	No Hit	Glyma.08G344200.1
Glyma.09G188600.1	4810.41	2038.41	5998.42	2.94269	1.55713	9.97278e-15	2.80653e-12	12.9492	19.0671	11.752	37.1613	31.7826	49.2111	26.463	10.5945	12.4136	6.33653	26.9123	9.78153	Glyma.09G188600.1	1689	1689	1	disease resistance	None	Leucine-rich repeat (LRR) family protein	None	No Hit	Glyma.09G188600.1
Glyma.12G206300.1	566.237	213.523	717.4	3.35983	1.74839	7.67955e-13	1.81056e-10	2.04551	8.95905	9.18929	3.75423	6.58059	5.73183	6.06913	1.42241	1.68014	2.64359	6.04709	1.91538	Glyma.12G206300.1	291	899	11	growth/development	None	nuclear fusion defective 6	None	NFD6	Glyma.12G206300.1
Glyma.16G211200.1	1351.96	42.1302	1913.31	45.4142	5.50507	8.75864e-83	5.97252e-79	7.84	4.35319	3.75958	5.46125	4.89448	5.30805	5.49193	0.0937784	0.174663	0.097746	5.30121	0.122062	Glyma.16G211200.1	2295	2781	2	growth/development	None	kokopelli	None	KPL	Glyma.16G211200.1
Glyma.16G211500.1	1265.57	16.7028	1800.8	107.814	6.7524	3.69266e-102	3.27344e-98	8.98828	4.89405	4.19039	6.10306	5.3573	5.90519	6.25175	0.064964	0.0627999	0.0466464	5.95572	0.0581367	Glyma.16G211500.1	2331	2331	1	growth/development	None	kokopelli	None	KPL	Glyma.16G211500.1
Glyma.11G189500.1	2789.15	1589.1	3303.46	2.07883	1.05577	4.74536e-06	0.000261443	12.522	34.781	24.0066	7.14902	18.9478	16.5	16.3063	7.78575	9.16819	11.4522	18.6018	9.46871	Glyma.11G189500.1	870	1355	1	histone related	None	histone deacetylase 2B	None	ATHD2,ATHD2B,HD2,HD2B,HDA4,HDT02,HDT2	Glyma.11G189500.1
Glyma.07G243100.1	6047.66	3522.04	7130.08	2.02442	1.01751	5.29876e-07	3.95054e-05	16.4726	29.7933	30.7469	31.8764	30.2439	28.6442	32.8292	17.899	14.8613	12.684	28.6581	15.1481	Glyma.07G243100.1	546	1889	1	lipid metabolism	None	phospholipases;galactolipases	None	No Hit	Glyma.07G243100.1
Glyma.04G043200.1	2607.18	1247.27	3190	2.55759	1.35478	1.18422e-09	1.69318e-07	5.927	17.8534	16.9861	10.7643	10.4046	11.8588	10.2843	4.65807	5.22832	5.08808	12.0112	4.99149	Glyma.04G043200.1	486	2021	1	membrane/transporter	None	WPP domain protein 2	None	WPP2	Glyma.04G043200.1
Glyma.06G043700.1	3420.61	1443.78	4267.82	2.95599	1.56364	2.39716e-12	5.28609e-10	9.34462	32.0659	31.2886	18.9407	19.8362	19.741	18.5623	7.16978	8.31742	7.61805	21.397	7.70175	Glyma.06G043700.1	486	1516	1	membrane/transporter	None	WPP domain protein 2	None	WPP2	Glyma.06G043700.1
Glyma.10G040200.1	1584.5	778.438	1929.95	2.47927	1.30991	1.98008e-08	2.11735e-06	10.8815	32.73	31.0982	12.1286	16.862	17.6882	15.0411	6.71912	8.45182	9.79314	19.4899	8.32136	Glyma.10G040200.1	294	755	1	membrane/transporter	None	translocase of outer membrane 22-V	None	ATTOM22-V,TOM22-V,TOM9-2	Glyma.10G040200.1
Glyma.13G126900.1	1466.61	709.293	1791.17	2.5253	1.33645	7.8359e-09	9.16397e-07	8.30737	24.4369	21.3833	9.2122	13.0045	12.6791	11.5961	5.33108	5.59631	7.17799	14.3742	6.03513	Glyma.13G126900.1	294	950	1	membrane/transporter	None	translocase of outer membrane 22-V	None	ATTOM22-V,TOM22-V,TOM9-2	Glyma.13G126900.1
Glyma.14G086900.1	1078.84	550.555	1305.25	2.37079	1.24537	8.00058e-08	7.43425e-06	3.07283	8.60142	8.34451	5.7937	4.8702	4.68027	4.39489	2.73861	2.73985	2.16898	5.67969	2.54915	Glyma.14G086900.1	372	1751	1	membrane/transporter	None	WPP domain protein 1	None	WPP1	Glyma.14G086900.1
Glyma.17G237500.1	1444.84	800.919	1720.8	2.14853	1.10335	1.70801e-06	0.000109479	7.20436	20.5761	17.6185	12.6011	10.6843	11.2742	9.98167	6.08921	7.07754	5.87251	12.8486	6.34642	Glyma.17G237500.1	408	1021	1	membrane/transporter	None	WPP domain protein 1	None	WPP1	Glyma.17G237500.1
Glyma.08G343100.1	2900.05	1595.06	3459.32	2.16877	1.11688	6.16239e-07	4.47035e-05	11.0357	35.2827	37.6869	20.9183	24.6531	21.1932	21.2003	9.68655	13.6064	12.7895	24.5672	12.0275	Glyma.08G343100.1	477	1070	1	oxidation/reduction	None	2Fe-2S ferredoxin-like superfamily protein	None	No Hit	Glyma.08G343100.1
Glyma.12G170600.1	237.706	91.6798	300.289	3.27541	1.71167	1.59864e-10	2.65383e-08	1.35225	5.60632	6.3565	5.67747	6.16899	5.24652	5.13372	1.31745	1.99469	1.65062	5.0774	1.65425	Glyma.12G170600.1	447	447	1	photosynthesis	None	PGR5-LIKE A	None	PGR5-LIKE A	Glyma.12G170600.1
Glyma.11G056800.1	198.206	106.515	237.503	2.22976	1.15689	3.20677e-05	0.00134953	4.39585	8.96376	8.36023	3.97578	6.05402	5.2158	4.53127	2.61183	1.95704	3.88331	5.9281	2.81739	Glyma.11G056800.1	174	306	1	protein metabolism	None	methionine aminopeptidase 1D	None	MAP1D	Glyma.11G056800.1
Glyma.17G207400.1	213.703	95.3015	264.446	2.77483	1.4724	6.94543e-09	8.22018e-07	3.76109	5.59342	4.70951	10.304	7.11392	9.88319	6.76665	3.22684	2.55219	2.18104	6.87597	2.65336	Glyma.17G207400.1	204	292	1	protein metabolism	None	2A phosphatase associated protein of 46 kD	None	TAP46	Glyma.17G207400.1
Glyma.13G012300.1	14113	4217.01	18354.1	4.35239	2.12181	1.71029e-19	7.05173e-17	130.657	1657.02	826.98	420.731	421.981	555.065	449.052	135.412	155.41	175.937	637.355	155.586	Glyma.13G012300.1	219	219	1	rDNA gene	None	None	None	No Hit	Glyma.13G012300.1
Glyma.05G173100.1	749.686	396.886	900.885	2.26988	1.18262	4.58478e-07	3.48267e-05	4.17964	9.67471	8.80065	3.99681	5.69751	6.58274	6.86675	2.81497	2.79732	3.56865	6.54269	3.06031	Glyma.05G173100.1	420	1049	7	ribosomal protein	None	ribosomal protein-related	None	No Hit	Glyma.05G173100.1
Glyma.06G089700.1	7100.82	4099.42	8387.13	2.04593	1.03276	1.20771e-06	8.01947e-05	47.2253	100.738	131.848	69.8341	89.7327	66.7303	78.2032	43.848	36.9798	49.5986	83.473	43.4755	Glyma.06G089700.1	297	764	1	ribosomal protein	None	plastid-specific 50S ribosomal protein 6	None	PSRP6	Glyma.06G089700.1
Glyma.08G130400.1	1169.64	676.114	1381.15	2.04277	1.03053	3.89707e-06	0.000221593	8.51348	18.3288	15.0585	7.82392	12.8089	12.6938	12.8705	5.66558	5.49984	8.4448	12.5854	6.53674	Glyma.08G130400.1	420	836	1	ribosomal protein	None	ribosomal protein-related	None	No Hit	Glyma.08G130400.1
Glyma.13G261500.1	1925.86	1105.02	2277.65	2.06119	1.04348	2.45011e-06	0.000148357	10.1794	26.4892	22.358	16.1398	18.5531	15.9406	15.3222	9.33989	9.54575	8.76644	17.8546	9.21736	Glyma.13G261500.1	483	971	1	ribosomal protein	None	Ribosomal protein L18ae family	None	No Hit	Glyma.13G261500.1
Glyma.17G167000.1	215.252	49.4514	286.309	5.78971	2.53349	3.6181e-18	1.35331e-15	6.03734	7.82292	8.49241	6.13467	6.7289	6.81247	7.95238	0.824787	1.65261	1.42134	7.14016	1.29958	Glyma.17G167000.1	306	306	1	ribosomal protein	None	Ribosomal protein S8e family protein	None	No Hit	Glyma.17G167000.1
Glyma.02G281400.1	1042.05	374.091	1328.32	3.55078	1.82814	1.28588e-18	4.95605e-16	34.843	2.18946	8.20436	68.354	2.58757	1.17577	1.07093	11.0256	2.21798	1.86904	16.9179	5.03754	Glyma.02G281400.1	417	615	1	seed storage	None	Bifunctional inhibitor/lipid-transfer protein/seed storage 2S albumin superfamily protein	None	No Hit	Glyma.02G281400.1
Glyma.02G281500.1	907.463	294.592	1170.12	3.97201	1.98987	8.26072e-21	3.814e-18	46.8661	0.210427	5.46111	38.4352	1.06784	0.293195	0.146263	9.82089	0.393059	0.207547	13.2114	3.47383	Glyma.02G281500.1	414	711	1	seed storage	None	Bifunctional inhibitor/lipid-transfer protein/seed storage 2S albumin superfamily protein	None	No Hit	Glyma.02G281500.1
Glyma.04G225500.1	582.114	331.944	689.33	2.07664	1.05425	5.99905e-06	0.000323085	4.01934	7.77821	9.58699	6.15055	9.85527	6.51443	3.7137	4.00455	4.47048	2.00461	6.80264	3.49321	Glyma.04G225500.1	366	771	1	stress/senescence	None	response to low sulfur 2	None	LSU2	Glyma.04G225500.1
Glyma.06G139300.1	1572.02	847.339	1882.6	2.22178	1.15172	4.56498e-07	3.4706e-05	9.09603	22.2909	18.8196	10.9589	18.5185	12.4748	6.13994	7.46711	8.5597	4.12246	14.0427	6.71642	Glyma.06G139300.1	363	1023	1	stress/senescence	None	response to low sulfur 2	None	LSU2	Glyma.06G139300.1
Glyma.17G197300.1	3743.42	1925.89	4522.36	2.3482	1.23155	1.99686e-10	3.23612e-08	11.7978	3.42985	5.00377	11.007	6.86696	8.37357	9.23481	4.78645	2.76017	3.22173	7.95911	3.58945	Glyma.17G197300.1	459	4373	2	transcription factor	None	Basic-leucine zipper (bZIP) transcription factor family protein	None	No Hit	Glyma.17G197300.1
Glyma.08G012900.1	410.597	200.392	500.685	2.49852	1.32107	1.98413e-09	2.6569e-07	8.97569	5.26223	3.5063	9.6451	15.5729	0.969749	3.08396	5.64293	2.28401	0.748098	6.71657	2.89168	Glyma.08G012900.1	234	571	1	transcription related	None	nucleotide binding	None	No Hit	Glyma.08G012900.1
Glyma.10G149300.1	284.1	164.191	335.49	2.04329	1.03089	4.0051e-05	0.00161602	2.60984	5.74625	6.285	7.73003	7.06264	4.03537	4.20661	2.59677	3.8967	1.92113	5.38225	2.80487	Glyma.10G149300.1	222	473	1	transcription related	None	RING/U-box protein	None	No Hit	Glyma.10G149300.1
Glyma.01G015400.1	1947.84	999.512	2354.26	2.35541	1.23598	6.50986e-09	7.79837e-07	12.1662	21.7011	23.5414	21.196	23.6962	18.525	18.0853	10.2036	9.55304	7.22416	19.8444	8.9936	Glyma.01G015400.1	387	902	1	unknown	None	None	None	No Hit	Glyma.01G015400.1
Glyma.01G190500.1	951.531	429.751	1175.15	2.73449	1.45127	1.00597e-09	1.45238e-07	4.90312	21.3538	17.2353	8.44666	12.5133	10.596	10.4419	4.08558	5.19753	4.96171	12.2129	4.74827	Glyma.01G190500.1	270	731	1	unknown	None	None	None	No Hit	Glyma.01G190500.1
Glyma.01G242200.1	2424.95	1420.7	2855.34	2.0098	1.00706	1.69952e-05	0.000783043	15.1556	54.7263	46.4968	20.9447	26.5783	22.4425	20.4034	15.3075	13.6509	17.8727	29.5354	15.6104	Glyma.01G242200.1	321	737	1	unknown	None	None	None	No Hit	Glyma.01G242200.1
Glyma.01G242900.1	1348.75	541.774	1694.6	3.12787	1.64518	4.21863e-12	8.88286e-10	14.4162	59.8121	58.836	17.0933	35.439	27.0827	27.7868	8.79421	12.5626	13.5864	34.3523	11.6477	Glyma.01G242900.1	234	375	1	unknown	None	None	None	No Hit	Glyma.01G242900.1
Glyma.02G039700.1	2219.41	803.046	2826.42	3.51962	1.81542	3.5739e-16	1.14788e-13	7.53428	23.465	15.2081	13.1535	15.8588	21.4809	13.4848	4.36358	5.63512	4.26737	15.7408	4.75536	Glyma.02G039700.1	456	1365	1	unknown	None	None	None	No Hit	Glyma.02G039700.1
Glyma.02G081600.1	682.834	187.783	894.998	4.76614	2.25282	1.84197e-19	7.55948e-17	2.21351	12.4415	11.027	5.06051	6.98175	6.52129	5.80899	1.4966	1.68099	1.61873	7.15065	1.59877	Glyma.02G081600.1	198	950	1	unknown	None	None	None	No Hit	Glyma.02G081600.1
Glyma.02G157900.1	1253.12	288.855	1666.37	5.76889	2.52829	6.77177e-30	6.59667e-27	7.26531	10.5192	10.713	33.8439	43.164	4.90159	11.1712	6.30672	2.72415	0.837892	17.3683	3.28959	Glyma.02G157900.1	366	723	3	unknown	None	None	None	No Hit	Glyma.02G157900.1
Glyma.02G180400.1	411.023	4.77341	585.13	122.581	6.93759	4.19938e-76	2.65902e-72	5.87516	5.04435	8.44325	7.55429	6.97144	5.04705	5.94812	0.0362102	0.0954653	0.0334288	6.41195	0.0550348	Glyma.02G180400.1	147	697	1	unknown	None	None	None	No Hit	Glyma.02G180400.1
Glyma.03G118700.1	1106.56	583.946	1330.53	2.27852	1.1881	1.56054e-07	1.33659e-05	4.9533	12.1174	11.5824	5.4867	8.06168	7.8227	8.55433	3.59457	3.18949	4.92956	8.36836	3.90454	Glyma.03G118700.1	306	1210	1	unknown	None	None	None	No Hit	Glyma.03G118700.1
Glyma.03G124100.1	521.464	102.303	701.105	6.8532	2.77678	1.6195e-27	1.19637e-24	5.16739	32.6271	37.9813	25.0568	32.0011	28.7478	22.9715	5.06444	3.14489	4.21175	26.3647	4.14036	Glyma.03G124100.1	201	201	1	unknown	None	None	None	No Hit	Glyma.03G124100.1
Glyma.03G154300.1	257.199	62.3915	340.689	5.4605	2.44903	8.40033e-21	3.85836e-18	15.5854	0.0993449	5.66007	15.7526	0.459775	0.129769	0.0552418	2.96628	0.0530194	0.108299	5.39175	1.04253	Glyma.03G154300.1	261	502	1	unknown	None	None	None	No Hit	Glyma.03G154300.1
Glyma.03G170900.1	486.933	243.302	591.346	2.4305	1.28125	3.76375e-06	0.000215394	1.6076	14.9713	8.86109	2.37452	3.74771	6.76565	3.60471	1.48791	3.34466	2.96412	5.99037	2.5989	Glyma.03G170900.1	348	752	1	unknown	None	None	None	No Hit	Glyma.03G170900.1
Glyma.04G084800.1	584.388	314.097	700.227	2.22934	1.15661	1.00919e-06	6.86053e-05	4.03554	9.60762	9.32983	4.68384	7.2209	6.1016	6.30019	2.88958	2.73241	4.03589	6.75422	3.21929	Glyma.04G084800.1	282	789	2	unknown	None	None	None	No Hit	Glyma.04G084800.1
Glyma.05G060100.1	413.984	198.519	506.326	2.55052	1.35079	5.30317e-08	5.07131e-06	3.21897	8.79115	7.1593	3.78125	5.84333	5.28762	5.29325	2.24752	2.06903	2.72115	5.62498	2.3459	Glyma.05G060100.1	291	685	8	unknown	None	None	None	No Hit	Glyma.05G060100.1
Glyma.06G036600.1	1754.65	963.612	2093.67	2.17273	1.11951	6.29097e-07	4.54503e-05	8.33358	21.8492	13.271	7.84402	15.352	7.67965	9.98853	6.55249	5.0369	6.11951	12.0454	5.90297	Glyma.06G036600.1	366	1325	1	unknown	None	None	None	No Hit	Glyma.06G036600.1
Glyma.06G100400.1	281.475	148.801	338.335	2.27374	1.18507	4.7074e-06	0.000259751	2.96766	6.98087	6.80715	5.58604	4.10218	6.45766	6.32868	2.51102	3.18925	2.16585	5.60432	2.62204	Glyma.06G100400.1	459	459	1	unknown	None	None	None	No Hit	Glyma.06G100400.1
Glyma.06G135700.1	4275.61	518.772	5885.68	11.3454	3.50404	7.22908e-45	1.45645e-41	4.06537	120.072	91.6063	28.317	52.65	38.3267	43.9221	3.55731	5.76459	5.90754	54.1371	5.07648	Glyma.06G135700.1	270	823	1	unknown	None	None	None	No Hit	Glyma.06G135700.1
Glyma.06G244900.1	774.808	326.718	966.847	2.95927	1.56524	9.79622e-11	1.6928e-08	3.75545	13.4757	10.6565	3.51845	8.54706	5.83178	5.61823	2.28372	2.49688	3.1237	7.34331	2.63477	Glyma.06G244900.1	369	1002	1	unknown	None	None	None	No Hit	Glyma.06G244900.1
Glyma.06G289500.1	1342.4	630.672	1647.43	2.61218	1.38525	2.21418e-09	2.92956e-07	5.93388	18.4691	17.9874	6.37415	11.6282	9.2352	10.2069	4.01887	4.18368	5.71013	11.405	4.63756	Glyma.06G289500.1	288	1099	6	unknown	None	None	None	No Hit	Glyma.06G289500.1
Glyma.07G057500.1	1413.99	703.596	1718.44	2.44237	1.28828	3.87913e-08	3.86374e-06	7.78446	35.6662	29.1754	13.1291	19.8348	13.0194	14.1474	7.69243	7.17543	9.91963	18.9653	8.2625	Glyma.07G057500.1	258	689	1	unknown	None	None	None	No Hit	Glyma.07G057500.1
Glyma.07G101700.1	7483.35	3705.57	9102.39	2.45641	1.29655	1.55741e-09	2.13055e-07	39.5978	98.0953	93.0078	62.2624	79.8567	64.8552	62.3956	28.338	31.7178	32.7096	71.4387	30.9218	Glyma.07G101700.1	312	969	1	unknown	None	None	None	No Hit	Glyma.07G101700.1
Glyma.07G269300.1	143.509	69.3686	175.284	2.52684	1.33734	1.21364e-05	0.000587256	3.40539	12.2897	6.83736	5.29493	5.90033	5.36665	5.41422	2.8844	2.12292	3.03268	6.35836	2.68	Glyma.07G269300.1	210	210	1	unknown	None	None	None	No Hit	Glyma.07G269300.1
Glyma.08G153700.1	745.602	377.769	903.245	2.391	1.25761	2.46246e-07	2.01374e-05	8.94576	22.1747	8.57132	6.01495	12.2848	5.73343	4.68383	4.91243	4.04491	4.02024	9.77269	4.32586	Glyma.08G153700.1	216	709	1	unknown	None	None	None	No Hit	Glyma.08G153700.1
Glyma.08G158200.1	1735.69	915.758	2087.09	2.27909	1.18846	6.39198e-07	4.61425e-05	5.09105	24.1245	21.0749	8.6356	13.2217	9.91019	10.5467	4.7923	7.54741	6.13427	13.2292	6.15799	Glyma.08G158200.1	444	1199	1	unknown	None	None	None	No Hit	Glyma.08G158200.1
Glyma.09G090600.1	1299	462.464	1657.52	3.58411	1.84161	2.98005e-19	1.17934e-16	63.9148	0.310917	6.31659	44.5133	1.01484	0.454873	0.172889	13.7731	0.39824	0.338942	16.6712	4.83677	Glyma.09G090600.1	435	802	1	unknown	None	None	None	No Hit	Glyma.09G090600.1
Glyma.09G090700.1	186.307	74.4031	234.265	3.1486	1.65471	1.22793e-08	1.36578e-06	1.94836	10.6689	14.3876	10.7712	8.67264	7.64878	7.65717	1.71605	4.30354	2.89799	8.8221	2.97253	Glyma.09G090700.1	201	201	1	unknown	None	None	None	No Hit	Glyma.09G090700.1
Glyma.09G207000.1	1287.41	718.762	1531.12	2.13022	1.091	3.26392e-07	2.58336e-05	10.7462	16.1959	16.0844	14.4443	16.1672	13.7074	12.7782	8.44376	6.499	6.52929	14.3034	7.15735	Glyma.09G207000.1	558	816	1	unknown	None	None	None	No Hit	Glyma.09G207000.1
Glyma.10G048000.1	257.25	7.11594	364.45	51.216	5.67852	7.2921e-53	2.15474e-49	0.228857	19.9082	28.3777	14.0662	13.3886	14.0095	13.5675	0.271382	0.321964	0.334048	14.7924	0.309131	Glyma.10G048000.1	186	186	1	unknown	None	None	None	No Hit	Glyma.10G048000.1
Glyma.10G049000.1	111.11	31.5973	145.187	4.59493	2.20004	2.44578e-10	3.92063e-08	1.27067	11.1031	8.50178	4.45815	5.1371	3.75957	4.13901	1.38121	1.09244	1.3524	5.48135	1.27535	Glyma.10G049000.1	201	201	1	unknown	None	None	None	No Hit	Glyma.10G049000.1
Glyma.10G207000.1	224.59	86.3443	283.838	3.28728	1.71689	1.90301e-10	3.09794e-08	4.42701	17.9536	12.9428	23.2416	17.8977	10.7705	12.9875	4.71119	6.21034	3.05487	14.3173	4.6588	Glyma.10G207000.1	150	150	1	unknown	None	None	None	No Hit	Glyma.10G207000.1
Glyma.10G260700.1	2152.99	1083.83	2611.21	2.40924	1.26858	1.69812e-08	1.84025e-06	13.6673	41.1419	42.7061	20.8158	26.1769	26.9146	25.1916	10.6023	12.7808	13.7646	28.0878	12.3826	Glyma.10G260700.1	297	707	5	unknown	None	None	None	No Hit	Glyma.10G260700.1
Glyma.11G001400.1	2790.22	1201.93	3470.91	2.88778	1.52996	7.77443e-11	1.37685e-08	16.3187	86.9569	74.1116	22.0544	43.1668	34.4966	36.4063	11.5123	18.6965	19.0935	44.7873	16.4341	Glyma.11G001400.1	234	589	1	unknown	None	None	None	No Hit	Glyma.11G001400.1
Glyma.11G017600.1	655.13	372.51	776.253	2.08385	1.05925	1.11306e-05	0.000546948	2.77416	9.81705	9.90633	4.33957	7.31979	4.89278	5.0515	3.03797	3.07105	3.5514	6.30017	3.22014	Glyma.11G017600.1	285	936	2	unknown	None	None	None	No Hit	Glyma.11G017600.1
Glyma.11G060500.1	683.486	327.904	835.878	2.54915	1.35002	3.38301e-11	6.24778e-09	14.8157	2.23449	4.99013	13.5148	17.9376	0.329952	4.73594	8.18339	2.32456	0.0907787	8.36552	3.53291	Glyma.11G060500.1	309	770	1	unknown	None	None	None	No Hit	Glyma.11G060500.1
Glyma.11G114900.1	117.635	36.122	152.569	4.2237	2.07851	4.81087e-11	8.65048e-09	3.17567	7.52025	8.82758	10.3303	6.89336	13.9078	13.4255	1.86952	2.48202	2.58887	9.15435	2.31347	Glyma.11G114900.1	126	126	1	unknown	None	conserved peptide upstream open reading frame 2	None	CPuORF2	Glyma.11G114900.1
Glyma.11G132100.1	1578.35	260.665	2143.07	8.22155	3.03941	7.7934e-36	1.15144e-32	3.87364	43.1593	34.4468	21.0287	35.5726	25.8514	24.8658	3.12677	4.02563	3.37848	26.9712	3.51029	Glyma.11G132100.1	219	600	1	unknown	None	None	None	No Hit	Glyma.11G132100.1
Glyma.11G166700.1	506.633	231.861	624.393	2.69297	1.4292	2.02843e-08	2.16123e-06	4.95256	18.6717	19.5426	7.34267	11.0527	7.46967	10.7992	3.5795	5.16639	4.74212	11.4044	4.496	Glyma.11G166700.1	207	416	1	unknown	None	None	None	No Hit	Glyma.11G166700.1
Glyma.11G167000.1	381.546	202.024	458.483	2.26945	1.18234	1.29774e-06	8.57035e-05	2.89654	7.85327	11.9944	10.2999	10.0952	7.20331	5.57815	3.21041	5.12429	2.91025	7.98868	3.74832	Glyma.11G167000.1	246	435	1	unknown	None	None	None	No Hit	Glyma.11G167000.1
Glyma.11G173200.1	413.797	160.023	522.558	3.26553	1.70732	3.76662e-14	9.93749e-12	32.7205	0.726035	5.25884	17.915	1.37821	0.536328	0.70999	7.7371	0.227142	0.124765	8.46355	2.69634	Glyma.11G173200.1	273	498	1	unknown	None	None	None	No Hit	Glyma.11G173200.1
Glyma.11G173300.1	532.026	166.738	688.578	4.1297	2.04604	2.90739e-19	1.15575e-16	52.2527	0.938435	6.41488	21.5073	1.52826	0.854581	0.790195	8.53948	0.31481	0.167024	12.0409	3.0071	Glyma.11G173300.1	273	465	1	unknown	None	None	None	No Hit	Glyma.11G173300.1
Glyma.11G173400.1	439.962	140.205	568.43	4.05429	2.01945	4.00222e-18	1.49069e-15	41.7733	1.0818	5.79058	18.686	1.37024	0.664161	0.631626	7.24489	0.288674	0.117931	9.99967	2.5505	Glyma.11G173400.1	273	461	1	unknown	None	None	None	No Hit	Glyma.11G173400.1
Glyma.11G173500.1	312.746	112.769	398.45	3.53333	1.82103	1.73762e-14	4.72173e-12	20.3528	0.979422	5.4959	18.442	0.902698	0.484087	0.471021	5.71572	0.226036	0.0824482	6.73256	2.00807	Glyma.11G173500.1	273	471	1	unknown	None	None	None	No Hit	Glyma.11G173500.1
Glyma.11G204100.1	3975.89	2263.87	4709.61	2.08034	1.05682	5.46731e-07	4.03212e-05	11.7565	27.2913	25.9916	25.1936	21.3545	21.5894	19.1559	11.8219	11.509	10.1164	21.7618	11.1491	Glyma.11G204100.1	564	1646	1	unknown	None	None	None	No Hit	Glyma.11G204100.1
Glyma.12G040700.1	117.001	35.4285	151.96	4.28921	2.10071	3.64463e-11	6.67531e-09	3.17567	7.4213	8.82758	10.2784	6.84515	13.9078	13.3705	1.86952	2.53483	2.40395	9.11805	2.26943	Glyma.12G040700.1	126	126	1	unknown	None	conserved peptide upstream open reading frame 2	None	CPuORF2	Glyma.12G040700.1
Glyma.12G056700.1	5045.16	2754.52	6026.86	2.18799	1.12961	1.38566e-07	1.20654e-05	53.649	112.711	111.246	61.1869	102.9	73.3856	71.9774	38.5883	40.3372	43.3056	83.8652	40.7437	Glyma.12G056700.1	219	547	1	unknown	None	None	None	No Hit	Glyma.12G056700.1
Glyma.12G150100.1	760.317	403.979	913.033	2.2601	1.17639	2.79706e-07	2.25001e-05	10.6944	29.5148	26.4649	14.2323	22.5708	21.7349	24.5003	8.02335	9.05674	13.1122	21.3875	10.0641	Glyma.12G150100.1	324	324	1	unknown	None	None	None	No Hit	Glyma.12G150100.1
Glyma.12G193700.1	1394.91	752.22	1670.35	2.22056	1.15092	2.51635e-07	2.04461e-05	7.35533	20.5317	21.4419	11.8562	14.5976	14.9023	15.3135	6.90696	6.86832	8.01686	15.1426	7.26404	Glyma.12G193700.1	369	838	1	unknown	None	None	None	No Hit	Glyma.12G193700.1
Glyma.12G207800.1	554.147	285.658	669.214	2.34271	1.22818	3.98679e-07	3.07854e-05	3.13199	8.28651	6.59719	3.32358	5.29612	5.14402	4.48803	1.90657	2.30588	2.81777	5.18106	2.34341	Glyma.12G207800.1	360	984	1	unknown	None	None	None	No Hit	Glyma.12G207800.1
Glyma.13G042500.1	6206.61	3097.28	7539.19	2.43413	1.28341	9.24998e-10	1.34423e-07	46.3153	76.7557	74.3609	61.8669	61.0738	78.8021	63.2005	31.4466	29.262	25.9155	66.0536	28.8747	Glyma.13G042500.1	417	870	1	unknown	None	None	None	No Hit	Glyma.13G042500.1
Glyma.13G192300.1	998.027	345.748	1277.57	3.69511	1.88562	2.45673e-19	9.89916e-17	60.7233	0.25831	3.6033	34.556	0.704703	0.287931	0.172364	11.3178	0.404383	0.289639	14.3294	4.00395	Glyma.13G192300.1	438	724	1	unknown	None	None	None	No Hit	Glyma.13G192300.1
Glyma.13G192500.1	388.136	124.249	501.231	4.03408	2.01224	5.33721e-18	1.96318e-15	23.3041	0.111652	2.39962	15.9029	0.308226	0.184738	0.0517376	4.38221	0.188694	0.0927357	6.03757	1.55455	Glyma.13G192500.1	438	670	1	unknown	None	None	None	No Hit	Glyma.13G192500.1
Glyma.13G308800.1	787.588	267.299	1010.57	3.78067	1.91864	4.00903e-15	1.17678e-12	3.06169	15.592	14.1234	6.17658	8.01159	7.09634	8.24381	2.3716	2.47014	2.68498	8.90076	2.50891	Glyma.13G308800.1	363	862	1	unknown	None	None	None	No Hit	Glyma.13G308800.1
Glyma.13G309600.1	3350.49	1335.8	4213.92	3.15461	1.65746	3.84158e-13	9.46108e-11	11.4053	37.4652	44.2152	24.4064	33.8932	22.6498	11.3676	8.46845	14.6606	3.62656	26.4861	8.91855	Glyma.13G309600.1	402	1210	1	unknown	None	None	None	No Hit	Glyma.13G309600.1
Glyma.13G354000.1	1101.73	612.014	1311.61	2.14311	1.09971	9.39728e-07	6.43275e-05	15.1407	39.2324	45.7141	29.649	32.8062	21.3962	25.0122	16.7249	12.7899	15.1147	29.8501	14.8765	Glyma.13G354000.1	216	334	1	unknown	None	None	None	No Hit	Glyma.13G354000.1
Glyma.14G043200.1	1036.04	559.813	1240.14	2.21527	1.14748	4.54428e-07	3.4608e-05	7.58627	16.85	15.693	10.046	11.6441	9.74746	10.3135	5.57038	5.18809	6.07488	11.6972	5.61112	Glyma.14G043200.1	330	808	1	unknown	None	None	None	No Hit	Glyma.14G043200.1
Glyma.14G092500.1	4222.64	1215.8	5511.29	4.53304	2.18048	2.05891e-21	1.01398e-18	17.9546	104.506	82.134	46.3269	63.7798	43.6242	45.403	13.681	14.5469	12.5123	57.6755	13.5801	Glyma.14G092500.1	183	725	1	unknown	None	None	None	No Hit	Glyma.14G092500.1
Glyma.14G104600.1	920.776	519.512	1092.75	2.10341	1.07273	3.89546e-06	0.000221593	4.30184	13.8413	12.5109	7.4554	10.1403	6.51443	6.84472	4.42921	4.24329	4.69782	8.80128	4.45677	Glyma.14G104600.1	186	944	1	unknown	None	None	None	No Hit	Glyma.14G104600.1
Glyma.15G077400.1	641.969	321.47	779.326	2.42426	1.27754	4.38079e-07	3.35068e-05	3.79964	20.1451	14.4039	6.85906	8.97832	7.0828	8.32872	2.89368	4.63319	5.49918	9.94251	4.34202	Glyma.15G077400.1	417	596	2	unknown	None	None	None	No Hit	Glyma.15G077400.1
Glyma.15G166100.1	1083.24	256.382	1437.61	5.60728	2.4873	1.30819e-23	7.48178e-21	1.96709	25.1524	23.4513	9.66088	13.0381	10.1479	11.2476	1.51535	3.3063	2.8558	13.5236	2.55915	Glyma.15G166100.1	402	805	1	unknown	None	None	None	No Hit	Glyma.15G166100.1
Glyma.15G272600.1	801.983	459.957	948.565	2.06229	1.04425	2.24439e-05	0.000994791	6.99013	19.6826	6.40315	6.5657	10.2747	9.25909	5.29641	4.62279	7.10147	2.43446	9.21026	4.71957	Glyma.15G272600.1	207	788	1	unknown	None	None	None	No Hit	Glyma.15G272600.1
Glyma.16G004100.1	712.656	390.456	850.742	2.17884	1.12356	3.12231e-06	0.000181855	8.56913	23.7947	19.1437	8.27931	12.7697	13.483	12.8537	5.55357	6.55246	8.49421	14.1276	6.86675	Glyma.16G004100.1	258	459	1	unknown	None	None	None	No Hit	Glyma.16G004100.1
Glyma.16G082100.1	102.416	23.601	136.194	5.77067	2.52874	1.65136e-13	4.18252e-11	1.31381	4.46377	6.67864	6.50042	7.57359	9.36952	8.43068	0.675104	1.68402	1.15061	6.33292	1.16991	Glyma.16G082100.1	162	162	1	unknown	None	None	None	No Hit	Glyma.16G082100.1
Glyma.16G117900.1	1233.11	143.091	1700.26	11.8824	3.57075	6.82482e-47	1.55128e-43	26.6133	21.3625	27.7041	24.3552	24.7646	29.2355	30.8737	1.24825	1.2848	4.48317	26.4155	2.33874	Glyma.16G117900.1	132	492	1	unknown	None	None	None	No Hit	Glyma.16G117900.1
Glyma.17G030800.1	535.949	158.472	697.726	4.40284	2.13843	7.28309e-20	3.08911e-17	1.33023	3.84591	4.49517	6.98256	7.56785	5.8446	7.00273	1.90815	1.11346	0.892535	5.29558	1.30472	Glyma.17G030800.1	516	992	1	unknown	None	None	None	No Hit	Glyma.17G030800.1
Glyma.17G093100.1	865.423	144.39	1174.44	8.13377	3.02392	2.28521e-35	3.32094e-32	1.05602	5.43672	3.64638	9.89065	7.09136	5.56059	6.91955	0.887543	0.884922	0.476723	5.65732	0.749729	Glyma.17G093100.1	270	1564	1	unknown	None	None	None	No Hit	Glyma.17G093100.1
Glyma.17G095600.1	537.473	292.328	642.535	2.19799	1.13619	1.78158e-06	0.000113051	6.73916	12.8015	12.8763	7.22864	9.38372	8.48246	8.09937	4.52009	3.96946	5.0936	9.37303	4.52771	Glyma.17G095600.1	285	523	1	unknown	None	None	None	No Hit	Glyma.17G095600.1
Glyma.17G161000.1	332.434	145.53	412.536	2.8347	1.5032	4.6191e-09	5.70291e-07	1.72672	6.55273	8.98808	5.6064	6.9737	3.25147	5.42889	1.95854	2.40574	1.86289	5.504	2.07573	Glyma.17G161000.1	207	567	1	unknown	None	None	None	No Hit	Glyma.17G161000.1
Glyma.17G168000.1	501.803	54.793	693.379	12.6545	3.66158	9.59438e-41	1.70103e-37	5.45108	12.5395	5.71778	4.63032	1.95762	9.05459	13.8457	1.41626	0.162758	0.37995	7.59952	0.65299	Glyma.17G168000.1	366	695	1	unknown	None	None	None	No Hit	Glyma.17G168000.1
Glyma.17G221200.1	639.696	284.227	792.04	2.78664	1.47853	8.3356e-10	1.21813e-07	2.68233	9.68632	8.81548	4.3968	6.41263	4.3982	4.84349	2.65062	1.94019	2.18864	5.89075	2.25981	Glyma.17G221200.1	198	1022	1	unknown	None	None	None	No Hit	Glyma.17G221200.1
Glyma.17G231000.1	7264.32	3164.04	9021.58	2.85129	1.51161	1.34706e-11	2.64774e-09	43.1293	157.412	145.508	73.8444	103.657	81.6687	83.2538	33.0358	43.7804	33.2282	98.3534	36.6814	Glyma.17G231000.1	183	697	1	unknown	None	None	None	No Hit	Glyma.17G231000.1
Glyma.17G256000.1	462.776	165.712	590.089	3.56094	1.83226	5.70023e-17	1.92133e-14	15.7807	0.417792	4.76154	35.2419	0.503478	0.195318	0.0855907	6.91425	0.258177	0.178071	8.1409	2.45017	Glyma.17G256000.1	348	567	1	unknown	None	None	None	No Hit	Glyma.17G256000.1
Glyma.18G046900.1	5586.64	3272.54	6578.4	2.01018	1.00733	1.63793e-06	0.000105368	13.1463	28.7087	28.9568	25.7913	21.9065	24.3373	21.7759	12.5718	12.8513	11.9419	23.5175	12.455	Glyma.18G046900.1	567	2128	1	unknown	None	None	None	No Hit	Glyma.18G046900.1
Glyma.19G032100.1	177.132	24.4855	242.552	9.90597	3.3083	4.24837e-23	2.35378e-20	0.630629	16.3351	14.1375	5.54151	7.05806	9.10814	6.70817	0.506328	1.32463	0.898914	8.50273	0.909956	Glyma.19G032100.1	216	216	1	unknown	None	None	None	No Hit	Glyma.19G032100.1
Glyma.19G084700.1	243.045	138.771	287.734	2.07344	1.05203	1.92184e-05	0.000865679	6.81079	7.94821	8.08927	12.5638	8.42749	9.66307	10.3993	4.5219	4.8241	4.69233	9.12884	4.67944	Glyma.19G084700.1	240	240	1	unknown	None	None	None	No Hit	Glyma.19G084700.1
Glyma.19G093900.1	599.058	348.001	706.655	2.03061	1.02192	3.52026e-05	0.00145212	5.44015	17.5377	16.6778	8.7663	11.3034	9.32563	9.01845	4.45077	6.69535	6.31642	11.1528	5.82085	Glyma.19G093900.1	231	482	1	unknown	None	None	None	No Hit	Glyma.19G093900.1
Glyma.19G123000.1	1862.25	928.936	2262.24	2.4353	1.2841	5.09049e-09	6.23283e-07	9.13052	21.2067	20.7334	12.5775	15.1122	16.2681	15.513	6.69167	6.49521	7.51011	15.7916	6.899	Glyma.19G123000.1	252	1090	1	unknown	None	None	None	No Hit	Glyma.19G123000.1
Glyma.20G095900.1	861.494	400.219	1059.18	2.64651	1.40409	1.6885e-09	2.2852e-07	3.53175	12.3616	17.5907	6.10315	10.1748	8.5274	10.0703	3.24436	3.44029	5.11161	9.76569	3.93209	Glyma.20G095900.1	234	822	1	unknown	None	None	None	No Hit	Glyma.20G095900.1
Glyma.20G130500.1	2242.86	1036.4	2759.92	2.66298	1.41304	2.45201e-10	3.92353e-08	14.4227	43.851	37.7	19.5506	26.0535	25.6288	34.0841	10.1785	10.9256	13.3705	28.7558	11.4915	Glyma.20G130500.1	297	729	9	unknown	None	None	None	No Hit	Glyma.20G130500.1
Glyma.20G202400.1	1076.2	536.991	1307.29	2.43447	1.28361	6.47301e-09	7.76473e-07	11.5573	29.7618	33.3519	26.2687	27.2508	32.0643	26.3523	10.0411	13.0753	11.8587	26.6581	11.6584	Glyma.20G202400.1	372	372	1	unknown	None	None	None	No Hit	Glyma.20G202400.1
Glyma.20G045900.1	387.515	201.707	467.147	2.31597	1.21161	4.48891e-07	3.42452e-05	2.16936	5.44888	6.74106	4.80627	6.10986	5.81956	5.59763	2.1811	2.67143	2.39327	5.2418	2.41527	Glyma.20G045900.1	675	675	1	transcription related	Nucleoside diphosphate kinase	nucleoside diphosphate kinase 2	GO:nucleoside diphosphate kinase activity; GO:ATP binding; GO:nucleoside diphosphate phosphorylation; GO:GTP biosynthetic process; GO:UTP biosynthetic process; GO:CTP biosynthetic process	ATNDPK2,NDPK IA,NDPK IA IA,NDPK1A,NDPK2	Glyma.20G045900.1
Glyma.09G061600.1	2595.1	1308.29	3146.59	2.40511	1.2661	7.71935e-09	9.03959e-07	8.36829	25.7957	24.8949	19.5058	16.31	17.1799	17.6814	7.64329	8.3561	8.60951	18.5337	8.20296	Glyma.09G061600.1	534	1290	1	membrane/transporter	OST3 / OST6 family	Oligosaccharyltransferase complex/magnesium transporter family protein	None	No Hit	Glyma.09G061600.1
Glyma.15G167900.1	1683.87	929.95	2006.98	2.15816	1.1098	3.07437e-07	2.45305e-05	6.83542	16.5486	19.0895	14.7789	12.6365	13.6827	12.9693	7.15015	6.39523	6.90288	13.7915	6.81609	Glyma.15G167900.1	531	1106	1	membrane/transporter	OST3 / OST6 family	Oligosaccharyltransferase complex/magnesium transporter family protein	None	No Hit	Glyma.15G167900.1
Glyma.15G180400.1	724.847	242.381	931.619	3.84362	1.94246	4.80244e-16	1.53137e-13	5.38209	36.7346	38.2381	25.7372	35.396	26.0577	21.3564	7.38137	9.53475	5.6241	26.986	7.51341	Glyma.15G180400.1	261	261	1	oxidation/reduction	Peroxidase	ascorbate peroxidase 2	GO:peroxidase activity; GO:heme binding; GO:response to oxidative stress; GO:oxidation-reduction process	APX1B,APX2	Glyma.15G180400.1
Glyma.19G051400.1	789.624	278.989	1008.47	3.61472	1.85388	6.90086e-15	1.96071e-12	5.61329	37.7687	39.8167	26.4747	36.7547	26.3918	22.6524	7.45753	11.6992	5.60448	27.9246	8.25374	Glyma.19G051400.1	273	273	1	oxidation/reduction	Peroxidase	ascorbate peroxidase 2	GO:peroxidase activity; GO:heme binding; GO:response to oxidative stress; GO:oxidation-reduction process	APX1B,APX2	Glyma.19G051400.1
Glyma.19G103900.1	714.089	294.687	893.832	3.03316	1.60082	8.30905e-12	1.68167e-09	7.70268	31.3391	31.401	21.113	29.1298	22.4238	18.1575	8.58452	8.91717	6.86844	23.0381	8.12338	Glyma.19G103900.1	294	294	1	oxidation/reduction	Peroxidase	ascorbate peroxidase 2	GO:peroxidase activity; GO:heme binding; GO:response to oxidative stress; GO:oxidation-reduction process	APX1B,APX2	Glyma.19G103900.1
Glyma.20G211000.1	827.618	441.122	993.259	2.25167	1.17099	1.57945e-07	1.35018e-05	2.97593	7.70798	4.0682	3.54611	2.9058	9.24254	5.85419	2.17384	2.15717	3.00231	5.18582	2.44444	Glyma.20G211000.1	1029	1459	1	hormone related	Phosphate-induced protein 1 conserved region	EXORDIUM like 5	None	EXL5	Glyma.20G211000.1
Glyma.04G100300.1	3396.4	1815.94	4073.74	2.24332	1.16564	3.46434e-08	3.48585e-06	25.0876	32.9885	13.0621	22.52	21.2078	34.0621	17.4217	10.9827	14.5112	7.99678	23.7643	11.1636	Glyma.04G100300.1	1071	1316	1	stress/senescence	Phosphate-induced protein 1 conserved region	Phosphate-responsive 1 family protein	None	EXO	Glyma.04G100300.1
Glyma.14G176400.1	3615.3	1581.89	4486.76	2.83632	1.50402	2.79597e-12	6.07487e-10	23.0678	31.4787	17.2428	18.7713	22.2039	36.6887	23.3255	7.96528	12.7291	6.84534	24.6827	9.17989	Glyma.14G176400.1	945	1391	1	stress/senescence	Phosphate-induced protein 1 conserved region	Phosphate-responsive 1 family protein	None	EXO	Glyma.14G176400.1
Glyma.08G353300.1	311.77	130.053	389.648	2.99606	1.58307	1.53578e-11	2.97903e-09	25.9845	0.201817	4.2556	9.19947	0.185712	0.140599	0.087284	5.71952	0.131643	0.0419062	5.72214	1.96435	Glyma.08G353300.1	423	556	1	growth/development	Plant self-incompatibility protein S1	Plant self-incompatibility protein S1 family	None	No Hit	Glyma.08G353300.1
Glyma.18G277700.1	625.096	192.063	810.681	4.22092	2.07756	3.29216e-20	1.43059e-17	53.1298	1.03467	10.657	28.5108	1.17193	0.405462	0.201369	9.54734	0.303706	0.177246	13.5873	3.34277	Glyma.18G277700.1	255	482	1	growth/development	Plant self-incompatibility response (SCRL) protein	SCR-like 11	GO:signal transduction	SCRL11	Glyma.18G277700.1
Glyma.01G222100.1	16406.8	9499.2	19367.2	2.03882	1.02774	2.25727e-06	0.000139443	81.8426	219.134	193.077	102.966	149.62	140.182	151.336	59.2033	81.5358	90.6966	148.308	77.1452	Glyma.01G222100.1	546	993	1	transcription related	Plectin/S10 domain	RNA binding Plectin/S10 domain-containing protein	None	No Hit	Glyma.01G222100.1
Glyma.11G021700.1	17089.1	9200.72	20469.9	2.22481	1.15368	1.30691e-07	1.15162e-05	85.5515	253.229	220.884	109.83	170.32	149.638	169.066	60.4292	84.243	92.1171	165.503	78.9298	Glyma.11G021700.1	543	940	3	transcription related	Plectin/S10 domain	RNA binding Plectin/S10 domain-containing protein	None	No Hit	Glyma.11G021700.1
Glyma.13G178700.1	46553.9	26440.4	55174	2.08673	1.06124	8.34401e-08	7.72099e-06	173.55	283.757	366.741	435.809	368.681	384.468	377.622	174.843	184.528	164.944	341.518	174.772	Glyma.13G178700.1	885	1225	1	cell wall	Pollen proteins Ole e I like	Pollen Ole e 1 allergen and extensin family protein	None	No Hit	Glyma.13G178700.1
Glyma.02G261100.1	1130.13	657.488	1332.69	2.02694	1.0193	6.84256e-06	0.000362566	5.14688	11.8997	10.9343	7.69036	7.79867	7.74417	6.65079	4.60002	4.34752	4.06341	8.26641	4.33699	Glyma.02G261100.1	648	1229	1	membrane/transporter	PRA1 family protein	prenylated RAB acceptor 1.B4	None	PRA1.B4	Glyma.02G261100.1
Glyma.14G055500.1	1291.73	741.372	1527.6	2.0605	1.043	3.36539e-06	0.000194607	6.32791	14.7325	15.0784	10.0021	10.0818	10.0041	9.25236	5.88664	5.52542	5.29771	10.7827	5.56992	Glyma.14G055500.1	648	1079	1	membrane/transporter	PRA1 family protein	prenylated RAB acceptor 1.B4	None	PRA1.B4	Glyma.14G055500.1
Glyma.06G153700.1	1129.02	650.956	1333.9	2.04914	1.03502	5.83647e-06	0.000315095	6.79432	18.7243	16.3962	10.7168	11.5235	10.9887	10.8142	6.14432	6.06658	6.90262	12.2797	6.37117	Glyma.06G153700.1	411	827	1	membrane/transporter	Presenilin enhancer-2 subunit of gamma secretase	None	None	No Hit	Glyma.06G153700.1
Glyma.05G057000.1	2251.41	1266.79	2673.39	2.11037	1.07749	8.666e-07	6.01107e-05	19.2097	36.0611	25.6662	16.5081	27.5313	16.0872	17.6745	14.3513	9.96244	10.0078	22.6769	11.4405	Glyma.05G057000.1	414	901	1	seed storage	Protease inhibitor/seed storage/LTP family	Bifunctional inhibitor/lipid-transfer protein/seed storage 2S albumin superfamily protein	None	No Hit	Glyma.05G057000.1
Glyma.05G119100.1	1989	1107.65	2366.72	2.1367	1.09538	6.2133e-07	4.5036e-05	12.1608	25.9955	29.3508	16.052	20.4568	19.9295	17.1693	9.06214	9.75761	11.2329	20.1592	10.0176	Glyma.05G119100.1	579	894	1	seed storage	Protease inhibitor/seed storage/LTP family	Bifunctional inhibitor/lipid-transfer protein/seed storage 2S albumin superfamily protein	None	No Hit	Glyma.05G119100.1
Glyma.08G074100.1	6216.8	2303.53	7893.92	3.42688	1.7769	2.3326e-16	7.60213e-14	32.1551	87.0134	68.0176	61.73	84.5254	43.691	61.8221	20.8251	20.5053	17.3305	62.7078	19.5536	Glyma.08G074100.1	567	955	1	seed storage	Protease inhibitor/seed storage/LTP family	Bifunctional inhibitor/lipid-transfer protein/seed storage 2S albumin superfamily protein	None	No Hit	Glyma.08G074100.1
Glyma.09G055000.1	336.846	88.8995	443.108	4.98437	2.31741	8.74707e-20	3.67489e-17	35.2175	1.07853	1.25957	4.56045	1.59728	0.191601	0.587733	2.53258	0.736768	0.537482	6.3561	1.26894	Glyma.09G055000.1	363	578	1	seed storage	Protease inhibitor/seed storage/LTP family	Bifunctional inhibitor/lipid-transfer protein/seed storage 2S albumin superfamily protein	None	No Hit	Glyma.09G055000.1
Glyma.09G055100.1	323.963	73.4458	431.327	5.87273	2.55403	1.27527e-22	6.68926e-20	31.3569	0.937577	1.24575	4.30123	1.39942	0.208462	0.56572	2.00562	0.521668	0.385224	5.71643	0.970837	Glyma.09G055100.1	363	625	1	seed storage	Protease inhibitor/seed storage/LTP family	Bifunctional inhibitor/lipid-transfer protein/seed storage 2S albumin superfamily protein	None	No Hit	Glyma.09G055100.1
Glyma.11G120400.1	1121.05	580.544	1352.7	2.33005	1.22036	8.6154e-08	7.93073e-06	8.63158	23.7407	11.4632	10.104	21.6224	6.71159	8.62016	4.48755	6.45255	6.76763	12.9848	5.90258	Glyma.11G120400.1	315	793	1	seed storage	Protease inhibitor/seed storage/LTP family	Bifunctional inhibitor/lipid-transfer protein/seed storage 2S albumin superfamily protein	None	No Hit	Glyma.11G120400.1
Glyma.11G256100.1	973.354	518.262	1168.39	2.25444	1.17277	8.4978e-08	7.8551e-06	7.86791	12.0542	12.1483	7.78076	11.6512	9.7948	12.461	4.51542	4.03651	6.34949	10.5369	4.96714	Glyma.11G256100.1	549	844	1	seed storage	Protease inhibitor/seed storage/LTP family	Bifunctional inhibitor/lipid-transfer protein/seed storage 2S albumin superfamily protein	None	No Hit	Glyma.11G256100.1
Glyma.19G059500.1	678.834	376.476	808.416	2.14732	1.10254	1.48806e-06	9.71166e-05	5.52186	12.8383	15.5386	8.73631	11.1496	11.3433	10.0478	4.91239	4.82759	6.2323	10.7394	5.32409	Glyma.19G059500.1	399	572	1	signaling/kinases	Protein kinase domain	Protein kinase superfamily protein	GO:protein kinase activity; GO:ATP binding; GO:protein phosphorylation	AME3	Glyma.19G059500.1
Glyma.01G241200.1	1932.91	1061.92	2306.19	2.17173	1.11884	2.54627e-07	2.06406e-05	6.44376	14.8387	8.53285	8.89774	6.52342	12.5573	8.79059	3.94053	4.14478	5.81972	9.51205	4.63501	Glyma.01G241200.1	1251	1851	1	unknown	Protein of unknown function (DUF1005)	Protein of unknown function (DUF1005)	None	No Hit	Glyma.01G241200.1
Glyma.01G004600.1	957.68	511.739	1148.8	2.24489	1.16664	2.66397e-07	2.15076e-05	4.74416	13.0745	10.1212	8.51926	10.2004	5.65661	6.08609	4.66398	3.55554	3.68322	8.34318	3.96758	Glyma.01G004600.1	198	1048	1	cell wall	Protein of unknown function (DUF1070)	arabinogalactan protein 20	None	AGP20,AtAGP20	Glyma.01G004600.1
Glyma.08G021100.1	950.634	324.946	1218.79	3.75074	1.90717	3.21826e-15	9.60569e-13	2.27232	19.2889	19.2584	7.92321	11.4215	7.96995	9.89689	2.8246	3.35107	3.33927	11.1473	3.17165	Glyma.08G021100.1	225	828	1	unknown	Protein of unknown function (DUF1070)	None	None	No Hit	Glyma.08G021100.1
Glyma.08G095700.1	860.725	478.973	1024.33	2.1386	1.09667	2.16357e-06	0.000134028	5.42103	16.4914	16.199	8.55699	12.1126	10.144	9.93273	4.6995	5.22878	6.86744	11.2654	5.59857	Glyma.08G095700.1	159	691	2	unknown	Protein of unknown function (DUF3317)	Protein of unknown function (DUF3317)	None	No Hit	Glyma.08G095700.1
Glyma.19G027000.1	277.61	12.5519	391.206	31.167	4.96195	3.26352e-49	7.81895e-46	4.55412	6.19656	7.36673	5.73136	7.0195	5.16213	5.61823	0.201505	0.159376	0.248036	5.9498	0.202972	Glyma.19G027000.1	318	501	1	unknown	Protein of unknown function (DUF3339)	None	None	No Hit	Glyma.19G027000.1
Glyma.07G265000.1	1166.54	654.672	1385.91	2.11695	1.08199	8.63545e-07	5.99457e-05	6.02814	8.61105	11.1115	9.97161	10.5043	8.78726	3.57612	4.69894	5.78534	2.1137	8.37001	4.19933	Glyma.07G265000.1	894	1264	1	unknown	Protein of unknown function (DUF506)	Protein of unknown function (DUF506)	None	No Hit	Glyma.07G265000.1
Glyma.15G114000.1	913.198	397.575	1134.18	2.85275	1.51235	5.45356e-11	9.76649e-09	2.74346	7.08778	10.7841	7.21922	10.782	6.64338	2.44269	2.91751	4.21468	0.522694	6.81465	2.55163	Glyma.15G114000.1	939	1263	1	unknown	Protein of unknown function (DUF506)	Protein of unknown function (DUF506)	None	No Hit	Glyma.15G114000.1
Glyma.01G192600.1	1846.87	699.049	2338.79	3.34568	1.7423	4.89109e-15	1.42158e-12	7.31473	11.0477	6.79245	7.96921	6.0194	11.3345	5.80121	2.33899	3.10318	2.15933	8.03988	2.53383	Glyma.01G192600.1	732	2230	1	transcription factor	Protein of unknown function DUF260	LOB domain-containing protein 38	None	LBD38	Glyma.01G192600.1
Glyma.11G049300.1	1042.54	454.6	1294.52	2.8476	1.50975	2.1096e-11	4.02171e-09	5.20185	8.61451	4.99892	5.62299	4.94109	7.52881	4.19501	2.10694	2.25737	2.17042	5.87188	2.17825	Glyma.11G049300.1	723	1689	1	transcription factor	Protein of unknown function DUF260	LOB domain-containing protein 38	None	LBD38	Glyma.11G049300.1
Glyma.02G205100.1	409.462	86.9931	547.663	6.29547	2.65432	4.92451e-22	2.46634e-19	0.45906	12.4067	11.1855	5.68579	7.40377	5.04549	5.17698	0.687323	1.92442	0.812195	6.76618	1.14131	Glyma.02G205100.1	336	612	2	membrane/transporter	Proteolipid membrane potential modulator	Low temperature and salt responsive protein family	GO:integral component of membrane	No Hit	Glyma.02G205100.1
Glyma.03G189700.1	1475.15	751.534	1785.27	2.3755	1.24823	3.66813e-09	4.60579e-07	5.7706	7.5938	4.11971	5.7854	9.71485	4.97987	5.71594	2.90709	2.99152	2.47379	6.24002	2.7908	Glyma.03G189700.1	1584	2182	5	growth/development	Pyruvate kinase, barrel domain; Pyruvate kinase, alpha/beta domain	Pyruvate kinase family protein	GO:magnesium ion binding; GO:pyruvate kinase activity; GO:potassium ion binding; GO:glycolytic process	No Hit	Glyma.03G189700.1
Glyma.19G190100.1	1520.42	820.253	1820.49	2.21943	1.15019	1.00824e-07	9.11087e-06	5.81073	8.86237	4.67667	4.89018	9.09308	4.66277	5.69072	2.9919	3.24181	2.71326	6.24093	2.98232	Glyma.19G190100.1	1629	2227	2	growth/development	Pyruvate kinase, barrel domain; Pyruvate kinase, alpha/beta domain	Pyruvate kinase family protein	GO:magnesium ion binding; GO:pyruvate kinase activity; GO:potassium ion binding; GO:glycolytic process	No Hit	Glyma.19G190100.1
Glyma.02G227600.1	2782.06	1519.51	3323.15	2.187	1.12895	1.46801e-07	1.26961e-05	12.0768	19.7333	20.2622	15.0443	16.4499	15.6128	15.0532	7.44858	8.39775	7.89665	16.3189	7.91433	Glyma.02G227600.1	804	1553	1	heavy metal	Rdx family	Selenoprotein, Rdx type	GO:selenium binding; GO:cell redox homeostasis	No Hit	Glyma.02G227600.1
Glyma.18G126400.1	676.013	361.837	810.659	2.2404	1.16376	1.46794e-07	1.26961e-05	10.1259	21.5825	27.3472	25.4695	24.9167	27.0448	26.3396	10.0699	11.4932	11.6793	23.2609	11.0808	Glyma.18G126400.1	264	264	1	membrane/transporter	Reticulon	VIRB2-interacting protein 1	None	BTI1,RTNLB1	Glyma.18G126400.1
Glyma.16G056300.1	3779.73	2211.33	4451.9	2.01322	1.00951	2.33637e-06	0.000143132	17.2959	33.6957	32.2901	18.7456	26.3872	29.8369	24.6388	11.0896	13.8666	16.2931	26.1272	13.7498	Glyma.16G056300.1	993	1298	1	transcription related	Ribonucleotide reductase, small chain	Ferritin/ribonucleotide reductase-like family protein	GO:deoxyribonucleoside diphosphate metabolic process; GO:oxidation-reduction process	ATTSO2,TSO2	Glyma.16G056300.1
Glyma.17G181500.1	659.187	361.701	786.681	2.17495	1.12098	1.04047e-06	7.05158e-05	4.06986	10.2175	12.9067	7.93404	11.4564	9.66042	11.5322	3.73448	5.82084	4.6726	9.68244	4.74264	Glyma.17G181500.1	615	615	1	ribosomal protein	Ribosomal family S4e; KOW motif	Ribosomal protein S4 (RPS4A) family protein	None	No Hit	Glyma.17G181500.1
Glyma.01G207700.1	27673.6	15496.4	32892.3	2.12258	1.08582	5.19247e-07	3.88423e-05	144.421	370.292	329.531	163.545	269.506	208.061	227.374	110.707	117.41	139.321	244.676	122.479	Glyma.01G207700.1	615	1023	4	ribosomal protein	Ribosomal L15	Ribosomal protein L23/L15e family protein	GO:structural constituent of ribosome; GO:translation; GO:ribosome	No Hit	Glyma.01G207700.1
Glyma.05G061400.1	17508	9712.93	20848.7	2.14649	1.10198	2.95647e-07	2.36964e-05	81.1467	217.721	202.425	115.858	160.911	137.581	145.066	66.1364	74.5737	84.423	151.53	75.0444	Glyma.05G061400.1	615	1046	1	ribosomal protein	Ribosomal L15	Ribosomal protein L23/L15e family protein	GO:structural constituent of ribosome; GO:translation; GO:ribosome	No Hit	Glyma.05G061400.1
Glyma.18G110000.1	967.175	560.365	1141.52	2.0371	1.02652	8.36002e-06	0.000427232	5.85114	11.9391	9.41485	4.062	7.5977	7.81501	7.20844	3.43351	3.67377	4.89187	7.69832	3.99972	Glyma.18G110000.1	537	1132	1	ribosomal protein	Ribosomal L18ae/LX protein domain	Ribosomal protein L18ae/LX family protein	GO:structural constituent of ribosome; GO:translation; GO:ribosome	No Hit	Glyma.18G110000.1
Glyma.19G073000.1	1037.64	580.026	1233.75	2.12707	1.08886	2.02297e-06	0.000126378	14.6827	36.8251	38.043	22.6558	27.394	22.9232	27.7515	11.1683	14.9087	14.6328	27.1822	13.5699	Glyma.19G073000.1	345	345	1	ribosomal protein	Ribosomal L18ae/LX protein domain	Ribosomal protein L18ae/LX family protein	GO:structural constituent of ribosome; GO:translation; GO:ribosome	No Hit	Glyma.19G073000.1
Glyma.15G185000.1	3197.31	1759.41	3813.55	2.16751	1.11604	3.01785e-07	2.41229e-05	10.955	29.0915	32.187	16.6957	24.6876	18.6434	19.9866	9.99182	10.3855	11.6791	21.7496	10.6855	Glyma.15G185000.1	489	1332	1	ribosomal protein	Ribosomal L18p/L5e family	Ribosomal L18p/L5e family protein	GO:structural constituent of ribosome; GO:translation; GO:intracellular; GO:ribosome	No Hit	Glyma.15G185000.1
Glyma.10G151200.1	5841.95	3187.4	6979.61	2.18975	1.13077	4.21134e-07	3.23503e-05	37.5638	111.95	89.9001	36.9495	69.421	52.563	58.0998	26.8385	29.8406	38.0993	65.2067	31.5928	Glyma.10G151200.1	375	815	1	ribosomal protein	Ribosomal L22e protein family	Ribosomal L22e protein family	GO:structural constituent of ribosome; GO:translation; GO:intracellular; GO:ribosome	No Hit	Glyma.10G151200.1
Glyma.08G087200.1	10609.1	6229.69	12486	2.00427	1.00308	7.57323e-06	0.00039375	52.9234	148.409	137.772	57.9824	94.2653	74.1701	77.6479	39.2924	48.2233	58.2309	91.8814	48.5822	Glyma.08G087200.1	408	1035	1	ribosomal protein	Ribosomal L27e protein family; KOW motif	Ribosomal L27e protein family	GO:structural constituent of ribosome; GO:translation; GO:intracellular; GO:ribosome	No Hit	Glyma.08G087200.1
Glyma.09G052100.1	4857	2585.59	5830.47	2.25499	1.17312	3.75495e-07	2.92244e-05	13.6861	57.3957	42.0472	17.215	30.4885	24.1272	25.0952	10.388	15.7479	16.1586	30.0078	14.0982	Glyma.09G052100.1	408	1478	1	ribosomal protein	Ribosomal L27e protein family; KOW motif	Ribosomal L27e protein family	GO:structural constituent of ribosome; GO:translation; GO:intracellular; GO:ribosome	No Hit	Glyma.09G052100.1
Glyma.15G158400.1	12439.6	4384.1	15891.9	3.6249	1.85794	3.41819e-16	1.10186e-13	39.63	286.638	216.64	96.5441	153.766	111.668	116.809	33.0606	46.3439	49.0068	145.957	42.8038	Glyma.15G158400.1	408	826	1	ribosomal protein	Ribosomal L27e protein family; KOW motif	Ribosomal L27e protein family	GO:structural constituent of ribosome; GO:translation; GO:intracellular; GO:ribosome	No Hit	Glyma.15G158400.1
Glyma.08G196500.1	19386.1	9753.46	23514.4	2.41088	1.26956	1.12325e-08	1.2681e-06	98.9405	330.389	282.545	110.911	209.361	153.994	167.513	71.6955	84.1632	99.6142	193.379	85.1577	Glyma.08G196500.1	453	925	1	ribosomal protein	Ribosomal L28e protein family	Ribosomal L28e protein family	None	No Hit	Glyma.08G196500.1
Glyma.13G133900.1	5975.83	3026.83	7239.68	2.39184	1.25812	1.62757e-08	1.7703e-06	43.7718	113.229	90.1781	36.5567	67.8348	56.8424	62.6831	21.6682	28.6849	38.9089	67.2994	29.754	Glyma.13G133900.1	372	820	1	ribosomal protein	Ribosomal L29 protein	Ribosomal L29 family protein	GO:structural constituent of ribosome; GO:translation; GO:intracellular; GO:ribosome	No Hit	Glyma.13G133900.1
Glyma.09G038100.1	7270.08	3797.73	8758.23	2.30617	1.2055	2.60849e-08	2.71402e-06	67.0818	172.131	189.987	83.2935	143.051	107.028	115.012	50.8097	53.7202	68.8903	125.369	57.8067	Glyma.09G038100.1	186	531	1	ribosomal protein	Ribosomal L29e protein family	Ribosomal L29e protein family	GO:structural constituent of ribosome; GO:translation; GO:intracellular; GO:ribosome	No Hit	Glyma.09G038100.1
Glyma.13G345600.1	6210.62	3276.19	7468.23	2.27955	1.18875	1.81277e-07	1.52031e-05	45.8006	149.833	125.401	42.2658	87.4032	61.6387	71.3412	30.5674	38.5089	47.2033	83.3834	38.7599	Glyma.13G345600.1	210	682	1	ribosomal protein	Ribosomal L38e protein family	Ribosomal L38e protein family	GO:structural constituent of ribosome; GO:translation; GO:intracellular; GO:ribosome	No Hit	Glyma.13G345600.1
Glyma.15G028700.1	1987.94	1138.02	2352.19	2.06691	1.04748	7.35844e-06	0.000383708	13.0811	45.5809	34.9077	14.2575	26.9059	20.0008	21.2659	9.87799	13.7471	15.0424	25.1428	12.8892	Glyma.15G028700.1	210	712	1	ribosomal protein	Ribosomal L38e protein family	Ribosomal L38e protein family	GO:structural constituent of ribosome; GO:translation; GO:intracellular; GO:ribosome	No Hit	Glyma.15G028700.1
Glyma.15G202800.1	2284.61	1180.83	2757.66	2.33536	1.22365	1.0176e-07	9.16503e-06	15.1624	49.3731	43.9144	17.7935	28.236	22.1455	25.7547	11.0433	13.0329	15.33	28.9114	13.1354	Glyma.15G202800.1	156	726	1	ribosomal protein	Ribosomal L39 protein	Ribosomal protein L39 family protein	GO:structural constituent of ribosome; GO:translation; GO:intracellular; GO:ribosome	No Hit	Glyma.15G202800.1
Glyma.02G255500.1	29282.9	16451	34782.2	2.11429	1.08017	5.44132e-07	4.02454e-05	106.651	279.855	244.026	133.73	197.535	194.992	206.025	76.6447	107.575	108.916	194.688	97.7119	Glyma.02G255500.1	963	1358	2	ribosomal protein	Ribosomal protein L10; 60s Acidic ribosomal protein	Ribosomal protein L10 family protein	GO:structural constituent of ribosome; GO:translational elongation; GO:intracellular; GO:ribosome; GO:ribosome biogenesis	No Hit	Glyma.02G255500.1
Glyma.14G061100.1	67437.7	37759.6	80156.8	2.12282	1.08598	3.98489e-07	3.07854e-05	236.484	601.671	538.035	296.952	452.015	403.776	453.03	169.551	225.475	244.116	425.995	213.047	Glyma.14G061100.1	960	1430	1	ribosomal protein	Ribosomal protein L10; 60s Acidic ribosomal protein	Ribosomal protein L10 family protein	GO:structural constituent of ribosome; GO:translational elongation; GO:intracellular; GO:ribosome; GO:ribosome biogenesis	No Hit	Glyma.14G061100.1
Glyma.16G080300.1	825.973	447.208	988.301	2.20993	1.144	1.102e-06	7.4119e-05	12.4864	38.5907	26.8358	14.8673	24.6811	17.9302	31.2748	8.97369	12.1672	13.2156	23.8095	11.4522	Glyma.16G080300.1	315	315	1	ribosomal protein	Ribosomal protein L14	Ribosomal protein L14	GO:structural constituent of ribosome; GO:translation; GO:intracellular; GO:ribosome	No Hit	Glyma.16G080300.1
Glyma.10G039900.1	13383.6	7184.55	16040.4	2.23262	1.15874	3.52966e-07	2.76897e-05	76.8874	333.283	231.719	111.574	170.733	136.331	152.335	62.6421	88.2308	95.9906	173.266	82.2878	Glyma.10G039900.1	423	704	1	ribosomal protein	Ribosomal protein L14p/L23e	Ribosomal protein L14p/L23e family protein	GO:structural constituent of ribosome; GO:translation; GO:ribosome	emb2171	Glyma.10G039900.1
Glyma.05G146800.1	21358.3	12072.2	25338	2.09888	1.06962	6.11187e-07	4.44462e-05	135.493	321.139	277.589	140.492	239.141	182.462	212.029	99.403	97.757	130.115	215.478	109.092	Glyma.05G146800.1	546	895	1	ribosomal protein	Ribosomal protein L22p/L17e	Ribosomal protein L22p/L17e family protein	GO:structural constituent of ribosome; GO:translation; GO:ribosome	No Hit	Glyma.05G146800.1
Glyma.08G103700.1	23337.1	13075.6	27734.9	2.12112	1.08483	6.13452e-07	4.45552e-05	127.952	364.537	301.466	154.915	256.074	184.835	216.955	101.613	110.467	132.92	229.534	115	Glyma.08G103700.1	570	919	2	ribosomal protein	Ribosomal protein L22p/L17e	Ribosomal protein L22p/L17e family protein	GO:structural constituent of ribosome; GO:translation; GO:ribosome	No Hit	Glyma.08G103700.1
Glyma.11G249700.1	19841.9	11433	23445.7	2.05071	1.03612	1.56048e-06	0.000100899	83.3526	216.504	204.9	119.568	164.657	138.646	151.533	63.562	86.3745	89.4438	154.166	79.7934	Glyma.11G249700.1	546	1156	1	ribosomal protein	Ribosomal protein L22p/L17e	Ribosomal protein L22p/L17e family protein	GO:structural constituent of ribosome; GO:translation; GO:ribosome	No Hit	Glyma.11G249700.1
Glyma.16G169800.1	13038.6	7139.91	15566.6	2.18022	1.12447	1.88323e-07	1.57642e-05	121.817	352.404	277.245	152.99	257.829	185.612	220.682	96.7316	102.216	128.973	224.083	109.307	Glyma.16G169800.1	507	528	1	ribosomal protein	Ribosomal protein L22p/L17e	Ribosomal protein L22p/L17e family protein	GO:structural constituent of ribosome; GO:translation; GO:ribosome	No Hit	Glyma.16G169800.1
Glyma.18G007500.1	24564.4	13035.8	29505.3	2.26341	1.1785	4.55059e-08	4.41836e-06	121.614	330.465	302.222	161.473	246.47	195.629	216.942	89.1321	103.827	123.845	224.973	105.601	Glyma.18G007500.1	546	997	1	ribosomal protein	Ribosomal protein L22p/L17e	Ribosomal protein L22p/L17e family protein	GO:structural constituent of ribosome; GO:translation; GO:ribosome	No Hit	Glyma.18G007500.1
Glyma.08G272900.1	612.559	273.413	757.907	2.77202	1.47094	6.24793e-10	9.35996e-08	5.1689	21.6331	23.4432	14.2301	18.2397	16.6544	20.0557	3.6055	7.70351	8.29826	17.0607	6.53576	Glyma.08G272900.1	336	336	1	ribosomal protein	Ribosomal protein L24e	ribosomal protein L24	None	RPL24A	Glyma.08G272900.1
Glyma.13G151600.1	6085.59	3143.01	7346.7	2.33748	1.22495	1.71213e-08	1.85318e-06	53.5913	176.574	153.143	76.6727	134.469	113.724	125.487	39.3857	55.6627	67.3273	119.094	54.1252	Glyma.13G151600.1	366	468	1	ribosomal protein	Ribosomal protein L24e	Ribosomal protein L24e family protein	None	RPL24,RPL24B,STV1	Glyma.13G151600.1
Glyma.12G139400.1	3365.92	1263	4267.17	3.3786	1.75642	2.26111e-15	6.81771e-13	39.4071	184.608	144.358	98.8057	142.184	113.756	133.247	32.2492	43.0741	40.5394	122.338	38.6209	Glyma.12G139400.1	264	264	1	ribosomal protein	Ribosomal protein L30p/L7e	Ribosomal protein L30/L7 family protein	None	No Hit	Glyma.12G139400.1
Glyma.11G211600.1	676.993	382.936	803.017	2.097	1.06833	4.89991e-06	0.000268789	3.13566	8.32008	8.78006	4.38428	7.27662	5.19219	5.20307	2.95699	2.95804	3.2912	6.04171	3.06874	Glyma.11G211600.1	207	1010	1	ribosomal protein	Ribosomal protein L31	Ribosomal protein L31	GO:structural constituent of ribosome; GO:translation; GO:intracellular; GO:ribosome	No Hit	Glyma.11G211600.1
Glyma.05G132500.1	22012.8	10392.3	26993	2.5974	1.37707	6.25074e-10	9.35996e-08	114.092	465.198	402.98	171.386	282.427	226.546	250.932	85.093	117.721	132.385	273.366	111.733	Glyma.05G132500.1	339	750	1	ribosomal protein	Ribosomal protein L35Ae	Ribosomal protein L35Ae family protein	GO:structural constituent of ribosome; GO:translation; GO:intracellular; GO:ribosome	No Hit	Glyma.05G132500.1
Glyma.13G357900.1	8462.68	4019.1	10367.1	2.57945	1.36706	1.2631e-09	1.7824e-07	29.8774	111.281	96.8841	38.1359	64.7979	52.5263	58.3699	19.6299	28.2125	31.7534	64.5532	26.5319	Glyma.13G357900.1	288	1221	1	ribosomal protein	Ribosomal protein L37e	Zinc-binding ribosomal protein family protein	GO:structural constituent of ribosome; GO:translation; GO:intracellular; GO:ribosome	No Hit	Glyma.13G357900.1
Glyma.15G015500.1	11446.5	6057.81	13755.9	2.27077	1.18318	2.30938e-07	1.9026e-05	40.3868	172.143	131.451	56.7844	92.5679	72.0416	76.9607	29.4818	48.2001	50.6806	91.7621	42.7875	Glyma.15G015500.1	288	1140	1	ribosomal protein	Ribosomal protein L37e	Zinc-binding ribosomal protein family protein	GO:structural constituent of ribosome; GO:translation; GO:intracellular; GO:ribosome	No Hit	Glyma.15G015500.1
Glyma.19G178100.1	4384.08	2147.25	5342.72	2.48817	1.31508	4.68548e-09	5.77683e-07	14.0003	42.4637	31.1895	12.5052	20.4829	27.7293	22.5027	8.07995	10.8346	12.2366	24.4105	10.3837	Glyma.19G178100.1	1293	1668	1	ribosomal protein	Ribosomal protein L4/L1 family	Ribosomal protein L4/L1 family	GO:structural constituent of ribosome; GO:translation; GO:ribosome	No Hit	Glyma.19G178100.1
Glyma.08G075500.1	9491.5	5370.65	11257.6	2.09613	1.06773	1.71875e-06	0.000109899	49.9154	153.227	130.856	56.3698	93.4856	74.1042	83.4759	37.9522	44.7415	56.4264	91.6334	46.3733	Glyma.08G075500.1	318	935	1	ribosomal protein	Ribosomal protein L44	Zinc-binding ribosomal protein family protein	GO:structural constituent of ribosome; GO:translation; GO:intracellular; GO:ribosome	No Hit	Glyma.08G075500.1
Glyma.02G229800.1	8302.86	4292.67	10021.5	2.33456	1.22315	3.72122e-08	3.71481e-06	55.9161	173.942	127.25	61.2822	109.976	74.8408	81.6031	39.6913	43.3273	50.4432	97.83	44.4873	Glyma.02G229800.1	387	780	1	ribosomal protein	Ribosomal protein L7Ae/L30e/S12e/Gadd45 family	Ribosomal protein L7Ae/L30e/S12e/Gadd45 family protein	None	No Hit	Glyma.02G229800.1
Glyma.08G217700.1	18033.4	10434.1	21290.2	2.04045	1.02889	3.27702e-06	0.000190366	75.118	255.129	240.965	124.242	168.865	140.809	157.199	67.6913	94.2413	97.2901	166.047	86.4076	Glyma.08G217700.1	423	974	6	ribosomal protein	Ribosomal protein L7Ae/L30e/S12e/Gadd45 family	Ribosomal protein L7Ae/L30e/S12e/Gadd45 family protein	None	No Hit	Glyma.08G217700.1
Glyma.13G178600.1	256.858	56.2494	342.833	6.09488	2.6076	1.51675e-19	6.31246e-17	0.737098	12.5218	16.7213	11.1845	12.7262	12.5212	11.8849	0.728384	4.03269	1.0759	11.1853	1.94566	Glyma.13G178600.1	231	231	1	ribosomal protein	Ribosomal protein L7Ae/L30e/S12e/Gadd45 family	Ribosomal protein L7Ae/L30e/S12e/Gadd45 family protein	None	No Hit	Glyma.13G178600.1
Glyma.14G196700.1	7706.2	4234.66	9194	2.17113	1.11845	3.43473e-07	2.70407e-05	47.7328	121.256	98.5109	46.6797	82.8307	57.616	61.1709	36.2964	32.1852	39.7396	73.6853	36.0737	Glyma.14G196700.1	387	951	1	ribosomal protein	Ribosomal protein L7Ae/L30e/S12e/Gadd45 family	Ribosomal protein L7Ae/L30e/S12e/Gadd45 family protein	None	No Hit	Glyma.14G196700.1
Glyma.03G142200.1	15066.4	8129.34	18039.4	2.21905	1.14994	6.59112e-08	6.18944e-06	108.145	266.123	264.258	137.687	200.201	229.255	180.354	82.8415	93.3087	108.228	198.003	94.7928	Glyma.03G142200.1	372	693	1	ribosomal protein	Ribosomal protein S10p/S20e	Ribosomal protein S10p/S20e family protein	None	No Hit	Glyma.03G142200.1
Glyma.03G142300.1	17687.7	8347.55	21690.6	2.59844	1.37765	1.63049e-10	2.70165e-08	93.9011	303.988	308.642	153.854	219.004	266.801	209.464	73.5243	97.2857	101.92	222.236	90.9099	Glyma.03G142300.1	372	741	1	ribosomal protein	Ribosomal protein S10p/S20e	Ribosomal protein S10p/S20e family protein	None	No Hit	Glyma.03G142300.1
Glyma.11G002400.1	5559.63	2530.66	6857.75	2.70987	1.43822	2.80885e-10	4.44637e-08	31.5645	127.412	111.855	38.2885	68.0944	62.88	63.3901	21.328	30.8742	32.2234	71.9264	28.1419	Glyma.11G002400.1	369	725	1	ribosomal protein	Ribosomal protein S10p/S20e	Ribosomal protein S10p/S20e family protein	None	No Hit	Glyma.11G002400.1
Glyma.19G145100.1	11928.4	6822.14	14116.8	2.06927	1.04912	1.29937e-06	8.57035e-05	83.7691	229.056	222.773	116.224	157.62	167.764	149.488	66.8234	85.8028	95.0159	160.956	82.5474	Glyma.19G145100.1	372	667	1	ribosomal protein	Ribosomal protein S10p/S20e	Ribosomal protein S10p/S20e family protein	None	No Hit	Glyma.19G145100.1
Glyma.20G167600.1	3328.2	1802.61	3982.02	2.20904	1.14342	2.48237e-07	2.02443e-05	20.5567	47.3535	42.7815	15.1471	31.5176	29.1645	41.1577	12.2352	16.1453	18.478	32.5255	15.6195	Glyma.20G167600.1	459	931	1	ribosomal protein	Ribosomal protein S13/S18	S18 ribosomal protein	GO:RNA binding; GO:structural constituent of ribosome; GO:translation; GO:intracellular; GO:ribosome	RPS18C	Glyma.20G167600.1
Glyma.16G115100.1	131.055	9.32425	183.225	19.6504	4.29648	2.85439e-28	2.25922e-25	0	10.0842	10.1116	6.70111	6.10364	6.92956	7.44261	0.247436	0.815433	0.0380717	6.76754	0.36698	Glyma.16G115100.1	204	204	1	ribosomal protein	Ribosomal protein S15	Ribosomal protein S13/S15	GO:structural constituent of ribosome; GO:translation; GO:intracellular; GO:ribosome	No Hit	Glyma.16G115100.1
Glyma.13G357200.1	4419.12	2459.38	5259.01	2.13835	1.0965	3.72415e-07	2.90298e-05	11.4395	26.7533	29.1797	16.7157	21.6998	16.9225	17.6065	9.83745	9.20083	10.8951	20.0453	9.97778	Glyma.13G357200.1	531	1996	1	ribosomal protein	Ribosomal protein S17	ribosomal protein S17	GO:structural constituent of ribosome; GO:translation; GO:intracellular; GO:ribosome	CS17,PRPS17,RPS17	Glyma.13G357200.1
Glyma.15G016400.1	3871.05	1979.49	4681.72	2.36512	1.24191	1.11363e-08	1.26241e-06	23.0261	60.1693	62.2928	35.8381	47.4223	35.5499	40.9599	18.8361	18.5266	21.539	43.6083	19.6339	Glyma.15G016400.1	432	816	1	ribosomal protein	Ribosomal protein S17	ribosomal protein S17	GO:structural constituent of ribosome; GO:translation; GO:intracellular; GO:ribosome	CS17,PRPS17,RPS17	Glyma.15G016400.1
Glyma.09G045000.1	14559.8	6432.09	18043.1	2.80516	1.48808	4.06879e-11	7.39111e-09	72.9035	397.588	331.474	133.383	238.005	160.603	182.623	59.0363	85.6062	101.384	216.654	82.0088	Glyma.09G045000.1	249	632	1	ribosomal protein	Ribosomal protein S21e	Ribosomal protein S21e	GO:structural constituent of ribosome; GO:translation; GO:intracellular; GO:ribosome	No Hit	Glyma.09G045000.1
Glyma.15G147700.1	19545.3	11312.9	23073.5	2.03958	1.02827	4.02498e-06	0.000227698	139.302	494.071	407.965	189.016	315.055	206.174	236.064	130.644	138.15	175.101	283.95	147.965	Glyma.15G147700.1	249	618	1	ribosomal protein	Ribosomal protein S21e	Ribosomal protein S21e	GO:structural constituent of ribosome; GO:translation; GO:intracellular; GO:ribosome	No Hit	Glyma.15G147700.1
Glyma.02G239700.1	10428.5	5123.92	12701.9	2.47895	1.30973	2.86908e-09	3.71292e-07	56.2231	196.219	166.651	85.0959	123.586	104.068	114.8	44.8368	54.082	56.6924	120.949	51.8704	Glyma.02G239700.1	393	798	1	ribosomal protein	Ribosomal protein S26e	Ribosomal protein S26e family protein	GO:structural constituent of ribosome; GO:translation; GO:intracellular; GO:ribosome	No Hit	Glyma.02G239700.1
Glyma.17G166400.1	4731.03	2528.96	5674.77	2.24392	1.16602	1.35727e-07	1.18774e-05	27.5332	82.5227	70.4094	35.7339	54.3001	47.6847	51.9199	19.733	26.5586	28.7155	52.872	25.0024	Glyma.17G166400.1	390	816	1	ribosomal protein	Ribosomal protein S26e	Ribosomal protein S26e family protein	GO:structural constituent of ribosome; GO:translation; GO:intracellular; GO:ribosome	No Hit	Glyma.17G166400.1
Glyma.11G032800.1	6093.1	2388.1	7680.96	3.21635	1.68542	6.767e-14	1.76434e-11	24.7623	129.764	128.002	55.7708	87.5118	59.9452	70.3499	21.2329	28.1317	29.5089	79.4436	26.2912	Glyma.11G032800.1	228	733	1	ribosomal protein	Ribosomal protein S30	Ribosomal protein S30 family protein	GO:structural constituent of ribosome; GO:translation; GO:intracellular; GO:ribosome	No Hit	Glyma.11G032800.1
Glyma.05G241200.1	11038.3	5277.26	13507.3	2.55952	1.35588	2.16541e-09	2.87792e-07	34.7068	143.185	115.596	47.7622	73.4629	63.6455	67.6966	25.6345	34.2397	37.1111	78.0079	32.3285	Glyma.05G241200.1	474	1317	1	ribosomal protein	Ribosomal protein S9/S16	Ribosomal protein S5 domain 2-like superfamily protein	GO:structural constituent of ribosome; GO:translation; GO:ribosome	No Hit	Glyma.05G241200.1
Glyma.08G048200.1	11311.9	5839.26	13657.3	2.33888	1.22582	4.5637e-08	4.42624e-06	38.9684	131.966	109.812	48.9416	70.1196	66.9581	63.8105	27.8506	34.6179	40.5879	75.7966	34.3522	Glyma.08G048200.1	468	1372	1	ribosomal protein	Ribosomal protein S9/S16	Ribosomal protein S5 domain 2-like superfamily protein	GO:structural constituent of ribosome; GO:translation; GO:ribosome	No Hit	Glyma.08G048200.1
Glyma.02G200300.1	6512.87	2919.28	8052.98	2.75855	1.46391	1.06705e-10	1.82607e-08	19.6326	88.3701	65.35	29.1115	44.896	39.057	38.3565	14.117	18.2681	21.1464	46.3962	17.8438	Glyma.02G200300.1	423	1320	1	ribosomal protein	Ribosomal S17	Ribosomal S17 family protein	GO:structural constituent of ribosome; GO:translation; GO:intracellular; GO:ribosome	No Hit	Glyma.02G200300.1
Glyma.10G076400.1	9620.89	4761.49	11703.5	2.45795	1.29745	8.51437e-09	9.91818e-07	22.0076	92.5206	74.2201	35.9611	47.7555	44.134	44.9287	17.9145	23.8082	25.175	51.6468	22.2992	Glyma.10G076400.1	420	1723	1	ribosomal protein	Ribosomal S17	Ribosomal S17 family protein	GO:structural constituent of ribosome; GO:translation; GO:intracellular; GO:ribosome	No Hit	Glyma.10G076400.1
Glyma.20G017700.1	18228.8	9694.42	21886.3	2.25762	1.1748	2.69605e-08	2.79202e-06	51.3097	114.811	116.315	55.5037	85.8182	95.3756	94.6929	40.5704	36.1233	47.3936	87.6895	41.3624	Glyma.20G017700.1	408	1898	1	ribosomal protein	Ribosomal S17	Ribosomal S17 family protein	GO:structural constituent of ribosome; GO:translation; GO:intracellular; GO:ribosome	No Hit	Glyma.20G017700.1
Glyma.01G029400.1	487.091	275.739	577.67	2.09499	1.06694	2.1964e-05	0.000974983	12.0516	37.2414	21.7115	11.8074	18.8001	15.4259	16.4768	8.33999	8.29581	12.3056	19.0735	9.64712	Glyma.01G029400.1	231	231	1	transcription related	RNA polymerases N / 8 kDa subunit	RNA polymerases N / 8 kDa subunit	GO:DNA binding; GO:DNA-directed RNA polymerase activity; GO:transcription, DNA-templated	No Hit	Glyma.01G029400.1
Glyma.02G035900.1	2337.15	1225.76	2813.46	2.29529	1.19867	2.20362e-07	1.82565e-05	19.4007	63.5235	47.0772	18.8685	35.166	23.5108	26.2735	14.978	14.4894	16.9003	33.4029	15.4559	Glyma.02G035900.1	216	642	1	transcription related	RNA polymerases N / 8 kDa subunit	RNA polymerases N / 8 kDa subunit	GO:DNA binding; GO:DNA-directed RNA polymerase activity; GO:transcription, DNA-templated	No Hit	Glyma.02G035900.1
Glyma.01G227300.1	7802.25	4276.63	9313.23	2.1777	1.12281	3.4338e-07	2.70407e-05	31.7616	91.9865	72.9625	42.0139	57.517	54.1707	52.0048	23.6419	30.6577	29.7185	57.4881	28.006	Glyma.01G227300.1	594	1233	1	transcription related	RNA recognition motif. (a.k.a. RRM, RBD, or RNP domain)	RNA-binding (RRM/RBD/RNP motifs) family protein	GO:nucleic acid binding	Y14	Glyma.01G227300.1
Glyma.06G012300.1	688.789	171.635	910.427	5.30444	2.4072	1.54587e-24	9.583e-22	4.09458	10.5086	12.1098	26.2722	16.197	21.6217	23.5717	2.82431	3.80225	3.27307	16.3394	3.29988	Glyma.06G012300.1	420	420	1	transcription related	RNA recognition motif. (a.k.a. RRM, RBD, or RNP domain)	poly(A) binding protein 2	GO:nucleic acid binding	ATPAB2,PAB2,PABP2	Glyma.06G012300.1
Glyma.11G015500.1	7129.23	3950.26	8491.65	2.14964	1.1041	5.57438e-07	4.09745e-05	29.5598	82.9102	68.6885	37.6373	51.6598	48.3553	47.0223	22.3277	27.3742	27.6886	52.2619	25.7968	Glyma.11G015500.1	615	1237	1	transcription related	RNA recognition motif. (a.k.a. RRM, RBD, or RNP domain)	RNA-binding (RRM/RBD/RNP motifs) family protein	GO:nucleic acid binding	Y14	Glyma.11G015500.1
Glyma.11G255000.1	4508.93	2205.96	5495.91	2.49139	1.31695	3.43197e-09	4.35865e-07	9.52125	42.7456	35.3781	14.618	23.6327	27.0096	27.0646	7.63483	10.8588	14.3745	25.71	10.956	Glyma.11G255000.1	438	1622	2	transcription related	RNA recognition motif. (a.k.a. RRM, RBD, or RNP domain)	glycine-rich RNA-binding protein 2	GO:nucleic acid binding	ATGRP2,GR-RBP2,GRP2	Glyma.11G255000.1
Glyma.08G228400.1	205.994	61.0846	268.098	4.38896	2.13388	1.50388e-15	4.56556e-13	34.7525	0	0.881523	4.51147	0.0622961	0.0334073	0	3.79656	0.0682455	0.0796576	5.74874	1.31482	Glyma.08G228400.1	225	390	1	growth/development	S locus-related glycoprotein 1 binding pollen coat protein (SLR1-BP)	low-molecular-weight cysteine-rich 56	None	LCR56	Glyma.08G228400.1
Glyma.04G011100.1	14113.7	7518.06	16940.4	2.25329	1.17204	1.36769e-07	1.1945e-05	88.9965	320.915	277.675	131.423	202.911	155.868	171.443	71.0557	95.0277	106.279	192.747	90.7876	Glyma.04G011100.1	327	668	1	ribosomal protein	S25 ribosomal protein	Ribosomal protein S25 family protein	None	No Hit	Glyma.04G011100.1
Glyma.06G011000.1	12023.7	5631.55	14763.2	2.62152	1.3904	2.95548e-10	4.64529e-08	59.7289	214.831	198.411	92.0718	146.186	114.996	127.335	43.3624	58.4139	63.8222	136.223	55.1995	Glyma.06G011000.1	324	823	2	ribosomal protein	S25 ribosomal protein	Ribosomal protein S25 family protein	None	No Hit	Glyma.06G011000.1
Glyma.12G168500.1	4268.56	1929.72	5270.92	2.73145	1.44966	4.14513e-11	7.49906e-09	14.3873	54.845	72.6429	39.0925	49.6322	30.3248	35.0237	14.7781	16.5539	18.1879	42.2784	16.5066	Glyma.12G168500.1	210	945	3	membrane/transporter	SecE/Sec61-gamma subunits of protein translocation complex	secE/sec61-gamma protein transport protein	GO:protein targeting; GO:intracellular protein transport; GO:membrane	No Hit	Glyma.12G168500.1
Glyma.09G245600.1	1845.48	1064.97	2179.99	2.047	1.03351	8.58617e-06	0.000436933	6.98337	26.5119	23.8896	14.7561	17.7393	15.0914	16.068	6.1448	12.8837	7.83154	17.2914	8.95336	Glyma.09G245600.1	432	957	1	membrane/transporter	Sedlin, N-terminal conserved region	SNARE-like superfamily protein	GO:ER to Golgi vesicle-mediated transport; GO:cis-Golgi network; GO:intracellular	No Hit	Glyma.09G245600.1
Glyma.18G247400.1	2094.26	1229.61	2464.82	2.00456	1.00328	1.55329e-05	0.000727774	6.86091	26.1284	24.4743	14.1527	17.9478	15.0066	15.9003	6.13742	13.1365	8.02384	17.2101	9.09924	Glyma.18G247400.1	432	1087	1	membrane/transporter	Sedlin, N-terminal conserved region	SNARE-like superfamily protein	GO:ER to Golgi vesicle-mediated transport; GO:cis-Golgi network; GO:intracellular	No Hit	Glyma.18G247400.1
Glyma.03G222600.1	611.729	355.281	721.635	2.03117	1.02231	1.13139e-05	0.000553671	6.86463	5.72877	6.29476	2.29445	3.11496	12.4045	1.87022	1.83719	3.93844	2.69376	5.51032	2.82313	Glyma.03G222600.1	795	1012	1	oxidation/reduction	short chain dehydrogenase	NAD(P)-binding Rossmann-fold superfamily protein	GO:oxidoreductase activity; GO:metabolic process	No Hit	Glyma.03G222600.1
Glyma.18G035100.1	752.037	441.26	885.227	2.00614	1.00442	1.24681e-05	0.000601663	3.66916	7.40035	6.09487	3.48107	5.62206	4.59107	5.34318	2.30966	2.49012	3.40087	5.17168	2.73355	Glyma.18G035100.1	819	1304	1	oxidation/reduction	short chain dehydrogenase	NAD(P)-binding Rossmann-fold superfamily protein	GO:oxidoreductase activity; GO:metabolic process	No Hit	Glyma.18G035100.1
Glyma.05G016500.1	685.335	205.513	890.973	4.33535	2.11615	3.78267e-22	1.91613e-19	9.71734	0.390608	2.30315	27.1324	0.889737	0.226157	0.428533	3.22694	0.698635	0.401155	5.8697	1.44224	Glyma.05G016500.1	1029	1181	1	disease resistance	Strictosidine synthase	Calcium-dependent phosphotriesterase superfamily protein	GO:strictosidine synthase activity; GO:biosynthetic process	No Hit	Glyma.05G016500.1
Glyma.17G083600.1	607.521	208.962	778.332	3.72476	1.89715	1.73057e-18	6.6125e-16	11.1569	0.343862	2.13207	22.5087	1.07536	0.260809	0.468769	3.62261	0.657105	0.3524	5.42093	1.54404	Glyma.17G083600.1	1011	1124	1	disease resistance	Strictosidine synthase	strictosidine synthase 2	GO:strictosidine synthase activity; GO:biosynthetic process	SS2	Glyma.17G083600.1
Glyma.03G030700.1	1388.29	637.151	1710.21	2.68415	1.42446	1.04615e-10	1.79725e-08	10.4871	22.7635	21.6241	14.2929	21.6793	16.5586	17.3939	6.71642	6.74521	7.75596	17.8285	7.07253	Glyma.03G030700.1	171	729	1	stress/senescence	TCP-1/cpn60 chaperonin family	TCP-1/cpn60 chaperonin family protein	GO:ATP binding; GO:cellular protein metabolic process	No Hit	Glyma.03G030700.1
Glyma.05G245800.1	6896.59	2449.31	8802.56	3.5939	1.84555	3.63574e-17	1.24922e-14	21.3381	64.1516	61.7309	44.0228	46.5663	43.5959	50.2558	13.7171	14.3697	14.0956	47.3802	14.0608	Glyma.05G245800.1	738	1410	1	disease resistance	Thaumatin family	Pathogenesis-related thaumatin superfamily protein	None	No Hit	Glyma.05G245800.1
Glyma.08G053600.1	8620.35	3920.06	10634.8	2.71291	1.43984	2.51264e-11	4.69911e-09	22.5023	59.2757	61.3159	43.4041	45.8866	40.5169	41.5624	17.0501	19.0371	16.8111	44.9234	17.6328	Glyma.08G053600.1	762	1799	1	disease resistance	Thaumatin family	Pathogenesis-related thaumatin superfamily protein	None	ATLP-1	Glyma.08G053600.1
Glyma.07G153100.1	2931.9	1597.1	3503.96	2.19396	1.13353	1.54559e-08	1.68319e-06	8.85813	9.49313	8.94453	16.5548	17.5807	5.51286	13.2656	7.73531	6.33872	2.74273	11.4585	5.60559	Glyma.07G153100.1	1824	2322	1	vitamin related	Thiamine pyrophosphate enzyme, N-terminal TPP binding domain; Thiamine pyrophosphate enzyme, central domain; Thiamine pyrophosphate enzyme, C-terminal TPP binding domain	Thiamine pyrophosphate dependent pyruvate decarboxylase family protein	GO:magnesium ion binding; GO:thiamine pyrophosphate binding; GO:catalytic activity	No Hit	Glyma.07G153100.1
Glyma.13G328300.1	1370.33	726.892	1646.09	2.26456	1.17923	2.45076e-07	2.00972e-05	5.5025	20.5261	19.2063	10.2657	16.1078	13.3307	13.7795	4.78153	8.36817	6.69597	14.1026	6.61522	Glyma.13G328300.1	444	885	3	oxidation/reduction	Thioredoxin	PDI-like 5-1	GO:cell redox homeostasis	ATPDIL5-1,PDIL5-1	Glyma.13G328300.1
Glyma.15G045500.1	1097.1	634.304	1295.45	2.04231	1.0302	9.73077e-06	0.000487071	3.37889	11.9535	10.0644	5.79764	8.15364	6.98083	7.25656	3.29966	4.79497	3.85611	7.65507	3.98358	Glyma.15G045500.1	426	1285	2	oxidation/reduction	Thioredoxin	PDI-like 5-1	GO:cell redox homeostasis	ATPDIL5-1,PDIL5-1	Glyma.15G045500.1
Glyma.15G063100.1	691.826	391.815	820.403	2.09385	1.06616	4.36867e-06	0.000243566	2.35551	9.25228	7.40384	6.85103	6.64405	5.00813	5.53531	3.04259	3.18889	3.16958	6.15002	3.13368	Glyma.15G063100.1	375	1012	1	oxidation/reduction	Thioredoxin	C-terminal cysteine residue is changed to a serine 1	GO:cell redox homeostasis	ATCXXS1,CXXS1	Glyma.15G063100.1
Glyma.18G243800.1	3788.42	1946.61	4577.76	2.35166	1.23368	6.70251e-09	8.00751e-07	16.2914	37.6898	43.885	31.1229	33.2165	28.0815	33.3388	15.3565	13.6565	14.5053	31.9466	14.5061	Glyma.18G243800.1	606	1088	1	membrane/transporter	Tic20-like protein	Uncharacterised conserved protein ycf60	None	No Hit	Glyma.18G243800.1
Glyma.04G198900.1	1734.77	847.532	2115.02	2.4955	1.31933	3.1503e-08	3.20993e-06	12.415	48.6298	32.8219	11.6451	22.926	18.6467	18.1289	8.60991	11.0964	10.3593	23.6019	10.0219	Glyma.04G198900.1	237	683	1	membrane/transporter	Tim10/DDP family zinc finger	translocase inner membrane subunit 8	None	TIM8	Glyma.04G198900.1
Glyma.06G166600.1	1449.23	772.524	1739.25	2.25139	1.17082	7.46251e-07	5.28378e-05	8.18222	30.5469	24.3544	9.41671	16.7957	14.7103	16.0777	6.29598	9.44151	8.50198	17.1548	8.07982	Glyma.06G166600.1	237	771	1	membrane/transporter	Tim10/DDP family zinc finger	translocase inner membrane subunit 8	None	TIM8	Glyma.06G166600.1
Glyma.08G367400.1	1550.74	840.598	1855.08	2.20686	1.14199	8.8324e-07	6.10738e-05	11.7789	38.9025	30.9042	10.7819	22.4742	15.9936	19.6167	8.66893	8.63897	13.7009	21.4931	10.3363	Glyma.08G367400.1	261	657	1	membrane/transporter	Tim10/DDP family zinc finger	translocase of the inner mitochondrial membrane 13	None	TIM13	Glyma.08G367400.1
Glyma.13G000600.1	1209.59	643.423	1452.24	2.25705	1.17444	4.99585e-07	3.76588e-05	6.07412	22.9857	16.9681	6.55573	12.6539	10.7607	12.2354	4.82105	5.14237	7.82868	12.6048	5.9307	Glyma.13G000600.1	261	876	1	membrane/transporter	Tim10/DDP family zinc finger	translocase of the inner mitochondrial membrane 13	None	TIM13	Glyma.13G000600.1
Glyma.08G027900.1	4638.66	2593.69	5515.07	2.12634	1.08837	8.63268e-07	5.99457e-05	35.4987	90.9641	85.6861	40.8502	55.6445	50.5348	53.3333	27.5393	26.5131	34.2472	58.9302	29.4332	Glyma.08G027900.1	219	713	1	membrane/transporter	TOM7 family	Mitochondrial outer membrane translocase complex, subunit Tom7	GO:protein import into mitochondrial matrix; GO:mitochondrial outer membrane translocase complex	No Hit	Glyma.08G027900.1
Glyma.05G019600.1	646.315	261.211	811.359	3.10614	1.63512	6.976e-12	1.43481e-09	3.05473	10.7869	8.35118	5.56176	6.97012	5.94736	5.17387	2.41132	1.82241	2.51467	6.54942	2.24947	Glyma.05G019600.1	432	942	1	protein metabolism	Translation initiation factor 1A / IF-1	Nucleic acid-binding, OB-fold-like protein	GO:RNA binding; GO:translation initiation factor activity; GO:translational initiation	No Hit	Glyma.05G019600.1
Glyma.17G080200.1	884.959	496.585	1051.41	2.11727	1.08221	3.90238e-06	0.000221753	3.75571	12.1337	10.0729	6.87253	7.64901	6.85729	6.23624	3.32488	4.22159	3.96878	7.65391	3.83842	Glyma.17G080200.1	417	1045	1	protein metabolism	Translation initiation factor 1A / IF-1	Nucleic acid-binding, OB-fold-like protein	GO:RNA binding; GO:translation initiation factor activity; GO:translational initiation	No Hit	Glyma.17G080200.1
Glyma.09G145500.1	488.356	240.26	594.684	2.47517	1.30753	6.90723e-09	8.18589e-07	4.28039	5.09101	4.39573	7.39473	7.87072	4.52391	10.2259	3.27166	3.11441	1.74749	6.25464	2.71119	Glyma.09G145500.1	720	720	1	membrane/transporter	Transmembrane amino acid transporter protein	Transmembrane amino acid transporter family protein	None	No Hit	Glyma.09G145500.1
Glyma.14G024900.1	1535.99	766.65	1865.7	2.43358	1.28308	1.32901e-07	1.16646e-05	5.83756	29.6462	25.3497	8.68116	14.5734	11.7596	11.0821	4.81768	8.35144	6.77176	15.2757	6.64696	Glyma.14G024900.1	360	929	1	membrane/transporter	Transmembrane proteins 14C	Transmembrane proteins 14C	GO:membrane	No Hit	Glyma.14G024900.1
Glyma.11G079800.1	740.561	345.632	909.816	2.63233	1.39634	2.4595e-08	2.58326e-06	2.06964	16.9568	12.0515	7.87302	10.9904	6.11209	7.32458	2.35471	6.41785	2.17384	9.05402	3.6488	Glyma.11G079800.1	279	761	2	protein metabolism	Trm112p-like protein	None	None	No Hit	Glyma.11G079800.1
Glyma.12G171200.1	1696.05	896.205	2038.84	2.27497	1.18585	3.57974e-08	3.59788e-06	7.41778	17.8548	19.6448	15.881	15.9509	18.7115	15.2112	6.77151	7.91131	7.52069	15.8103	7.40117	Glyma.12G171200.1	228	979	1	cell division/cycle	Tubulin C-terminal domain	Tubulin/FtsZ family protein	GO:GTPase activity; GO:GTP binding; GO:GTP catabolic process; GO:protein polymerization; GO:protein complex	TUA6	Glyma.12G171200.1
Glyma.20G136000.1	60357.7	34615.4	71390.1	2.06238	1.04431	3.35564e-07	2.64651e-05	132.374	278.739	284.305	260.989	266.987	236.88	322.787	120.61	138.173	136.342	254.723	131.708	Glyma.20G136000.1	1350	2125	1	cell division/cycle	Tubulin C-terminal domain; Tubulin/FtsZ family, GTPase domain	tubulin alpha-4 chain	GO:GTPase activity; GO:GTP binding; GO:GTP catabolic process; GO:protein polymerization; GO:protein complex	TOR2,TUA4	Glyma.20G136000.1
Glyma.20G243400.1	1197.44	619.88	1444.97	2.33105	1.22098	3.13477e-08	3.19779e-06	3.50489	7.71578	8.69489	5.7156	7.55806	7.44444	10.2243	2.81545	4.07366	3.0788	7.26543	3.32263	Glyma.20G243400.1	1236	1506	1	oxidation/reduction	UbiA prenyltransferase family	cytochrome c oxidase 10	GO:prenyltransferase activity; GO:integral component of membrane	COX10	Glyma.20G243400.1
Glyma.03G195700.1	1724.17	822.321	2110.68	2.56673	1.35993	2.53757e-09	3.32272e-07	9.59418	37.4385	32.7878	12.2329	24.938	23.3013	18.0508	6.77536	9.40372	11.8635	22.6205	9.34754	Glyma.03G195700.1	216	709	1	growth/development	Ubiquinol-cytochrome C reductase, UQCRX/QCR9 like	ubiquinol-cytochrome C reductase UQCRX/QCR9-like family protein	GO:mitochondrial electron transport, ubiquinol to cytochrome c; GO:mitochondrial envelope; GO:mitochondrial respiratory chain complex III	No Hit	Glyma.03G195700.1
Glyma.02G036000.1	30632.1	16234.7	36802.4	2.26689	1.18072	5.9136e-08	5.60067e-06	67.0719	204.385	192.835	102.143	137.434	123.854	132.915	52.7144	67.7865	72.3995	137.234	64.3001	Glyma.02G036000.1	468	2038	1	ribosomal protein	Ubiquitin family; Ribosomal protein S27a	Ribosomal protein S27a / Ubiquitin family protein	GO:protein binding; GO:structural constituent of ribosome; GO:translation; GO:intracellular; GO:ribosome	No Hit	Glyma.02G036000.1
Glyma.17G095400.1	1414.08	611.349	1758.11	2.87578	1.52396	1.82343e-10	2.98231e-08	3.76425	16.9356	12.0909	4.40553	6.7728	7.87517	6.77676	2.1887	3.28743	3.76431	8.37443	3.08015	Glyma.17G095400.1	564	1599	1	transcription related	Uncharacterised protein family (UPF0113)	RNA binding	None	No Hit	Glyma.17G095400.1
Glyma.08G348200.1	3023.28	1499.15	3676.49	2.45239	1.29419	3.23078e-08	3.27313e-06	20.7431	106.188	73.621	28.6672	56.3816	30.6493	33.9945	19.6851	20.8069	24.5642	50.035	21.6854	Glyma.08G348200.1	183	559	1	disease resistance	Wound-inducible basic protein family	wound-responsive protein-related	None	No Hit	Glyma.08G348200.1
Glyma.13G095100.1	284.097	85.3429	369.278	4.32699	2.11336	8.32074e-15	2.34907e-12	9.66329	16.158	1.91771	6.20248	8.76173	10.7638	3.76525	2.12738	2.9828	0.848079	8.17603	1.98609	Glyma.13G095100.1	348	348	1	cell wall	Xyloglucan endo-transglycosylase (XET) C-terminus; Glycosyl hydrolases family 16	xyloglucan endotransglycosylase 6	GO:hydrolase activity, hydrolyzing O-glycosyl compounds; GO:carbohydrate metabolic process; GO:xyloglucan:xyloglucosyl transferase activity; GO:cellular glucan metabolic process; GO:cell wall; GO:apoplast	XTH23,XTR6	Glyma.13G095100.1
Glyma.13G304400.1	1124.43	551.46	1369.98	2.48428	1.31283	2.42326e-09	3.18717e-07	4.64372	8.85328	9.14169	4.43388	9.04776	8.92062	7.15617	2.91468	2.94354	3.7193	7.45673	3.19251	Glyma.13G304400.1	873	1397	2	cell wall	Xyloglucan endo-transglycosylase (XET) C-terminus; Glycosyl hydrolases family 16	xyloglucan endotransglucosylase/hydrolase 9	GO:hydrolase activity, hydrolyzing O-glycosyl compounds; GO:carbohydrate metabolic process; GO:xyloglucan:xyloglucosyl transferase activity; GO:cellular glucan metabolic process; GO:cell wall; GO:apoplast	XTH9	Glyma.13G304400.1
Glyma.20G036500.1	581.698	326.078	691.249	2.11989	1.08399	1.19168e-07	1.05957e-05	5.43154	4.26765	4.72961	12.8354	9.86187	15.6673	12.8842	5.94024	4.76984	3.54926	9.38251	4.75312	Glyma.20G036500.1	558	558	1	transcription related	ZF-HD protein dimerisation region	homeobox protein 30	None	ATHB30,HB30,ZFHD3	Glyma.20G036500.1

## Sheet: sig in 100-200mg stage
id	baseMean	baseMeanA	baseMeanB	foldChange	log2FoldChange	pval	padj	R211_441_100.R1.PF.fastq.rpkm_RPKMs	R231_487_100.R1.fastq.rpkm_RPKMs	R232_488_100.R1.fastq.rpkm_RPKMs	R227_A4_100.R1.fastq.rpkm_RPKMs	R228_A6_100.R1.fastq.rpkm_RPKMs	R229_N5_100.R1.fastq.rpkm_RPKMs	R230_N7_100.R1.fastq.rpkm_RPKMs	R207_J2100.R1.PF.fastq.rpkm_RPKMs	R242_J3_100.R1.fastq.rpkm_RPKMs	R208_J4100.R1.PF.fastq.rpkm_RPKMs	Pos Ave RPKM	Ctrl Ave RPKM	Model	cds_Length	cDNA_Length	Splice_Count	Category	PFAM_Annotation	best_arabidopsis_TAIR10_hit_defline	Gene_Ontology_Annotation	best_arabidopsis_TAIR10_hit_symbol	Category model only for .1 splice
Glyma.03G159100.1	461.63	191.874	577.239	3.00842	1.58901	1.0377e-12	2.27695e-10	3.31048	6.84523	8.95514	6.67472	9.35132	8.46712	4.24105	2.05107	1.57704	2.80872	6.83501	2.14561	Glyma.03G159100.1	402	646	2	photosynthesis	Photosystem II reaction centre W protein (PsbW)	photosystem II reaction center W	GO:photosynthesis; GO:chloroplast; GO:photosystem II	PSBW	Glyma.03G159100.1
Glyma.06G247900.1	233.319	90.7213	294.433	3.24546	1.69842	1.53171e-12	3.31985e-10	1.33913	2.6547	5.7194	7.51524	8.34446	5.13573	6.04492	1.35583	1.92444	1.09672	5.25051	1.45899	Glyma.06G247900.1	435	435	1	ribosomal protein	Ribosomal protein S12/S23	Ribosomal protein S12/S23 family protein	GO:structural constituent of ribosome; GO:translation; GO:intracellular; GO:ribosome	No Hit	Glyma.06G247900.1
Glyma.19G047000.1	1585.13	363.175	2108.83	5.80665	2.53771	2.25432e-32	1.42742e-29	4.67106	6.21707	30.7557	24.8312	27.5158	24.209	20.1632	2.97552	1.53133	5.26476	19.7662	3.25721	Glyma.19G047000.1	318	820	1	photosynthesis	Ribulose bisphosphate carboxylase, small chain	Ribulose bisphosphate carboxylase (small chain) family protein	None	No Hit	Glyma.19G047000.1
Glyma.05G222400.1	2179.24	720.508	2804.41	3.89227	1.96061	7.19324e-25	3.17243e-22	13.9704	6.21302	7.74005	35.6369	39.7395	3.70495	7.09125	3.2911	7.11932	0.304783	16.2995	3.57173	Glyma.05G222400.1	924	1360	1	oxidation/reduction	2OG-Fe(II) oxygenase superfamily	ACC oxidase 1	GO:oxidoreductase activity; GO:oxidoreductase activity, acting on paired donors, with incorporation or reduction of molecular oxygen, 2-oxoglutarate as one donor, and incorporation of one atom each of oxygen into both donors; GO:oxidation-reduction process	ACO1,ATACO1	Glyma.05G222400.1
Glyma.08G029200.1	1068.87	314.686	1392.09	4.42374	2.14527	1.34203e-26	6.57275e-24	7.53947	3.52881	4.43297	21.7197	22.1711	2.34457	4.66033	1.72032	3.5947	0.175295	9.48528	1.8301	Glyma.08G029200.1	924	1160	1	oxidation/reduction	2OG-Fe(II) oxygenase superfamily	ACC oxidase 1	GO:oxidoreductase activity; GO:oxidoreductase activity, acting on paired donors, with incorporation or reduction of molecular oxygen, 2-oxoglutarate as one donor, and incorporation of one atom each of oxygen into both donors; GO:oxidation-reduction process	ACO1,ATACO1	Glyma.08G029200.1
Glyma.13G066500.1	1544.07	854.973	1839.4	2.15142	1.10529	4.34918e-09	6.03352e-07	5.96507	5.50813	13.4693	13.2876	12.9844	5.89869	8.73954	4.29259	4.1075	3.52634	9.40752	3.97548	Glyma.13G066500.1	957	1517	1	oxidation/reduction	2OG-Fe(II) oxygenase superfamily; ShK domain-like	Oxoglutarate/iron-dependent oxygenase	GO:oxidoreductase activity; GO:oxidoreductase activity, acting on paired donors, with incorporation or reduction of molecular oxygen, 2-oxoglutarate as one donor, and incorporation of one atom each of oxygen into both donors; GO:oxidation-reduction process	No Hit	Glyma.13G066500.1
Glyma.03G260900.1	4139.83	2429.07	4873.01	2.00612	1.00441	3.16381e-08	3.88451e-06	20.778	28.4498	57.0228	63.0319	53.1187	80.2895	54.8002	24.2377	22.6929	24.3124	51.0701	23.7477	Glyma.03G260900.1	495	727	1	ribosomal protein	60s Acidic ribosomal protein	60S acidic ribosomal protein family	GO:structural constituent of ribosome; GO:translational elongation; GO:intracellular; GO:ribosome	No Hit	Glyma.03G260900.1
Glyma.19G259800.1	6540.24	3687.53	7762.83	2.10516	1.07393	5.81835e-09	7.8986e-07	40.9083	43.8517	96.147	115.691	96.4677	88.3607	87.7413	33.5481	30.9666	43.5732	81.3096	36.0293	Glyma.19G259800.1	300	735	1	ribosomal protein	60s Acidic ribosomal protein	60S acidic ribosomal protein family	GO:structural constituent of ribosome; GO:translational elongation; GO:intracellular; GO:ribosome	No Hit	Glyma.19G259800.1
Glyma.05G067600.1	311.769	112.433	397.199	3.53275	1.82079	5.80362e-15	1.52663e-12	1.85735	3.2914	11.2563	11.9855	10.1656	12.4381	10.2156	2.2984	2.26938	2.31479	8.74425	2.29419	Glyma.05G067600.1	348	348	1	cell division/cycle	Actin	actin-11	None	ACT11	Glyma.05G067600.1
Glyma.14G121200.1	20284.8	6443.52	26216.8	4.06871	2.02457	2.23221e-27	1.11796e-24	84.3761	54.8399	77.0646	258.091	272.366	26.3666	86.9393	25.0758	47.3285	5.3777	122.863	25.9273	Glyma.14G121200.1	1143	1687	3	oxidation/reduction	Alcohol dehydrogenase GroES-like domain; Zinc-binding dehydrogenase	alcohol dehydrogenase 1	GO:zinc ion binding; GO:oxidoreductase activity; GO:oxidation-reduction process	ADH,ADH1,ATADH,ATADH1	Glyma.14G121200.1
Glyma.01G131100.1	985.617	279.688	1288.16	4.60569	2.20342	4.84982e-27	2.4018e-24	4.74572	3.19927	4.00504	12.1158	13.7203	0.911505	3.09743	1.71536	1.422	0.206415	5.97072	1.11459	Glyma.01G131100.1	1296	1705	1	protein metabolism	Aminotransferase class I and II	aspartate aminotransferase 1	GO:pyridoxal phosphate binding; GO:biosynthetic process	ASP1	Glyma.01G131100.1
Glyma.14G111800.1	6981.49	4090.62	8220.44	2.00958	1.00689	1.82789e-08	2.32478e-06	29.0645	23.0061	28.3227	46.5392	49.1332	16.6753	27.0521	16.7531	14.1557	11.3936	31.399	14.1008	Glyma.14G111800.1	1392	2038	4	protein metabolism	Aminotransferase class I and II	aspartate aminotransferase 5	GO:pyridoxal phosphate binding; GO:biosynthetic process	AAT3,ASP5,ATAAT1	Glyma.14G111800.1
Glyma.07G185000.1	1700.24	948.504	2022.41	2.13221	1.09235	4.01086e-09	5.59041e-07	5.74181	3.71148	7.16877	7.9037	13.1184	2.8446	7.53612	3.72618	2.31412	2.68492	6.86069	2.90841	Glyma.07G185000.1	1623	2307	3	transcription related	Ankyrin repeat; DHHC palmitoyltransferase	Ankyrin repeat family protein with DHHC zinc finger domain	GO:protein binding; GO:zinc ion binding	No Hit	Glyma.07G185000.1
Glyma.08G064300.1	1741.1	933.381	2087.26	2.23624	1.16108	8.01404e-10	1.22275e-07	4.20256	3.41616	6.86137	7.3808	10.0313	2.62813	6.32019	2.87615	1.79706	2.45678	5.83436	2.37666	Glyma.08G064300.1	1626	2795	1	transcription related	Ankyrin repeat; DHHC palmitoyltransferase	Ankyrin repeat family protein with DHHC zinc finger domain	GO:protein binding; GO:zinc ion binding	No Hit	Glyma.08G064300.1
Glyma.02G016100.1	3299.63	1461.61	4087.35	2.79646	1.4836	6.07738e-16	1.73788e-13	19.5251	12.358	14.0098	47.3796	42.9222	6.45887	8.5808	7.80195	9.46524	3.04729	21.6049	6.77149	Glyma.02G016100.1	903	1486	1	transcription factor	AP2 domain	Integrase-type DNA-binding superfamily protein	GO:sequence-specific DNA binding transcription factor activity; GO:regulation of transcription, DNA-templated	HRE2	Glyma.02G016100.1
Glyma.09G041500.1	655.105	382.219	772.056	2.01993	1.01431	4.6789e-07	4.3026e-05	3.07693	2.45058	3.98614	9.76224	7.55356	3.58587	5.2785	1.94449	1.92082	3.1681	5.09912	2.34447	Glyma.09G041500.1	714	1180	1	transcription factor	AP2 domain	ethylene-responsive element binding protein	GO:sequence-specific DNA binding transcription factor activity; GO:regulation of transcription, DNA-templated	ATEBP,EBP,ERF72,RAP2.3	Glyma.09G041500.1
Glyma.10G016500.1	1878.83	930.53	2285.24	2.45585	1.29622	2.75325e-12	5.81112e-10	12.4081	7.30222	9.45039	15.7662	20.5542	3.61925	5.52856	4.92766	4.71771	1.86411	10.6613	3.83649	Glyma.10G016500.1	915	1674	1	transcription factor	AP2 domain	Integrase-type DNA-binding superfamily protein	GO:sequence-specific DNA binding transcription factor activity; GO:regulation of transcription, DNA-templated	HRE2	Glyma.10G016500.1
Glyma.19G213100.1	2157.2	718.201	2773.91	3.86231	1.94946	3.30165e-24	1.42771e-21	12.4886	10.982	16.0541	47.8223	44.7752	5.36745	18.3776	5.12342	8.57162	1.20015	22.2667	4.96506	Glyma.19G213100.1	666	984	1	transcription factor	AP2 domain	Integrase-type DNA-binding superfamily protein	GO:sequence-specific DNA binding transcription factor activity; GO:regulation of transcription, DNA-templated	HRE2	Glyma.19G213100.1
Glyma.08G067000.1	1016.8	547.269	1218.03	2.22564	1.15422	2.12881e-09	3.08354e-07	4.26138	6.41065	13.3536	16.6834	14.0341	10.468	10.7677	4.19337	5.00991	4.18555	10.8541	4.46295	Glyma.08G067000.1	426	867	2	oxidation/reduction	CHCH domain	Cox19-like CHCH family protein	None	No Hit	Glyma.08G067000.1
Glyma.02G080800.1	722.88	424.797	850.63	2.00244	1.00176	9.75824e-07	8.36594e-05	5.02191	12.2677	10.345	9.25314	10.1363	8.99283	4.82817	4.34124	3.65389	4.07726	8.69216	4.02413	Glyma.02G080800.1	750	750	1	photosynthesis	Chlorophyll A-B binding protein	light-harvesting chlorophyll-protein complex II subunit B1	None	LHB1B1,LHCB1.4	Glyma.02G080800.1
Glyma.16G162600.1	1088.5	595.119	1299.95	2.18435	1.1272	2.09041e-08	2.63222e-06	11.5402	21.1289	24.6398	20.3645	25.3325	21.61	11.8154	8.06342	6.41378	10.7135	19.4902	8.39689	Glyma.16G162600.1	375	511	1	photosynthesis	Chlorophyll A-B binding protein	chlorophyll A/B binding protein 1	None	AB140,CAB1,CAB140,LHCB1.3	Glyma.16G162600.1
Glyma.08G241000.1	3856.67	147.877	5446.15	36.8288	5.20276	1.18544e-98	2.10172e-94	41.1128	16.3115	32.24	31.4962	13.0887	40.1284	36.9726	0.466905	1.36342	0.411924	30.1929	0.747417	Glyma.08G241000.1	1074	1367	3	protein metabolism	Chorismate mutase type II	chorismate mutase 1	GO:chorismate metabolic process	ATCM1,CM1	Glyma.08G241000.1
Glyma.03G162900.1	753.861	385.595	911.69	2.36437	1.24146	1.90541e-10	3.10494e-08	4.68608	5.34539	7.77359	14.7688	9.57948	8.39314	4.3709	3.70524	3.56003	1.70589	7.84535	2.99039	Glyma.03G162900.1	441	894	2	cell division/cycle	Cofilin/tropomyosin-type actin-binding protein	actin depolymerizing factor 6	GO:actin binding; GO:intracellular	ADF6,ATADF6	Glyma.03G162900.1
Glyma.19G164400.1	776.514	441.61	920.044	2.08338	1.05893	3.37135e-08	4.10522e-06	5.08274	6.66384	7.74296	14.1677	9.3732	6.34131	4.71842	4.65434	3.46801	1.8617	7.72716	3.32802	Glyma.19G164400.1	441	920	1	cell division/cycle	Cofilin/tropomyosin-type actin-binding protein	actin depolymerizing factor 6	GO:actin binding; GO:intracellular	ADF6,ATADF6	Glyma.19G164400.1
Glyma.14G003200.1	2922	1492.57	3534.61	2.36814	1.24375	2.38039e-11	4.51852e-09	11.8491	11.4466	15.5033	27.3908	28.1451	8.58559	13.7232	5.79109	7.32994	5.99787	16.6634	6.37297	Glyma.14G003200.1	1158	1656	2	photosynthesis	Coproporphyrinogen III oxidase	Coproporphyrinogen III oxidase	GO:coproporphyrinogen oxidase activity; GO:porphyrin-containing compound biosynthetic process; GO:oxidation-reduction process	ATCPO-I,HEMF1,LIN2	Glyma.14G003200.1
Glyma.03G148100.1	852.314	422.279	1036.61	2.45481	1.29561	3.49112e-10	5.57618e-08	7.64803	6.26648	9.80741	11.1624	9.686	13.1005	7.96445	3.44471	2.33547	5.15507	9.37646	3.64508	Glyma.03G148100.1	435	842	1	histone related	Core histone H2A/H2B/H3/H4	Histone superfamily protein	GO:DNA binding	G-H2AX,GAMMA-H2AX,H2AXA,HTA5	Glyma.03G148100.1
Glyma.12G055200.1	557.459	322.866	657.999	2.03799	1.02715	8.29369e-07	7.20795e-05	6.58511	5.66275	6.2703	7.31402	8.37967	6.07077	6.30268	3.39731	2.24159	3.47364	6.65504	3.03752	Glyma.12G055200.1	411	761	1	histone related	Core histone H2A/H2B/H3/H4	Histone superfamily protein	GO:DNA binding	No Hit	Glyma.12G055200.1
Glyma.13G173100.1	588.076	310.188	707.171	2.27981	1.18892	8.85735e-09	1.17016e-06	5.16028	5.3649	5.98702	7.69093	7.55039	5.07111	4.78993	2.86341	2.03249	2.29423	5.94494	2.39671	Glyma.13G173100.1	411	917	1	histone related	Core histone H2A/H2B/H3/H4	Histone superfamily protein	GO:DNA binding	No Hit	Glyma.13G173100.1
Glyma.15G032300.1	902.991	499.734	1075.82	2.15278	1.1062	5.10302e-08	5.90322e-06	5.12796	4.38954	5.82655	7.8217	6.07799	5.07556	3.60752	2.30987	1.75038	3.0309	5.41812	2.36372	Glyma.15G032300.1	411	1525	1	histone related	Core histone H2A/H2B/H3/H4	Histone superfamily protein	GO:DNA binding	No Hit	Glyma.15G032300.1
Glyma.17G203400.1	413.036	236.639	488.634	2.06489	1.04607	1.33249e-06	0.00011087	10.2816	11.7658	9.96164	17.6364	15.2447	8.96995	10.9941	5.61921	4.42966	6.24163	12.122	5.43017	Glyma.17G203400.1	312	312	1	histone related	Core histone H2A/H2B/H3/H4	Histone superfamily protein	GO:DNA binding	No Hit	Glyma.17G203400.1
Glyma.19G234100.1	842.345	461.604	1005.52	2.17831	1.12321	2.72287e-08	3.37455e-06	6.29826	4.8691	7.22557	9.07409	9.54354	6.10937	6.19762	3.07466	2.14472	3.85004	7.04536	3.02314	Glyma.19G234100.1	435	1101	1	histone related	Core histone H2A/H2B/H3/H4	histone H2A 7	GO:DNA binding; GO:sequence-specific DNA binding; GO:intracellular	HTA7	Glyma.19G234100.1
Glyma.18G003700.1	820.432	278.875	1052.53	3.77419	1.91617	3.09943e-20	1.09464e-17	5.89671	7.6084	9.12365	24.3208	8.82927	13.9391	3.36729	2.56017	3.41539	1.57432	10.4408	2.51663	Glyma.18G003700.1	429	770	1	protein metabolism	Cystatin domain	PHYTOCYSTATIN 2	GO:cysteine-type endopeptidase inhibitor activity	AtCYS2,CYS2	Glyma.18G003700.1
Glyma.09G207800.1	977.846	568.464	1153.3	2.02879	1.02062	7.43121e-08	8.29665e-06	3.54494	3.57498	9.52293	11.1464	11.0253	8.31635	9.40278	3.80156	3.61578	3.53817	8.07624	3.65184	Glyma.09G207800.1	525	1103	3	membrane/transporter	DAD family	Defender against death (DAD family) protein	GO:dolichyl-diphosphooligosaccharide-protein glycotransferase activity; GO:oligosaccharyltransferase complex; GO:integral component of membrane	ATDAD1	Glyma.09G207800.1
Glyma.05G009000.1	901.639	155.693	1221.33	7.84448	2.97168	6.27e-42	6.24513e-39	7.44843	1.76712	3.05971	38.8812	24.8158	1.23592	9.95019	1.23102	2.74034	0.0500694	12.4512	1.34048	Glyma.05G009000.1	324	781	1	hormone related	Early nodulin 93 ENOD93 protein	early nodulin-related	None	No Hit	Glyma.05G009000.1
Glyma.17G117200.1	561.505	89.7928	763.668	8.50478	3.08827	5.74647e-40	5.04364e-37	5.18683	2.19067	2.58945	31.4807	15.3913	1.13137	6.35461	1.04051	1.59146	0.130347	9.18929	0.92077	Glyma.17G117200.1	324	660	1	hormone related	Early nodulin 93 ENOD93 protein	early nodulin-related	None	No Hit	Glyma.17G117200.1
Glyma.09G153900.1	1712.72	360.729	2292.14	6.3542	2.66771	4.21056e-38	3.45605e-35	4.69775	3.35162	3.41922	27.1746	21.2933	1.77227	6.84752	1.19885	2.23336	0.563437	9.79374	1.33188	Glyma.09G153900.1	1338	1860	1	carbohydrate metabolism	Enolase, C-terminal TIM barrel domain; Enolase, N-terminal domain	Enolase	GO:magnesium ion binding; GO:phosphopyruvate hydratase activity; GO:glycolytic process; GO:phosphopyruvate hydratase complex	ENO2,LOS2	Glyma.09G153900.1
Glyma.16G204600.1	1747.43	230.868	2397.39	10.3842	3.37632	9.62738e-54	2.13359e-50	3.99847	2.9776	2.8307	33.3352	22.6271	1.22136	5.15028	0.801823	1.40143	0.362779	10.3058	0.855345	Glyma.16G204600.1	1338	1854	2	carbohydrate metabolism	Enolase, C-terminal TIM barrel domain; Enolase, N-terminal domain	Enolase	GO:magnesium ion binding; GO:phosphopyruvate hydratase activity; GO:glycolytic process; GO:phosphopyruvate hydratase complex	ENO2,LOS2	Glyma.16G204600.1
Glyma.09G267700.1	2607.69	1496.41	3083.95	2.0609	1.04328	4.01951e-08	4.82162e-06	6.05159	8.52305	17.19	12.9595	16.7522	9.11057	10.3993	5.01767	4.02728	6.65587	11.5695	5.23361	Glyma.09G267700.1	1251	2061	1	cell wall	Fasciclin domain	FASCICLIN-like arabinogalactan-protein 10	None	FLA10	Glyma.09G267700.1
Glyma.02G222400.1	35342.1	18167.8	42702.5	2.35045	1.23294	3.96102e-12	8.18491e-10	93.1831	106.441	208.432	304.244	304.374	124.737	183.422	66.5962	100.605	48.7802	189.262	71.9937	Glyma.02G222400.1	1077	1758	1	growth/development	Fructose-bisphosphate aldolase class-I	Aldolase superfamily protein	GO:fructose-bisphosphate aldolase activity; GO:glycolytic process	No Hit	Glyma.02G222400.1
Glyma.14G189400.1	25171.2	12720.7	30507.1	2.39822	1.26197	3.19899e-12	6.65683e-10	72.3348	87.031	158.346	230.879	201.149	106.204	120.564	51.6557	62.0347	44.4825	139.501	52.7243	Glyma.14G189400.1	1077	1697	1	growth/development	Fructose-bisphosphate aldolase class-I	Aldolase superfamily protein	GO:fructose-bisphosphate aldolase activity; GO:glycolytic process	No Hit	Glyma.14G189400.1
Glyma.11G247600.1	17278.5	9636.2	20553.7	2.13297	1.09286	7.63256e-11	1.34514e-08	80.5912	49.8998	65.8499	193.042	209.559	34.628	83.9146	40.6726	75.5612	8.03891	102.498	41.4243	Glyma.11G247600.1	1023	1578	1	growth/development	Glyceraldehyde 3-phosphate dehydrogenase, NAD binding domain; Glyceraldehyde 3-phosphate dehydrogenase, C-terminal domain	glyceraldehyde-3-phosphate dehydrogenase C subunit 1	GO:oxidoreductase activity, acting on the aldehyde or oxo group of donors, NAD or NADP as acceptor; GO:oxidation-reduction process	GAPC,GAPC-1,GAPC1	Glyma.11G247600.1
Glyma.06G200800.1	291.597	119.597	365.311	3.05452	1.61095	5.65429e-11	1.02923e-08	1.38028	8.55967	8.03901	3.60528	4.23752	5.6223	3.71886	1.44116	1.20952	2.0151	5.02327	1.55526	Glyma.06G200800.1	555	555	2	membrane/transporter	Glycosyl hydrolases family 16; Sugar efflux transporter for intercellular exchange	Nodulin MtN3 family protein	GO:hydrolase activity, hydrolyzing O-glycosyl compounds; GO:carbohydrate metabolic process; GO:integral component of membrane	No Hit	Glyma.06G200800.1
Glyma.16G118000.1	348.239	53.1842	474.691	8.92541	3.15792	1.32559e-31	8.04859e-29	6.06227	8.88724	11.4166	10.8761	6.89154	9.03248	8.61086	0.333366	0.287528	2.35384	8.8253	0.99158	Glyma.16G118000.1	261	412	1	cell wall	Glycosyl hydrolases family 28	Pectin lyase-like superfamily protein	GO:polygalacturonase activity; GO:carbohydrate metabolic process	No Hit	Glyma.16G118000.1
Glyma.07G014500.1	1013.83	422.828	1267.12	2.99678	1.58341	1.6104e-13	3.85831e-11	6.42679	17.2124	13.1469	15.9966	8.16563	4.5864	2.82221	3.02367	1.93101	4.23043	9.76528	3.0617	Glyma.07G014500.1	765	1002	2	protein metabolism	HAD superfamily, subfamily IIIB (Acid phosphatase)	HAD superfamily, subfamily IIIB acid phosphatase	GO:acid phosphatase activity	No Hit	Glyma.07G014500.1
Glyma.09G131500.1	1164.65	59.0605	1638.47	27.7423	4.79401	1.7726e-77	1.04757e-73	0.185047	0.46981	32.4113	0.558942	1.18729	0.12596	0.496047	0.210362	0.247398	0.0318179	5.06206	0.163193	Glyma.09G131500.1	2100	2458	1	stress/senescence	Histidine kinase-, DNA gyrase B-, and HSP90-like ATPase; Hsp90 protein	heat shock protein 90.1	GO:ATP binding; GO:unfolded protein binding; GO:protein folding; GO:response to stress	ATHS83,AtHsp90-1,ATHSP90.1,HSP81-1,HSP81.1,HSP83,HSP90.1	Glyma.09G131500.1
Glyma.12G013100.1	1243.67	384.811	1611.76	4.18844	2.06641	1.22926e-23	5.18904e-21	1.8789	3.1354	53.8358	6.65558	9.2389	0.87132	5.81543	3.12256	3.53385	0.740999	11.633	2.4658	Glyma.12G013100.1	639	1066	2	stress/senescence	Hsp20/alpha crystallin family	mitochondrion-localized small heat shock protein 23.6	None	ATHSP23.6-MITO,HSP23.6-MITO	Glyma.12G013100.1
Glyma.18G094600.1	462.68	166.15	589.765	3.5496	1.82766	6.74757e-16	1.92332e-13	2.33506	2.39539	21.6805	2.09577	4.1263	2.29764	3.2329	1.55332	1.52792	1.15374	5.45194	1.41166	Glyma.18G094600.1	693	827	1	stress/senescence	Hsp20/alpha crystallin family	heat shock protein 21	None	HSP21	Glyma.18G094600.1
Glyma.02G259700.1	722.019	218.273	937.91	4.29696	2.10332	6.77631e-25	3.01859e-22	2.77556	1.70606	2.41954	27.0197	19.5208	0.771536	4.24164	0.936723	3.88269	0.0871888	8.35069	1.63553	Glyma.02G259700.1	222	897	1	oxidation/reduction	Hypoxia induced protein conserved region	Hypoxia-responsive family protein	None	No Hit	Glyma.02G259700.1
Glyma.15G068500.1	4907.17	2482.89	5946.15	2.39485	1.25994	1.19458e-11	2.34803e-09	22.1513	36.5204	69.2844	80.6223	84.2063	55.1672	59.6718	21.323	21.553	24.3634	58.2319	22.4132	Glyma.15G068500.1	441	790	1	protein metabolism	KOW motif	Translation protein SH3-like family protein	None	No Hit	Glyma.15G068500.1
Glyma.17G181300.1	1129.18	576.989	1365.84	2.36718	1.24317	1.13476e-10	1.94571e-08	6.43616	10.3453	22.5558	26.8679	20.3662	20.2149	20.348	7.29782	7.50189	6.29449	18.162	7.0314	Glyma.17G181300.1	579	579	1	ribosomal protein	KOW motif; Ribosomal family S4e	Ribosomal protein S4 (RPS4A) family protein	None	No Hit	Glyma.17G181300.1
Glyma.17G140600.1	1368.05	627.891	1685.27	2.68401	1.42439	2.22398e-13	5.20987e-11	4.35133	3.73605	6.80331	12.6852	9.57563	6.28311	9.0508	2.19121	2.99324	2.46195	7.49792	2.5488	Glyma.17G140600.1	1050	1744	2	oxidation/reduction	lactate/malate dehydrogenase, alpha/beta C-terminal domain; lactate/malate dehydrogenase, NAD binding domain	Lactate/malate dehydrogenase family protein	GO:oxidoreductase activity; GO:oxidation-reduction process; GO:oxidoreductase activity, acting on the CH-OH group of donors, NAD or NADP as acceptor	No Hit	Glyma.17G140600.1
Glyma.07G007000.1	2132.2	548.176	2811.07	5.12805	2.35841	8.05909e-32	4.96121e-29	3.83783	2.94013	3.58856	17.615	17.601	2.0197	2.26962	1.36077	1.4667	0.846444	7.12455	1.22464	Glyma.07G007000.1	2595	3123	2	lipid metabolism	Lipoxygenase; PLAT/LH2 domain	lipoxygenase 1	GO:oxidoreductase activity, acting on single donors with incorporation of molecular oxygen, incorporation of two atoms of oxygen; GO:metal ion binding; GO:oxidation-reduction process; GO:protein binding	ATLOX1,LOX1	Glyma.07G007000.1
Glyma.01G220600.1	3659.39	2012.74	4365.1	2.16873	1.11685	1.29545e-09	1.93655e-07	17.8451	17.2136	36.7214	28.8058	44.5475	11.3036	22.2336	10.8794	11.2804	9.85086	25.5244	10.6702	Glyma.01G220600.1	861	1333	1	membrane/transporter	Major intrinsic protein	plasma membrane intrinsic protein 1;4	GO:transporter activity; GO:transport; GO:membrane	PIP1;4,PIP1E,TMP-C	Glyma.01G220600.1
Glyma.11G023200.1	2218.27	1273.11	2623.34	2.06058	1.04305	1.45592e-08	1.87864e-06	8.72189	10.8555	18.8659	19.6478	26.4686	7.87303	14.1655	6.66657	7.26283	6.14495	15.2283	6.69145	Glyma.11G023200.1	861	1344	2	membrane/transporter	Major intrinsic protein	plasma membrane intrinsic protein 1;4	GO:transporter activity; GO:transport; GO:membrane	PIP1;4,PIP1E,TMP-C	Glyma.11G023200.1
Glyma.13G356000.1	1382.54	571.632	1730.07	3.02654	1.59767	8.36963e-15	2.18862e-12	8.01422	9.17759	15.1831	9.81016	21.1183	11.1236	6.18333	3.68	1.14673	6.11742	11.5158	3.64805	Glyma.13G356000.1	744	1157	1	membrane/transporter	Major intrinsic protein	delta tonoplast integral protein	GO:transporter activity; GO:transport; GO:membrane	AQP1,ATTIP2;1,DELTA-TIP,DELTA-TIP1,TIP2;1	Glyma.13G356000.1
Glyma.15G018100.1	771.252	326.169	962.002	2.9494	1.56042	2.39591e-13	5.57456e-11	4.01639	5.97373	9.40059	6.36975	12.2683	7.00473	4.21314	2.30178	0.832494	3.70617	7.03524	2.28015	Glyma.15G018100.1	744	1053	1	membrane/transporter	Major intrinsic protein	delta tonoplast integral protein	GO:transporter activity; GO:transport; GO:membrane	AQP1,ATTIP2;1,DELTA-TIP,DELTA-TIP1,TIP2;1	Glyma.15G018100.1
Glyma.19G035400.1	1004.01	442.737	1244.56	2.81105	1.49111	1.37382e-12	2.98493e-10	9.15769	10.0145	14.9262	9.64567	19.5201	10.4865	6.0597	3.90496	1.0718	6.73151	11.4015	3.90276	Glyma.19G035400.1	714	840	1	membrane/transporter	Major intrinsic protein	delta tonoplast integral protein	GO:transporter activity; GO:transport; GO:membrane	AQP1,ATTIP2;1,DELTA-TIP,DELTA-TIP1,TIP2;1	Glyma.19G035400.1
Glyma.19G186100.1	26787	15355.4	31686.3	2.06352	1.04511	5.7496e-08	6.56882e-06	141.906	152.737	261.891	206.449	212.141	181.254	117.571	81.8462	40.0792	131.172	181.993	84.3658	Glyma.19G186100.1	753	1334	1	membrane/transporter	Major intrinsic protein	gamma tonoplast intrinsic protein	GO:transporter activity; GO:transport; GO:membrane	GAMMA-TIP,GAMMA-TIP1,TIP1;1	Glyma.19G186100.1
Glyma.16G062000.1	1287.26	608.433	1578.18	2.59385	1.37509	3.58592e-13	8.25666e-11	6.82645	5.76825	5.24605	15.885	12.6083	3.19219	3.56413	3.20486	3.41931	1.09665	7.58433	2.57361	Glyma.16G062000.1	1305	1626	1	carbohydrate metabolism	None	Galactose oxidase/kelch repeat superfamily protein	None	No Hit	Glyma.16G062000.1
Glyma.19G085100.1	1208.28	480.5	1520.19	3.16376	1.66164	2.28957e-17	7.19729e-15	5.70182	5.13912	5.25654	13.7096	13.0824	2.69772	3.46719	2.32058	2.47289	1.08175	7.00777	1.95841	Glyma.19G085100.1	1350	1699	1	carbohydrate metabolism	None	Galactose oxidase/kelch repeat superfamily protein	None	No Hit	Glyma.19G085100.1
Glyma.05G102100.1	2189.82	1152	2634.6	2.28697	1.19344	1.95215e-09	2.84625e-07	7.83209	10.861	26.8838	21.9312	22.6595	16.1477	19.0972	4.26384	5.30207	12.9406	17.9161	7.50216	Glyma.05G102100.1	636	1135	1	cell wall	None	arabinogalactan protein 18	None	AGP18,ATAGP18	Glyma.05G102100.1
Glyma.09G188600.1	1978.57	1099.16	2355.46	2.14296	1.09961	4.15272e-08	4.94129e-06	5.2395	6.5481	12.1066	15.1089	12.2862	15.2219	8.00175	1.77466	3.70324	9.06643	10.6447	4.84811	Glyma.09G188600.1	1689	1689	1	disease resistance	None	Leucine-rich repeat (LRR) family protein	None	No Hit	Glyma.09G188600.1
Glyma.17G106600.1	1022.02	528.451	1233.55	2.33427	1.22297	1.1271e-10	1.93632e-08	3.1856	3.55243	6.87659	5.56978	11.8401	2.35174	4.69407	3.38454	1.42741	1.42677	5.43862	2.07958	Glyma.17G106600.1	603	1776	1	growth/development	None	serine-rich protein-related	None	No Hit	Glyma.17G106600.1
Glyma.08G012900.1	905.952	516.379	1072.91	2.07776	1.05503	5.3899e-09	7.40773e-07	19.2436	6.69203	8.56864	26.1832	32.0849	3.72114	6.72764	7.89529	9.34969	1.17792	14.7459	6.14097	Glyma.08G012900.1	234	571	1	transcription related	None	nucleotide binding	None	No Hit	Glyma.08G012900.1
Glyma.01G182200.1	546.935	170.718	708.17	4.1482	2.05248	1.79291e-22	7.16287e-20	5.82002	4.35603	6.76471	17.7686	27.0688	0.960227	6.51892	3.36516	2.55383	0.164939	9.8939	2.02798	Glyma.01G182200.1	261	569	1	unknown	None	None	None	No Hit	Glyma.01G182200.1
Glyma.02G157900.1	2847.52	1157.46	3571.83	3.08592	1.6257	7.93673e-19	2.62525e-16	18.52	12.4012	35.5305	72.5213	84.4105	9.50499	40.6164	9.6772	20.1205	2.89901	39.0721	10.8989	Glyma.02G157900.1	366	723	3	unknown	None	None	None	No Hit	Glyma.02G157900.1
Glyma.02G180400.1	360.677	6.5636	512.439	78.0729	6.28675	1.75576e-72	9.15546e-69	4.02994	4.90307	6.10828	6.34806	5.70874	4.57267	8.10383	0.0347743	0.0793144	0.0897657	5.68208	0.0679515	Glyma.02G180400.1	147	697	1	unknown	None	None	None	No Hit	Glyma.02G180400.1
Glyma.03G124100.1	128.638	26.1442	172.563	6.60043	2.72256	5.44637e-18	1.74929e-15	1.27041	1.40128	8.12646	7.74658	6.68606	11.2052	9.35493	0.763709	0.550071	1.55639	6.54157	0.956722	Glyma.03G124100.1	201	201	1	unknown	None	None	None	No Hit	Glyma.03G124100.1
Glyma.06G135700.1	879.472	181.064	1178.79	6.51036	2.70274	6.21067e-35	4.33509e-32	1.27016	2.29296	16.0063	16.4453	16.6094	12.5767	12.2537	1.60996	1.84242	1.16885	11.0649	1.54041	Glyma.06G135700.1	270	823	1	unknown	None	None	None	No Hit	Glyma.06G135700.1
Glyma.07G101700.1	634.877	353.731	755.369	2.13544	1.09453	1.30115e-07	1.35221e-05	3.73046	4.22437	7.42165	7.77263	7.79786	5.74499	5.35153	2.24284	2.14348	3.53512	6.00621	2.64048	Glyma.07G101700.1	312	969	1	unknown	None	None	None	No Hit	Glyma.07G101700.1
Glyma.10G207000.1	285.733	129.045	352.885	2.73459	1.45132	1.02787e-10	1.77965e-08	5.05383	8.5123	17.04	40.8641	14.6687	17.7266	23.6512	4.9014	9.52958	3.44117	18.2167	5.95739	Glyma.10G207000.1	150	150	1	unknown	None	None	None	No Hit	Glyma.10G207000.1
Glyma.10G232100.1	550.823	306.112	655.699	2.14202	1.09897	1.07102e-08	1.40033e-06	1.9134	2.58378	10.4262	6.68078	9.72902	20.5281	44.5709	4.49091	10.3291	2.34412	13.776	5.72137	Glyma.10G232100.1	219	367	1	unknown	None	None	None	No Hit	Glyma.10G232100.1
Glyma.11G060500.1	779.194	254.858	1003.91	3.9391	1.97787	2.28815e-22	9.01501e-20	9.85549	4.52358	7.64069	20.002	23.502	1.08801	5.46589	3.65139	2.85129	0.213296	10.2968	2.23866	Glyma.11G060500.1	309	770	1	unknown	None	None	None	No Hit	Glyma.11G060500.1
Glyma.11G068000.1	15988.9	8235.4	19311.8	2.34497	1.22957	1.08806e-11	2.14817e-09	32.8653	32.5259	48.5213	66.4136	65.4826	28.6732	53.7654	25.09	15.1097	13.9013	46.8925	18.0336	Glyma.11G068000.1	201	3204	1	unknown	None	None	None	No Hit	Glyma.11G068000.1
Glyma.11G123300.1	466.268	90.2136	627.434	6.95499	2.79805	6.33409e-34	4.31921e-31	2.20923	1.85068	2.6212	11.922	16.152	0.221855	3.92877	1.04681	0.962037	0	5.55796	0.669616	Glyma.11G123300.1	219	903	1	unknown	None	None	None	No Hit	Glyma.11G123300.1
Glyma.11G167000.1	286.092	148.005	345.272	2.33284	1.22209	4.47619e-08	5.2766e-06	2.16462	3.82018	7.78812	9.58841	9.02595	5.10782	5.58902	2.52592	2.5054	2.17545	6.15487	2.40226	Glyma.11G167000.1	246	435	1	unknown	None	None	None	No Hit	Glyma.11G167000.1
Glyma.14G092500.1	599.374	288.798	732.477	2.5363	1.34272	6.68482e-11	1.19715e-08	2.33338	4.89501	11.3797	9.53334	11.34	6.07914	9.33079	2.5965	3.13719	2.7292	7.84162	2.82096	Glyma.14G092500.1	183	725	1	unknown	None	None	None	No Hit	Glyma.14G092500.1
Glyma.15G084900.1	426.965	134.683	552.228	4.1002	2.03569	1.11947e-19	3.90701e-17	6.45978	4.07335	10.563	19.049	24.8173	6.07077	9.17164	3.1633	2.02659	2.37936	11.4578	2.52308	Glyma.15G084900.1	378	378	1	unknown	None	None	None	No Hit	Glyma.15G084900.1
Glyma.16G038100.1	329.754	78.2328	437.549	5.59291	2.4836	7.05286e-26	3.34339e-23	3.4497	1.40106	2.46642	10.6333	16.8342	0.149434	2.71203	1.57856	0.692545	0.192513	5.37803	0.821205	Glyma.16G038100.1	240	650	1	unknown	None	None	None	No Hit	Glyma.16G038100.1
Glyma.16G117900.1	844.698	82.8483	1171.21	14.1368	3.82138	2.99017e-52	5.89044e-49	6.35784	18.3573	26.0832	21.423	14.2868	22.3335	18.4971	0.624006	0.256828	2.98845	18.1912	1.28976	Glyma.16G117900.1	132	492	1	unknown	None	None	None	No Hit	Glyma.16G117900.1
Glyma.17G030800.1	519.938	178.736	666.167	3.7271	1.89805	4.02137e-18	1.30103e-15	1.40771	0.804464	5.41241	7.31542	8.38741	5.52611	7.63385	1.02619	1.18621	1.68716	5.21248	1.29985	Glyma.17G030800.1	516	992	1	unknown	None	None	None	No Hit	Glyma.17G030800.1
Glyma.17G093100.1	1230.11	335.915	1613.33	4.8028	2.26388	4.36306e-26	2.09066e-23	0.571439	2.75534	15.2983	9.1628	9.69627	7.37886	10.9519	1.03832	1.06545	2.64528	7.97356	1.58302	Glyma.17G093100.1	270	1564	1	unknown	None	None	None	No Hit	Glyma.17G093100.1
Glyma.18G069500.1	630.845	18.7899	893.154	47.5338	5.57088	1.30126e-78	8.87326e-75	9.54982	7.12836	16.5421	19.4894	13.389	18.9009	26.1839	0.0748077	0.146249	0.778463	15.8833	0.333173	Glyma.18G069500.1	432	432	1	unknown	None	None	None	No Hit	Glyma.18G069500.1
Glyma.18G069900.1	1226.58	17.3492	1744.83	100.571	6.65207	1.97571e-109	4.37852e-105	16.2223	9.24802	19.8789	25.2078	16.0256	22.6109	31.1836	0.0483786	0.0709351	0.480022	20.0539	0.199778	Glyma.18G069900.1	270	668	1	unknown	None	None	None	No Hit	Glyma.18G069900.1
Glyma.18G070200.1	176.958	12.7583	247.33	19.3857	4.27692	3.40684e-36	2.49592e-33	2.06882	1.18226	9.15857	10.3856	6.31934	8.34169	11.9426	0.0598462	0.0877494	0.95588	7.05698	0.367825	Glyma.18G070200.1	270	270	1	unknown	None	None	None	No Hit	Glyma.18G070200.1
Glyma.20G247800.1	199.471	42.7612	266.633	6.23539	2.64048	1.77941e-22	7.16287e-20	1.46668	1.08217	8.62223	9.74523	10.8564	6.56248	6.72727	1.18294	1.03331	0.560372	6.4375	0.925541	Glyma.20G247800.1	225	321	1	unknown	None	None	None	No Hit	Glyma.20G247800.1
Glyma.01G019200.1	2895.41	1477.49	3503.08	2.37096	1.24547	7.28373e-11	1.28622e-08	5.67932	9.81389	9.66853	21.8831	11.8214	7.26629	5.00764	4.61887	2.66106	4.61755	10.1629	3.96582	Glyma.01G019200.1	1983	2671	1	oxidation/reduction	Phosphoenolpyruvate carboxykinase	phosphoenolpyruvate carboxykinase 1	GO:phosphoenolpyruvate carboxykinase (ATP) activity; GO:ATP binding; GO:gluconeogenesis	PCK1,PEPCK	Glyma.01G019200.1
Glyma.09G203500.1	5305	2808.96	6374.73	2.26943	1.18233	7.0583e-10	1.09197e-07	11.4917	19.8643	20.929	37.4425	22.7333	15.1781	9.58398	8.61935	4.65424	11.0357	19.6033	8.1031	Glyma.09G203500.1	1986	2513	1	oxidation/reduction	Phosphoenolpyruvate carboxykinase	phosphoenolpyruvate carboxykinase 1	GO:phosphoenolpyruvate carboxykinase (ATP) activity; GO:ATP binding; GO:gluconeogenesis	PCK1,PEPCK	Glyma.09G203500.1
Glyma.06G088600.1	5764.41	3116.64	6899.17	2.21366	1.14643	1.22747e-10	2.08851e-08	21.9549	15.5974	21.4647	42.5543	44.7229	12.3779	25.0519	10.4145	14.446	6.78187	26.2463	10.5475	Glyma.06G088600.1	1638	2055	3	carbohydrate metabolism	Phosphofructokinase	phosphofructokinase 3	GO:6-phosphofructokinase activity; GO:glycolytic process	PFK3	Glyma.06G088600.1
Glyma.08G074100.1	2016.72	842.852	2519.81	2.98962	1.57996	1.40257e-16	4.17228e-14	9.4587	11.2663	20.0574	39.0345	31.8557	17.1189	14.5979	6.27727	7.36819	4.93	20.4842	6.19182	Glyma.08G074100.1	567	955	1	seed storage	Protease inhibitor/seed storage/LTP family	Bifunctional inhibitor/lipid-transfer protein/seed storage 2S albumin superfamily protein	None	No Hit	Glyma.08G074100.1
Glyma.16G037600.1	1403.24	530.962	1777.08	3.3469	1.74282	3.72674e-19	1.25138e-16	7.205	5.01838	4.13184	17.1388	14.4084	1.62084	3.26052	2.30524	2.69212	0.923821	7.54055	1.97373	Glyma.16G037600.1	849	1854	1	oxidation/reduction	Protein of unknown function (DUF1637)	Protein of unknown function (DUF1637)	GO:cysteamine dioxygenase activity; GO:oxidation-reduction process	No Hit	Glyma.16G037600.1
Glyma.19G115300.1	1916.32	904.732	2349.85	2.59729	1.37701	8.8522e-14	2.16774e-11	9.17815	5.58598	5.71809	21.4684	17.4087	2.56999	5.70388	3.56822	4.77318	1.4283	9.66189	3.25657	Glyma.19G115300.1	846	1911	1	oxidation/reduction	Protein of unknown function (DUF1637)	Protein of unknown function (DUF1637)	GO:cysteamine dioxygenase activity; GO:oxidation-reduction process	No Hit	Glyma.19G115300.1
Glyma.19G115600.1	1894.84	949.095	2300.16	2.42353	1.27711	2.93157e-12	6.14362e-10	8.23612	5.07716	5.37161	19.7958	15.5982	2.53574	5.90729	3.37467	4.80561	1.51546	8.9317	3.23191	Glyma.19G115600.1	846	2023	1	oxidation/reduction	Protein of unknown function (DUF1637)	Protein of unknown function (DUF1637)	GO:cysteamine dioxygenase activity; GO:oxidation-reduction process	No Hit	Glyma.19G115600.1
Glyma.19G046300.1	2308.09	1354.28	2716.86	2.00613	1.00441	1.19269e-08	1.55254e-06	8.09048	11.857	18.3252	20.865	38.1449	5.8695	12.1078	11.8292	5.31571	4.69733	16.4657	7.28074	Glyma.19G046300.1	882	1297	1	transcription factor	Protein of unknown function DUF260	LOB domain-containing protein 41	None	LBD41	Glyma.19G046300.1
Glyma.15G273300.1	798.737	443.34	951.051	2.14519	1.10111	9.64306e-08	1.03867e-05	4.07571	6.18293	10.038	5.66806	11.0186	5.6846	5.4006	2.59231	2.09072	4.37499	6.86693	3.01934	Glyma.15G273300.1	723	1069	1	photosynthesis	PsbP	Mog1/PsbP/DUF1795-like photosystem II reaction center PsbP family protein	GO:calcium ion binding; GO:photosynthesis; GO:photosystem II; GO:photosystem II oxygen evolving complex; GO:extrinsic component of membrane	No Hit	Glyma.15G273300.1
Glyma.04G183100.1	1887.16	905.491	2307.88	2.54876	1.3498	1.3621e-13	3.29907e-11	10.6311	10.1987	9.29562	21.5676	23.9712	1.86071	4.26611	6.63298	4.65812	0.574099	11.6844	3.95507	Glyma.04G183100.1	993	1553	1	transcription related	RCD1-SRO-TAF4 (RST) plant domain	similar to RCD one 2	None	SRO2	Glyma.04G183100.1
Glyma.16G080300.1	311.025	180.369	367.02	2.03483	1.02491	3.58545e-06	0.000264646	5.24382	7.86852	8.11428	12.9504	11.9834	7.67037	9.32709	4.00114	3.91112	4.32008	9.02255	4.07745	Glyma.16G080300.1	315	315	1	ribosomal protein	Ribosomal protein L14	Ribosomal protein L14	GO:structural constituent of ribosome; GO:translation; GO:intracellular; GO:ribosome	No Hit	Glyma.16G080300.1
Glyma.08G272900.1	281.237	151.919	336.658	2.21604	1.14799	1.58881e-07	1.62449e-05	2.68366	4.86194	8.32734	11.7216	9.90121	8.36537	8.26322	3.29421	4.01924	2.14142	7.73205	3.15162	Glyma.08G272900.1	336	336	1	ribosomal protein	Ribosomal protein L24e	ribosomal protein L24	None	RPL24A	Glyma.08G272900.1
Glyma.09G000700.1	1810.92	749.609	2265.76	3.0226	1.59579	1.01967e-14	2.64299e-12	5.65826	14.8632	14.9647	17.7445	15.3952	5.67485	4.41457	3.45072	1.38862	5.74562	11.245	3.52832	Glyma.09G000700.1	1170	1564	1	ribosomal protein	Ribosomal protein L3	ribosomal protein 1	GO:structural constituent of ribosome; GO:translation; GO:intracellular; GO:ribosome	ARP1,emb2207,RP1,RPL3A	Glyma.09G000700.1
Glyma.12G240600.1	1490.25	479.509	1923.42	4.01124	2.00405	4.53263e-21	1.68825e-18	4.31893	12.9093	12.8439	16.0386	13.5999	4.18539	3.59209	1.99899	0.961738	3.89026	9.64116	2.28366	Glyma.12G240600.1	1302	1552	1	ribosomal protein	Ribosomal protein L3	R-protein L3 B	GO:structural constituent of ribosome; GO:translation; GO:intracellular; GO:ribosome	ARP2,RPL3B	Glyma.12G240600.1
Glyma.12G139400.1	1534.27	745.099	1872.49	2.51308	1.32946	3.07226e-12	6.42327e-10	22.8208	26.6365	63.2468	85.0001	82.8957	47.5544	57.0357	18.6985	22.047	19.1966	55.0271	19.9807	Glyma.12G139400.1	264	264	1	ribosomal protein	Ribosomal protein L30p/L7e	Ribosomal protein L30/L7 family protein	None	No Hit	Glyma.12G139400.1
Glyma.19G090000.1	589.182	325.254	702.294	2.15922	1.11051	2.64808e-07	2.56832e-05	4.84017	7.11838	9.73158	8.53742	9.34162	6.17858	6.02056	2.7593	1.94199	5.06431	7.39547	3.2552	Glyma.19G090000.1	504	732	1	ribosomal protein	Ribosomal protein S21	Ribosomal protein S21 family protein	GO:structural constituent of ribosome; GO:translation; GO:intracellular; GO:ribosome	GHS1	Glyma.19G090000.1
Glyma.06G012300.1	456.769	115.089	603.204	5.2412	2.3899	6.35911e-25	2.84705e-22	2.05193	4.18015	13.7198	15.5673	15.0577	11.8091	15.4247	2.11599	1.57949	2.17866	11.1158	1.95805	Glyma.06G012300.1	420	420	1	transcription related	RNA recognition motif. (a.k.a. RRM, RBD, or RNP domain)	poly(A) binding protein 2	GO:nucleic acid binding	ATPAB2,PAB2,PABP2	Glyma.06G012300.1
Glyma.06G200200.1	404.335	106.636	531.921	4.98819	2.31852	2.35445e-21	9.03527e-19	1.14426	8.19581	8.43724	3.63355	3.75377	6.0784	4.45325	0.772354	0.76491	1.38709	5.09947	0.974786	Glyma.06G200200.1	795	795	1	membrane/transporter	Sugar efflux transporter for intercellular exchange	Nodulin MtN3 family protein	GO:integral component of membrane	No Hit	Glyma.06G200200.1
Glyma.05G245800.1	1308.7	681.67	1577.43	2.31407	1.21043	4.62447e-10	7.3074e-08	3.80311	5.95941	8.11453	16.0598	11.4094	7.25909	8.15773	2.93947	3.31581	4.14893	8.68044	3.46807	Glyma.05G245800.1	738	1410	1	disease resistance	Thaumatin family	Pathogenesis-related thaumatin superfamily protein	None	No Hit	Glyma.05G245800.1
Glyma.08G053600.1	1642.93	944.386	1942.31	2.05669	1.04033	3.02707e-08	3.73214e-06	3.57513	5.34402	6.43558	15.9122	9.58682	7.26198	10.5746	3.58378	3.49437	4.16909	8.38433	3.74908	Glyma.08G053600.1	762	1799	1	disease resistance	Thaumatin family	Pathogenesis-related thaumatin superfamily protein	None	ATLP-1	Glyma.08G053600.1
Glyma.12G064300.1	8392.86	4739.54	9958.57	2.10117	1.07119	6.16852e-09	8.33568e-07	52.9117	38.5364	33.8377	134.366	89.7495	31.9035	43.5659	22.0681	24.2164	33.64	60.6958	26.6415	Glyma.12G064300.1	747	1281	1	disease resistance	Thaumatin family	Pathogenesis-related thaumatin superfamily protein	None	No Hit	Glyma.12G064300.1
Glyma.07G153100.1	1262.28	693.15	1506.2	2.17298	1.11967	1.54549e-09	2.2872e-07	3.02762	3.65515	3.95041	11.3117	6.7608	3.21055	3.44162	1.78843	3.20727	1.20917	5.05112	2.06829	Glyma.07G153100.1	1824	2322	1	vitamin related	Thiamine pyrophosphate enzyme, N-terminal TPP binding domain; Thiamine pyrophosphate enzyme, central domain; Thiamine pyrophosphate enzyme, C-terminal TPP binding domain	Thiamine pyrophosphate dependent pyruvate decarboxylase family protein	GO:magnesium ion binding; GO:thiamine pyrophosphate binding; GO:catalytic activity	No Hit	Glyma.07G153100.1
Glyma.15G063100.1	626.292	359.33	740.704	2.06135	1.04359	6.3963e-08	7.23231e-06	2.32611	2.75534	5.60434	9.56578	9.11998	4.52908	5.98058	2.42696	3.13713	1.89339	5.69731	2.48583	Glyma.15G063100.1	375	1012	1	oxidation/reduction	Thioredoxin	C-terminal cysteine residue is changed to a serine 1	GO:cell redox homeostasis	ATCXXS1,CXXS1	Glyma.15G063100.1
Glyma.18G154800.1	328.373	119.068	418.075	3.51122	1.81197	5.43993e-15	1.4395e-12	11.8752	6.99976	7.02517	14.1119	20.3284	2.83781	4.58525	3.39423	1.86922	2.19816	9.6805	2.48721	Glyma.18G154800.1	324	338	1	membrane/transporter	Transmembrane amino acid transporter protein	Transmembrane amino acid transporter family protein	None	No Hit	Glyma.18G154800.1
Glyma.20G181900.1	2241.91	623.756	2935.41	4.70602	2.23451	2.12473e-28	1.12785e-25	8.20846	5.85601	7.87657	13.7071	21.9121	3.41404	4.08917	2.41366	1.2817	1.65131	9.29478	1.78222	Glyma.20G181900.1	1635	2477	2	membrane/transporter	Transmembrane amino acid transporter protein	Transmembrane amino acid transporter family protein	GO:amino acid transmembrane transport	No Hit	Glyma.20G181900.1
Glyma.11G079800.1	425.722	246.439	502.558	2.03928	1.02806	3.40027e-07	3.21347e-05	1.1115	3.75049	5.70389	5.57347	7.43609	5.13742	7.09414	1.38016	3.99542	1.35657	5.11529	2.24405	Glyma.11G079800.1	279	761	2	protein metabolism	Trm112p-like protein	None	None	No Hit	Glyma.11G079800.1
Glyma.01G044200.1	1025.76	601.657	1207.52	2.00699	1.00503	1.67136e-07	1.70105e-05	3.58085	5.35711	8.42511	5.85538	8.02336	4.72823	6.12801	3.21919	2.71904	2.24389	6.01401	2.72738	Glyma.01G044200.1	993	1551	1	membrane/transporter	UAA transporter family	UDP-galactose transporter 3	GO:transmembrane transport	ATUTR3,UTR3	Glyma.01G044200.1
Glyma.10G051100.1	1398.25	806.5	1651.86	2.04818	1.03435	1.17763e-07	1.24426e-05	3.18611	2.73246	20.1526	5.28324	4.69773	2.37675	7.75589	3.48943	2.47843	2.92421	6.59783	2.96402	Glyma.10G051100.1	921	1931	1	protein metabolism	Ubiquitin family	ubiquitin 4	GO:protein binding	UBQ4	Glyma.10G051100.1
Glyma.13G138600.1	2448.27	1245.07	2963.93	2.38054	1.25129	1.14287e-10	1.95583e-08	6.61132	5.85918	45.1388	14.1906	13.9375	6.14425	15.8559	7.31858	3.84516	6.82154	15.3911	5.99509	Glyma.13G138600.1	693	1487	1	protein metabolism	Ubiquitin family	ubiquitin 4	GO:protein binding	UBQ4	Glyma.13G138600.1
Glyma.10G018700.1	531.382	240.519	656.038	2.72759	1.44763	7.49095e-13	1.67267e-10	2.25811	2.26914	4.13518	9.74881	9.59301	2.50045	5.85092	1.54588	2.66429	0.795473	5.19366	1.66855	Glyma.10G018700.1	495	993	2	stress/senescence	Universal stress protein family	Adenine nucleotide alpha hydrolases-like superfamily protein	GO:response to stress	No Hit	Glyma.10G018700.1
Glyma.03G117200.1	109.956	40.8428	139.576	3.41739	1.77289	7.81731e-10	1.19479e-07	3.45788	2.23537	5.3295	10.7025	10.9482	0.346901	3.77747	2.73155	0.639317	0.670358	5.25683	1.34708	Glyma.03G117200.1	210	210	1	disease resistance	Wound-induced protein	Wound-responsive family protein	None	No Hit	Glyma.03G117200.1
Glyma.12G218300.1	541.553	173.064	699.478	4.04173	2.01497	2.4209e-21	9.25022e-19	3.25933	2.79724	5.10423	11.6484	14.7528	0.513023	4.01871	2.66974	0.710171	0.49145	6.01339	1.29045	Glyma.12G218300.1	270	923	1	disease resistance	Wound-induced protein	Wound-responsive family protein	None	No Hit	Glyma.12G218300.1

## Sheet: sig in both stages
id	baseMean	baseMeanA	baseMeanB	foldChange	log2FoldChange	pval	padj	R209_441_10.R1.PF.fastq.rpkm_RPKMs	R225_487_10.R1.fastq.rpkm_RPKMs	R226_488_10.R1.fastq.rpkm_RPKMs	R221_A4_10.R1.fastq.rpkm_RPKMs	R222_A8_10.R1.fastq.rpkm_RPKMs	R223_N5_10.R1.fastq.rpkm_RPKMs	R224_N7_10.R1.fastq.rpkm_RPKMs	R205_J210.R1.PF.fastq.rpkm_RPKMs	R241_J3_10.R1.fastq.rpkm_RPKMs	R206_J410.R1.PF.fastq.rpkm_RPKMs	Pos Ave RPKM	Ctrl Ave RPKM	Model	cds_Length	cDNA_Length	Splice_Count	Category	PFAM_Annotation	best_arabidopsis_TAIR10_hit_defline	Gene_Ontology_Annotation	best_arabidopsis_TAIR10_hit_symbol	Category model only for .1 splice	baseMean	baseMeanA	baseMeanB	foldChange	log2FoldChange	pval	padj	R211_441_100.R1.PF.fastq.rpkm_RPKMs	R231_487_100.R1.fastq.rpkm_RPKMs	R232_488_100.R1.fastq.rpkm_RPKMs	R227_A4_100.R1.fastq.rpkm_RPKMs	R228_A6_100.R1.fastq.rpkm_RPKMs	R229_N5_100.R1.fastq.rpkm_RPKMs	R230_N7_100.R1.fastq.rpkm_RPKMs	R207_J2100.R1.PF.fastq.rpkm_RPKMs	R242_J3_100.R1.fastq.rpkm_RPKMs	R208_J4100.R1.PF.fastq.rpkm_RPKMs	Pos Ave RPKM	Ctrl Ave RPKM	Model
Glyma.03G162900.1	1000.39	484.71	1221.4	2.51986	1.33335	1.37369e-09	1.89384e-07	6.34226	10.3619	12.2606	12.6865	14.9333	8.4673	7.63078	4.23465	5.45563	3.46631	10.3832	4.38553	Glyma.03G162900.1	441	894	2	cell division/cycle	Cofilin/tropomyosin-type actin-binding protein	actin depolymerizing factor 6	GO:actin binding; GO:intracellular	ADF6,ATADF6	Glyma.03G162900.1	753.861	385.595	911.69	2.36437	1.24146	1.90541e-10	3.10494e-08	4.68608	5.34539	7.77359	14.7688	9.57948	8.39314	4.3709	3.70524	3.56003	1.70589	7.84535	2.99039	Glyma.03G162900.1
Glyma.05G067600.1	710.366	204.24	927.277	4.54014	2.18274	1.33225e-20	5.99491e-18	4.23228	19.5973	20.8624	23.4754	23.4926	24.6163	24.4044	3.67457	4.70364	5.82496	20.0973	4.73439	Glyma.05G067600.1	348	348	1	cell division/cycle	Actin	actin-11	None	ACT11	Glyma.05G067600.1	311.769	112.433	397.199	3.53275	1.82079	5.80362e-15	1.52663e-12	1.85735	3.2914	11.2563	11.9855	10.1656	12.4381	10.2156	2.2984	2.26938	2.31479	8.74425	2.29419	Glyma.05G067600.1
Glyma.19G164400.1	1124.27	658.431	1323.92	2.01071	1.00771	3.46957e-06	0.000200239	8.03229	11.6682	12.4307	14.0058	13.8379	7.68278	9.07298	5.77925	7.07342	4.5249	10.9615	5.79252	Glyma.19G164400.1	441	920	1	cell division/cycle	Cofilin/tropomyosin-type actin-binding protein	actin depolymerizing factor 6	GO:actin binding; GO:intracellular	ADF6,ATADF6	Glyma.19G164400.1	776.514	441.61	920.044	2.08338	1.05893	3.37135e-08	4.10522e-06	5.08274	6.66384	7.74296	14.1677	9.3732	6.34131	4.71842	4.65434	3.46801	1.8617	7.72716	3.32802	Glyma.19G164400.1
Glyma.05G102100.1	18643.9	7613.05	23371.4	3.06991	1.6182	6.52972e-14	1.71255e-11	70.5307	227.683	180.69	157.63	187.241	143.317	127.387	56.9182	64.206	41.8987	156.354	54.341	Glyma.05G102100.1	636	1135	1	cell wall	None	arabinogalactan protein 18	None	AGP18,ATAGP18	Glyma.05G102100.1	2189.82	1152	2634.6	2.28697	1.19344	1.95215e-09	2.84625e-07	7.83209	10.861	26.8838	21.9312	22.6595	16.1477	19.0972	4.26384	5.30207	12.9406	17.9161	7.50216	Glyma.05G102100.1
Glyma.16G118000.1	369.711	58.6062	503.041	8.58341	3.10155	2.27275e-31	2.61653e-28	17.1096	4.35767	5.32576	8.8269	7.19429	10.8152	12.469	0.714682	0.629862	2.09246	9.44264	1.14567	Glyma.16G118000.1	261	412	1	cell wall	Glycosyl hydrolases family 28	Pectin lyase-like superfamily protein	GO:polygalacturonase activity; GO:carbohydrate metabolic process	No Hit	Glyma.16G118000.1	348.239	53.1842	474.691	8.92541	3.15792	1.32559e-31	8.04859e-29	6.06227	8.88724	11.4166	10.8761	6.89154	9.03248	8.61086	0.333366	0.287528	2.35384	8.8253	0.99158	Glyma.16G118000.1
Glyma.05G245800.1	6896.59	2449.31	8802.56	3.5939	1.84555	3.63574e-17	1.24922e-14	21.3381	64.1516	61.7309	44.0228	46.5663	43.5959	50.2558	13.7171	14.3697	14.0956	47.3802	14.0608	Glyma.05G245800.1	738	1410	1	disease resistance	Thaumatin family	Pathogenesis-related thaumatin superfamily protein	None	No Hit	Glyma.05G245800.1	1308.7	681.67	1577.43	2.31407	1.21043	4.62447e-10	7.3074e-08	3.80311	5.95941	8.11453	16.0598	11.4094	7.25909	8.15773	2.93947	3.31581	4.14893	8.68044	3.46807	Glyma.05G245800.1
Glyma.08G053600.1	8620.35	3920.06	10634.8	2.71291	1.43984	2.51264e-11	4.69911e-09	22.5023	59.2757	61.3159	43.4041	45.8866	40.5169	41.5624	17.0501	19.0371	16.8111	44.9234	17.6328	Glyma.08G053600.1	762	1799	1	disease resistance	Thaumatin family	Pathogenesis-related thaumatin superfamily protein	None	ATLP-1	Glyma.08G053600.1	1642.93	944.386	1942.31	2.05669	1.04033	3.02707e-08	3.73214e-06	3.57513	5.34402	6.43558	15.9122	9.58682	7.26198	10.5746	3.58378	3.49437	4.16909	8.38433	3.74908	Glyma.08G053600.1
Glyma.09G188600.1	4810.41	2038.41	5998.42	2.94269	1.55713	9.97278e-15	2.80653e-12	12.9492	19.0671	11.752	37.1613	31.7826	49.2111	26.463	10.5945	12.4136	6.33653	26.9123	9.78153	Glyma.09G188600.1	1689	1689	1	disease resistance	None	Leucine-rich repeat (LRR) family protein	None	No Hit	Glyma.09G188600.1	1978.57	1099.16	2355.46	2.14296	1.09961	4.15272e-08	4.94129e-06	5.2395	6.5481	12.1066	15.1089	12.2862	15.2219	8.00175	1.77466	3.70324	9.06643	10.6447	4.84811	Glyma.09G188600.1
Glyma.02G222400.1	60215.6	30590.9	72911.9	2.38345	1.25305	1.41625e-09	1.94645e-07	156.095	386.303	341.177	337.655	413.597	229.228	336.495	155.685	148.018	119.764	314.364	141.156	Glyma.02G222400.1	1077	1758	1	growth/development	Fructose-bisphosphate aldolase class-I	Aldolase superfamily protein	GO:fructose-bisphosphate aldolase activity; GO:glycolytic process	No Hit	Glyma.02G222400.1	35342.1	18167.8	42702.5	2.35045	1.23294	3.96102e-12	8.18491e-10	93.1831	106.441	208.432	304.244	304.374	124.737	183.422	66.5962	100.605	48.7802	189.262	71.9937	Glyma.02G222400.1
Glyma.11G247600.1	18619.6	10438.6	22125.7	2.11961	1.0838	3.36652e-08	3.40287e-06	78.7956	104.198	84.9425	140.072	177.767	52.1196	107.384	85.5891	56.1283	20.6322	106.468	54.1166	Glyma.11G247600.1	1023	1578	1	growth/development	Glyceraldehyde 3-phosphate dehydrogenase, NAD binding domain; Glyceraldehyde 3-phosphate dehydrogenase, C-terminal domain	glyceraldehyde-3-phosphate dehydrogenase C subunit 1	GO:oxidoreductase activity, acting on the aldehyde or oxo group of donors, NAD or NADP as acceptor; GO:oxidation-reduction process	GAPC,GAPC-1,GAPC1	Glyma.11G247600.1	17278.5	9636.2	20553.7	2.13297	1.09286	7.63256e-11	1.34514e-08	80.5912	49.8998	65.8499	193.042	209.559	34.628	83.9146	40.6726	75.5612	8.03891	102.498	41.4243	Glyma.11G247600.1
Glyma.14G189400.1	45896.9	25801.1	54509.3	2.11268	1.07907	1.22141e-07	1.08274e-05	128.761	274.651	271.166	239.805	305.641	212.73	272.166	120.903	123.547	124.811	243.56	123.087	Glyma.14G189400.1	1077	1697	1	growth/development	Fructose-bisphosphate aldolase class-I	Aldolase superfamily protein	GO:fructose-bisphosphate aldolase activity; GO:glycolytic process	No Hit	Glyma.14G189400.1	25171.2	12720.7	30507.1	2.39822	1.26197	3.19899e-12	6.65683e-10	72.3348	87.031	158.346	230.879	201.149	106.204	120.564	51.6557	62.0347	44.4825	139.501	52.7243	Glyma.14G189400.1
Glyma.03G148100.1	10954.5	6377.76	12915.9	2.02515	1.01803	4.22165e-06	0.000236559	55.7623	192.007	154.544	68.9502	100.81	149.677	95.6107	46.6403	64.0105	72.593	116.766	61.0813	Glyma.03G148100.1	435	842	1	histone related	Core histone H2A/H2B/H3/H4	Histone superfamily protein	GO:DNA binding	G-H2AX,GAMMA-H2AX,H2AXA,HTA5	Glyma.03G148100.1	852.314	422.279	1036.61	2.45481	1.29561	3.49112e-10	5.57618e-08	7.64803	6.26648	9.80741	11.1624	9.686	13.1005	7.96445	3.44471	2.33547	5.15507	9.37646	3.64508	Glyma.03G148100.1
Glyma.17G117200.1	344.226	111.031	444.167	4.0004	2.00014	2.06127e-16	6.76761e-14	6.44961	3.28696	3.44713	8.24537	10.8501	0.384944	3.36138	2.67681	1.29046	0.188282	5.1465	1.38518	Glyma.17G117200.1	324	660	1	hormone related	Early nodulin 93 ENOD93 protein	early nodulin-related	None	No Hit	Glyma.17G117200.1	561.505	89.7928	763.668	8.50478	3.08827	5.74647e-40	5.04364e-37	5.18683	2.19067	2.58945	31.4807	15.3913	1.13137	6.35461	1.04051	1.59146	0.130347	9.18929	0.92077	Glyma.17G117200.1
Glyma.09G207800.1	2465.05	1119.71	3041.62	2.71643	1.44171	1.09808e-10	1.87556e-08	7.69533	31.356	31.9024	17.114	20.8758	18.0668	19.4535	6.99417	7.75789	9.85086	20.9234	8.20097	Glyma.09G207800.1	525	1103	3	membrane/transporter	DAD family	Defender against death (DAD family) protein	GO:dolichyl-diphosphooligosaccharide-protein glycotransferase activity; GO:oligosaccharyltransferase complex; GO:integral component of membrane	ATDAD1	Glyma.09G207800.1	977.846	568.464	1153.3	2.02879	1.02062	7.43121e-08	8.29665e-06	3.54494	3.57498	9.52293	11.1464	11.0253	8.31635	9.40278	3.80156	3.61578	3.53817	8.07624	3.65184	Glyma.09G207800.1
Glyma.08G067000.1	5776.26	2243.38	7290.35	3.24972	1.70032	3.55123e-14	9.3972e-12	20.7191	107.637	89.1849	47.4151	66.7005	57.7808	57.0061	15.3022	23.8145	23.4342	63.7776	20.8503	Glyma.08G067000.1	426	867	2	oxidation/reduction	CHCH domain	Cox19-like CHCH family protein	None	No Hit	Glyma.08G067000.1	1016.8	547.269	1218.03	2.22564	1.15422	2.12881e-09	3.08354e-07	4.26138	6.41065	13.3536	16.6834	14.0341	10.468	10.7677	4.19337	5.00991	4.18555	10.8541	4.46295	Glyma.08G067000.1
Glyma.14G121200.1	17485.7	8193.93	21467.9	2.61998	1.38956	1.28543e-11	2.5322e-09	76.7728	115.698	77.1586	113.733	167.714	32.464	93.6407	58.1019	42.9685	17.8766	96.7402	39.649	Glyma.14G121200.1	1143	1687	3	oxidation/reduction	Alcohol dehydrogenase GroES-like domain; Zinc-binding dehydrogenase	alcohol dehydrogenase 1	GO:zinc ion binding; GO:oxidoreductase activity; GO:oxidation-reduction process	ADH,ADH1,ATADH,ATADH1	Glyma.14G121200.1	20284.8	6443.52	26216.8	4.06871	2.02457	2.23221e-27	1.11796e-24	84.3761	54.8399	77.0646	258.091	272.366	26.3666	86.9393	25.0758	47.3285	5.3777	122.863	25.9273	Glyma.14G121200.1
Glyma.15G063100.1	691.826	391.815	820.403	2.09385	1.06616	4.36867e-06	0.000243566	2.35551	9.25228	7.40384	6.85103	6.64405	5.00813	5.53531	3.04259	3.18889	3.16958	6.15002	3.13368	Glyma.15G063100.1	375	1012	1	oxidation/reduction	Thioredoxin	C-terminal cysteine residue is changed to a serine 1	GO:cell redox homeostasis	ATCXXS1,CXXS1	Glyma.15G063100.1	626.292	359.33	740.704	2.06135	1.04359	6.3963e-08	7.23231e-06	2.32611	2.75534	5.60434	9.56578	9.11998	4.52908	5.98058	2.42696	3.13713	1.89339	5.69731	2.48583	Glyma.15G063100.1
Glyma.17G140600.1	1618.76	858.997	1944.37	2.26354	1.17858	3.63158e-09	4.56637e-07	7.132	5.26163	7.42135	11.8777	10.2183	6.98135	10.4788	6.35786	3.33078	2.4048	8.48159	4.03115	Glyma.17G140600.1	1050	1744	2	oxidation/reduction	lactate/malate dehydrogenase, alpha/beta C-terminal domain; lactate/malate dehydrogenase, NAD binding domain	Lactate/malate dehydrogenase family protein	GO:oxidoreductase activity; GO:oxidation-reduction process; GO:oxidoreductase activity, acting on the CH-OH group of donors, NAD or NADP as acceptor	No Hit	Glyma.17G140600.1	1368.05	627.891	1685.27	2.68401	1.42439	2.22398e-13	5.20987e-11	4.35133	3.73605	6.80331	12.6852	9.57563	6.28311	9.0508	2.19121	2.99324	2.46195	7.49792	2.5488	Glyma.17G140600.1
Glyma.19G047000.1	2178.08	707.17	2808.47	3.97142	1.98966	2.8178e-20	1.23658e-17	6.07364	19.2794	31.9995	35.1847	30.9175	28.7827	28.6699	7.3048	5.92362	7.74768	25.8439	6.99203	Glyma.19G047000.1	318	820	1	photosynthesis	Ribulose bisphosphate carboxylase, small chain	Ribulose bisphosphate carboxylase (small chain) family protein	None	No Hit	Glyma.19G047000.1	1585.13	363.175	2108.83	5.80665	2.53771	2.25432e-32	1.42742e-29	4.67106	6.21707	30.7557	24.8312	27.5158	24.209	20.1632	2.97552	1.53133	5.26476	19.7662	3.25721	Glyma.19G047000.1
Glyma.07G014500.1	9599.17	4867.14	11627.2	2.38892	1.25636	3.57765e-09	4.50592e-07	60.8264	104.682	115.385	82.6934	87.9802	82.178	85.1038	38.6806	43.9877	35.2753	88.407	39.3145	Glyma.07G014500.1	765	1002	2	protein metabolism	HAD superfamily, subfamily IIIB (Acid phosphatase)	HAD superfamily, subfamily IIIB acid phosphatase	GO:acid phosphatase activity	No Hit	Glyma.07G014500.1	1013.83	422.828	1267.12	2.99678	1.58341	1.6104e-13	3.85831e-11	6.42679	17.2124	13.1469	15.9966	8.16563	4.5864	2.82221	3.02367	1.93101	4.23043	9.76528	3.0617	Glyma.07G014500.1
Glyma.11G079800.1	740.561	345.632	909.816	2.63233	1.39634	2.4595e-08	2.58326e-06	2.06964	16.9568	12.0515	7.87302	10.9904	6.11209	7.32458	2.35471	6.41785	2.17384	9.05402	3.6488	Glyma.11G079800.1	279	761	2	protein metabolism	Trm112p-like protein	None	None	No Hit	Glyma.11G079800.1	425.722	246.439	502.558	2.03928	1.02806	3.40027e-07	3.21347e-05	1.1115	3.75049	5.70389	5.57347	7.43609	5.13742	7.09414	1.38016	3.99542	1.35657	5.11529	2.24405	Glyma.11G079800.1
Glyma.15G068500.1	10626.9	4009.55	13462.9	3.3577	1.74747	5.09416e-15	1.47576e-12	48.4299	229.47	175.455	89.4516	143.413	104.016	115.12	36.5692	42.8884	43.6012	129.337	41.0196	Glyma.15G068500.1	441	790	1	protein metabolism	KOW motif	Translation protein SH3-like family protein	None	No Hit	Glyma.15G068500.1	4907.17	2482.89	5946.15	2.39485	1.25994	1.19458e-11	2.34803e-09	22.1513	36.5204	69.2844	80.6223	84.2063	55.1672	59.6718	21.323	21.553	24.3634	58.2319	22.4132	Glyma.15G068500.1
Glyma.03G260900.1	9777.36	4365.29	12096.8	2.77114	1.47048	1.41022e-11	2.76574e-09	49.3243	178.528	183.886	80.001	122.664	149.527	120.052	39.8308	49.2043	56.3854	126.283	48.4735	Glyma.03G260900.1	495	727	1	ribosomal protein	60s Acidic ribosomal protein	60S acidic ribosomal protein family	GO:structural constituent of ribosome; GO:translational elongation; GO:intracellular; GO:ribosome	No Hit	Glyma.03G260900.1	4139.83	2429.07	4873.01	2.00612	1.00441	3.16381e-08	3.88451e-06	20.778	28.4498	57.0228	63.0319	53.1187	80.2895	54.8002	24.2377	22.6929	24.3124	51.0701	23.7477	Glyma.03G260900.1
Glyma.06G247900.1	508.331	177.734	650.015	3.65725	1.87076	6.81463e-14	1.77154e-11	3.01397	16.6237	15.272	9.24733	11.1564	11.0371	12.7979	2.14672	4.16062	3.553	11.3069	3.28678	Glyma.06G247900.1	435	435	1	ribosomal protein	Ribosomal protein S12/S23	Ribosomal protein S12/S23 family protein	GO:structural constituent of ribosome; GO:translation; GO:intracellular; GO:ribosome	No Hit	Glyma.06G247900.1	233.319	90.7213	294.433	3.24546	1.69842	1.53171e-12	3.31985e-10	1.33913	2.6547	5.7194	7.51524	8.34446	5.13573	6.04492	1.35583	1.92444	1.09672	5.25051	1.45899	Glyma.06G247900.1
Glyma.08G272900.1	612.559	273.413	757.907	2.77202	1.47094	6.24793e-10	9.35996e-08	5.1689	21.6331	23.4432	14.2301	18.2397	16.6544	20.0557	3.6055	7.70351	8.29826	17.0607	6.53576	Glyma.08G272900.1	336	336	1	ribosomal protein	Ribosomal protein L24e	ribosomal protein L24	None	RPL24A	Glyma.08G272900.1	281.237	151.919	336.658	2.21604	1.14799	1.58881e-07	1.62449e-05	2.68366	4.86194	8.32734	11.7216	9.90121	8.36537	8.26322	3.29421	4.01924	2.14142	7.73205	3.15162	Glyma.08G272900.1
Glyma.12G139400.1	3365.92	1263	4267.17	3.3786	1.75642	2.26111e-15	6.81771e-13	39.4071	184.608	144.358	98.8057	142.184	113.756	133.247	32.2492	43.0741	40.5394	122.338	38.6209	Glyma.12G139400.1	264	264	1	ribosomal protein	Ribosomal protein L30p/L7e	Ribosomal protein L30/L7 family protein	None	No Hit	Glyma.12G139400.1	1534.27	745.099	1872.49	2.51308	1.32946	3.07226e-12	6.42327e-10	22.8208	26.6365	63.2468	85.0001	82.8957	47.5544	57.0357	18.6985	22.047	19.1966	55.0271	19.9807	Glyma.12G139400.1
Glyma.16G080300.1	825.973	447.208	988.301	2.20993	1.144	1.102e-06	7.4119e-05	12.4864	38.5907	26.8358	14.8673	24.6811	17.9302	31.2748	8.97369	12.1672	13.2156	23.8095	11.4522	Glyma.16G080300.1	315	315	1	ribosomal protein	Ribosomal protein L14	Ribosomal protein L14	GO:structural constituent of ribosome; GO:translation; GO:intracellular; GO:ribosome	No Hit	Glyma.16G080300.1	311.025	180.369	367.02	2.03483	1.02491	3.58545e-06	0.000264646	5.24382	7.86852	8.11428	12.9504	11.9834	7.67037	9.32709	4.00114	3.91112	4.32008	9.02255	4.07745	Glyma.16G080300.1
Glyma.17G181300.1	2098.44	955.192	2588.4	2.70982	1.4382	1.50954e-11	2.93456e-09	12.1453	39.1906	34.2991	29.315	41.0904	38.8278	41.7048	10.912	13.2274	15.8149	33.7961	13.3181	Glyma.17G181300.1	579	579	1	ribosomal protein	KOW motif; Ribosomal family S4e	Ribosomal protein S4 (RPS4A) family protein	None	No Hit	Glyma.17G181300.1	1129.18	576.989	1365.84	2.36718	1.24317	1.13476e-10	1.94571e-08	6.43616	10.3453	22.5558	26.8679	20.3662	20.2149	20.348	7.29782	7.50189	6.29449	18.162	7.0314	Glyma.17G181300.1
Glyma.19G259800.1	18384.9	7550.14	23028.3	3.05005	1.60883	4.18976e-13	1.0278e-10	87.88	413.659	344.482	152.521	266.829	188.883	210.051	75.601	81.5039	92.0793	237.758	83.0614	Glyma.19G259800.1	300	735	1	ribosomal protein	60s Acidic ribosomal protein	60S acidic ribosomal protein family	GO:structural constituent of ribosome; GO:translational elongation; GO:intracellular; GO:ribosome	No Hit	Glyma.19G259800.1	6540.24	3687.53	7762.83	2.10516	1.07393	5.81835e-09	7.8986e-07	40.9083	43.8517	96.147	115.691	96.4677	88.3607	87.7413	33.5481	30.9666	43.5732	81.3096	36.0293	Glyma.19G259800.1
Glyma.08G074100.1	6216.8	2303.53	7893.92	3.42688	1.7769	2.3326e-16	7.60213e-14	32.1551	87.0134	68.0176	61.73	84.5254	43.691	61.8221	20.8251	20.5053	17.3305	62.7078	19.5536	Glyma.08G074100.1	567	955	1	seed storage	Protease inhibitor/seed storage/LTP family	Bifunctional inhibitor/lipid-transfer protein/seed storage 2S albumin superfamily protein	None	No Hit	Glyma.08G074100.1	2016.72	842.852	2519.81	2.98962	1.57996	1.40257e-16	4.17228e-14	9.4587	11.2663	20.0574	39.0345	31.8557	17.1189	14.5979	6.27727	7.36819	4.93	20.4842	6.19182	Glyma.08G074100.1
Glyma.09G131500.1	7315.52	3189.28	9083.9	2.84826	1.51008	3.02464e-17	1.04736e-14	3.51554	1.09055	3.36093	95.1476	72.9433	17.166	1.09718	26.0736	5.94198	0.344411	27.7601	10.7867	Glyma.09G131500.1	2100	2458	1	stress/senescence	Histidine kinase-, DNA gyrase B-, and HSP90-like ATPase; Hsp90 protein	heat shock protein 90.1	GO:ATP binding; GO:unfolded protein binding; GO:protein folding; GO:response to stress	ATHS83,AtHsp90-1,ATHSP90.1,HSP81-1,HSP81.1,HSP83,HSP90.1	Glyma.09G131500.1	1164.65	59.0605	1638.47	27.7423	4.79401	1.7726e-77	1.04757e-73	0.185047	0.46981	32.4113	0.558942	1.18729	0.12596	0.496047	0.210362	0.247398	0.0318179	5.06206	0.163193	Glyma.09G131500.1
Glyma.12G013100.1	5980.74	1749.98	7793.92	4.45373	2.15502	1.78247e-27	1.29517e-24	6.74849	6.57307	31.4256	148.371	121.945	65.8043	4.40294	33.675	6.38553	0.925291	55.0385	13.6619	Glyma.12G013100.1	639	1066	2	stress/senescence	Hsp20/alpha crystallin family	mitochondrion-localized small heat shock protein 23.6	None	ATHSP23.6-MITO,HSP23.6-MITO	Glyma.12G013100.1	1243.67	384.811	1611.76	4.18844	2.06641	1.22926e-23	5.18904e-21	1.8789	3.1354	53.8358	6.65558	9.2389	0.87132	5.81543	3.12256	3.53385	0.740999	11.633	2.4658	Glyma.12G013100.1
Glyma.19G213100.1	1202.03	406.086	1543.15	3.80006	1.92602	4.60301e-18	1.70729e-15	9.62958	15.4327	8.1386	16.4517	22.7153	2.62166	8.53924	5.19817	3.40811	1.51544	11.9327	3.37391	Glyma.19G213100.1	666	984	1	transcription factor	AP2 domain	Integrase-type DNA-binding superfamily protein	GO:sequence-specific DNA binding transcription factor activity; GO:regulation of transcription, DNA-templated	HRE2	Glyma.19G213100.1	2157.2	718.201	2773.91	3.86231	1.94946	3.30165e-24	1.42771e-21	12.4886	10.982	16.0541	47.8223	44.7752	5.36745	18.3776	5.12342	8.57162	1.20015	22.2667	4.96506	Glyma.19G213100.1
Glyma.06G012300.1	688.789	171.635	910.427	5.30444	2.4072	1.54587e-24	9.583e-22	4.09458	10.5086	12.1098	26.2722	16.197	21.6217	23.5717	2.82431	3.80225	3.27307	16.3394	3.29988	Glyma.06G012300.1	420	420	1	transcription related	RNA recognition motif. (a.k.a. RRM, RBD, or RNP domain)	poly(A) binding protein 2	GO:nucleic acid binding	ATPAB2,PAB2,PABP2	Glyma.06G012300.1	456.769	115.089	603.204	5.2412	2.3899	6.35911e-25	2.84705e-22	2.05193	4.18015	13.7198	15.5673	15.0577	11.8091	15.4247	2.11599	1.57949	2.17866	11.1158	1.95805	Glyma.06G012300.1
Glyma.08G012900.1	410.597	200.392	500.685	2.49852	1.32107	1.98413e-09	2.6569e-07	8.97569	5.26223	3.5063	9.6451	15.5729	0.969749	3.08396	5.64293	2.28401	0.748098	6.71657	2.89168	Glyma.08G012900.1	234	571	1	transcription related	None	nucleotide binding	None	No Hit	Glyma.08G012900.1	905.952	516.379	1072.91	2.07776	1.05503	5.3899e-09	7.40773e-07	19.2436	6.69203	8.56864	26.1832	32.0849	3.72114	6.72764	7.89529	9.34969	1.17792	14.7459	6.14097	Glyma.08G012900.1
Glyma.02G157900.1	1253.12	288.855	1666.37	5.76889	2.52829	6.77177e-30	6.59667e-27	7.26531	10.5192	10.713	33.8439	43.164	4.90159	11.1712	6.30672	2.72415	0.837892	17.3683	3.28959	Glyma.02G157900.1	366	723	3	unknown	None	None	None	No Hit	Glyma.02G157900.1	2847.52	1157.46	3571.83	3.08592	1.6257	7.93673e-19	2.62525e-16	18.52	12.4012	35.5305	72.5213	84.4105	9.50499	40.6164	9.6772	20.1205	2.89901	39.0721	10.8989	Glyma.02G157900.1
Glyma.02G180400.1	411.023	4.77341	585.13	122.581	6.93759	4.19938e-76	2.65902e-72	5.87516	5.04435	8.44325	7.55429	6.97144	5.04705	5.94812	0.0362102	0.0954653	0.0334288	6.41195	0.0550348	Glyma.02G180400.1	147	697	1	unknown	None	None	None	No Hit	Glyma.02G180400.1	360.677	6.5636	512.439	78.0729	6.28675	1.75576e-72	9.15546e-69	4.02994	4.90307	6.10828	6.34806	5.70874	4.57267	8.10383	0.0347743	0.0793144	0.0897657	5.68208	0.0679515	Glyma.02G180400.1
Glyma.03G124100.1	521.464	102.303	701.105	6.8532	2.77678	1.6195e-27	1.19637e-24	5.16739	32.6271	37.9813	25.0568	32.0011	28.7478	22.9715	5.06444	3.14489	4.21175	26.3647	4.14036	Glyma.03G124100.1	201	201	1	unknown	None	None	None	No Hit	Glyma.03G124100.1	128.638	26.1442	172.563	6.60043	2.72256	5.44637e-18	1.74929e-15	1.27041	1.40128	8.12646	7.74658	6.68606	11.2052	9.35493	0.763709	0.550071	1.55639	6.54157	0.956722	Glyma.03G124100.1
Glyma.06G135700.1	4275.61	518.772	5885.68	11.3454	3.50404	7.22908e-45	1.45645e-41	4.06537	120.072	91.6063	28.317	52.65	38.3267	43.9221	3.55731	5.76459	5.90754	54.1371	5.07648	Glyma.06G135700.1	270	823	1	unknown	None	None	None	No Hit	Glyma.06G135700.1	879.472	181.064	1178.79	6.51036	2.70274	6.21067e-35	4.33509e-32	1.27016	2.29296	16.0063	16.4453	16.6094	12.5767	12.2537	1.60996	1.84242	1.16885	11.0649	1.54041	Glyma.06G135700.1
Glyma.07G101700.1	7483.35	3705.57	9102.39	2.45641	1.29655	1.55741e-09	2.13055e-07	39.5978	98.0953	93.0078	62.2624	79.8567	64.8552	62.3956	28.338	31.7178	32.7096	71.4387	30.9218	Glyma.07G101700.1	312	969	1	unknown	None	None	None	No Hit	Glyma.07G101700.1	634.877	353.731	755.369	2.13544	1.09453	1.30115e-07	1.35221e-05	3.73046	4.22437	7.42165	7.77263	7.79786	5.74499	5.35153	2.24284	2.14348	3.53512	6.00621	2.64048	Glyma.07G101700.1
Glyma.10G207000.1	224.59	86.3443	283.838	3.28728	1.71689	1.90301e-10	3.09794e-08	4.42701	17.9536	12.9428	23.2416	17.8977	10.7705	12.9875	4.71119	6.21034	3.05487	14.3173	4.6588	Glyma.10G207000.1	150	150	1	unknown	None	None	None	No Hit	Glyma.10G207000.1	285.733	129.045	352.885	2.73459	1.45132	1.02787e-10	1.77965e-08	5.05383	8.5123	17.04	40.8641	14.6687	17.7266	23.6512	4.9014	9.52958	3.44117	18.2167	5.95739	Glyma.10G207000.1
Glyma.11G060500.1	683.486	327.904	835.878	2.54915	1.35002	3.38301e-11	6.24778e-09	14.8157	2.23449	4.99013	13.5148	17.9376	0.329952	4.73594	8.18339	2.32456	0.0907787	8.36552	3.53291	Glyma.11G060500.1	309	770	1	unknown	None	None	None	No Hit	Glyma.11G060500.1	779.194	254.858	1003.91	3.9391	1.97787	2.28815e-22	9.01501e-20	9.85549	4.52358	7.64069	20.002	23.502	1.08801	5.46589	3.65139	2.85129	0.213296	10.2968	2.23866	Glyma.11G060500.1
Glyma.11G167000.1	381.546	202.024	458.483	2.26945	1.18234	1.29774e-06	8.57035e-05	2.89654	7.85327	11.9944	10.2999	10.0952	7.20331	5.57815	3.21041	5.12429	2.91025	7.98868	3.74832	Glyma.11G167000.1	246	435	1	unknown	None	None	None	No Hit	Glyma.11G167000.1	286.092	148.005	345.272	2.33284	1.22209	4.47619e-08	5.2766e-06	2.16462	3.82018	7.78812	9.58841	9.02595	5.10782	5.58902	2.52592	2.5054	2.17545	6.15487	2.40226	Glyma.11G167000.1
Glyma.14G092500.1	4222.64	1215.8	5511.29	4.53304	2.18048	2.05891e-21	1.01398e-18	17.9546	104.506	82.134	46.3269	63.7798	43.6242	45.403	13.681	14.5469	12.5123	57.6755	13.5801	Glyma.14G092500.1	183	725	1	unknown	None	None	None	No Hit	Glyma.14G092500.1	599.374	288.798	732.477	2.5363	1.34272	6.68482e-11	1.19715e-08	2.33338	4.89501	11.3797	9.53334	11.34	6.07914	9.33079	2.5965	3.13719	2.7292	7.84162	2.82096	Glyma.14G092500.1
Glyma.16G117900.1	1233.11	143.091	1700.26	11.8824	3.57075	6.82482e-47	1.55128e-43	26.6133	21.3625	27.7041	24.3552	24.7646	29.2355	30.8737	1.24825	1.2848	4.48317	26.4155	2.33874	Glyma.16G117900.1	132	492	1	unknown	None	None	None	No Hit	Glyma.16G117900.1	844.698	82.8483	1171.21	14.1368	3.82138	2.99017e-52	5.89044e-49	6.35784	18.3573	26.0832	21.423	14.2868	22.3335	18.4971	0.624006	0.256828	2.98845	18.1912	1.28976	Glyma.16G117900.1
Glyma.17G030800.1	535.949	158.472	697.726	4.40284	2.13843	7.28309e-20	3.08911e-17	1.33023	3.84591	4.49517	6.98256	7.56785	5.8446	7.00273	1.90815	1.11346	0.892535	5.29558	1.30472	Glyma.17G030800.1	516	992	1	unknown	None	None	None	No Hit	Glyma.17G030800.1	519.938	178.736	666.167	3.7271	1.89805	4.02137e-18	1.30103e-15	1.40771	0.804464	5.41241	7.31542	8.38741	5.52611	7.63385	1.02619	1.18621	1.68716	5.21248	1.29985	Glyma.17G030800.1
Glyma.17G093100.1	865.423	144.39	1174.44	8.13377	3.02392	2.28521e-35	3.32094e-32	1.05602	5.43672	3.64638	9.89065	7.09136	5.56059	6.91955	0.887543	0.884922	0.476723	5.65732	0.749729	Glyma.17G093100.1	270	1564	1	unknown	None	None	None	No Hit	Glyma.17G093100.1	1230.11	335.915	1613.33	4.8028	2.26388	4.36306e-26	2.09066e-23	0.571439	2.75534	15.2983	9.1628	9.69627	7.37886	10.9519	1.03832	1.06545	2.64528	7.97356	1.58302	Glyma.17G093100.1
Glyma.07G153100.1	2931.9	1597.1	3503.96	2.19396	1.13353	1.54559e-08	1.68319e-06	8.85813	9.49313	8.94453	16.5548	17.5807	5.51286	13.2656	7.73531	6.33872	2.74273	11.4585	5.60559	Glyma.07G153100.1	1824	2322	1	vitamin related	Thiamine pyrophosphate enzyme, N-terminal TPP binding domain; Thiamine pyrophosphate enzyme, central domain; Thiamine pyrophosphate enzyme, C-terminal TPP binding domain	Thiamine pyrophosphate dependent pyruvate decarboxylase family protein	GO:magnesium ion binding; GO:thiamine pyrophosphate binding; GO:catalytic activity	No Hit	Glyma.07G153100.1	1262.28	693.15	1506.2	2.17298	1.11967	1.54549e-09	2.2872e-07	3.02762	3.65515	3.95041	11.3117	6.7608	3.21055	3.44162	1.78843	3.20727	1.20917	5.05112	2.06829	Glyma.07G153100.1
[truncated: 9 more columns]

## Sheet: category pie charts
10-25mg
Category	# models	%
ribosomal protein	85	0.216285
unknown	85	0.216285
membrane/ transporter	37	0.0941476
stress/ senescence	25	0.0636132
oxidation/ reduction	22	0.0559796
growth/ development	20	0.0508906
transcription related	18	0.0458015
cell wall	17	0.043257
protein metabolism	15	0.0381679
seed storage	13	0.0330789
disease resistance	10	0.0254453
transcription factor	9	0.0229008
cell division/cycle	6	0.0152672
histone related	6	0.0152672
photosynthesis	6	0.0152672
hormone related	5	0.0127226
carbohydrate metabolism	3	0.00763359
DNA replication/ repair related	2	0.00508906
lipid metabolism	2	0.00508906
signaling/ kinases	2	0.00508906
vitamin related	2	0.00508906
calcium binding	1	0.00254453
heavy metal	1	0.00254453
rDNA gene	1	0.00254453
	393
100-200mg
Category	# models	%
unknown	22	0.186441
oxidation/ reduction	13	0.110169
membrane/ transporter	12	0.101695
ribosomal protein	10	0.0847458
protein metabolism	9	0.0762712
disease resistance	6	0.0508475
histone related	6	0.0508475
photosynthesis	6	0.0508475
carbohydrate metabolism	5	0.0423729
transcription factor	5	0.0423729
transcription related	5	0.0423729
growth/ development	4	0.0338983
stress/ senescence	4	0.0338983
cell division/cycle	3	0.0254237
cell wall	3	0.0254237
hormone related	2	0.0169492
lipid metabolism	1	0.00847458
seed storage	1	0.00847458
vitamin related	1	0.00847458
calcium binding	0	0
DNA replication/ repair related	0	0
heavy metal	0	0
rDNA gene	0	0
signaling/ kinases	0	0
	118
Both stages
Category	# models	%
unknown	12	0.25
ribosomal protein	7	0.145833
oxidation/ reduction	4	0.0833333
cell division/cycle	3	0.0625
disease resistance	3	0.0625
growth/ development	3	0.0625
protein metabolism	3	0.0625
cell wall	2	0.0416667
stress/ senescence	2	0.0416667
transcription related	2	0.0416667
histone related	1	0.0208333
hormone related	1	0.0208333
membrane/ transporter	1	0.0208333
photosynthesis	1	0.0208333
seed storage	1	0.0208333
transcription factor	1	0.0208333
vitamin related	1	0.0208333
calcium binding	0	0
carbohydrate metabolism	0	0
DNA replication/ repair related	0	0
heavy metal	0	0
lipid metabolism	0	0
rDNA gene	0	0
signaling/ kinases	0	0
	48
