# Supplementary material for: An embryo lethal transgenic line manifests global expression changes and elevated protein/oil ratios in heterozygous soybean plants
Source: PLoS One. 2020 Jun 9;15(6):e0233721. doi: 10.1371/journal.pone.0233721 (PMC7282645; doi:10.1371/journal.pone.0233721)
Supplement: S11 Table — (XLSX) [file pone.0233721.s018.xlsx]

## Sheet: explanation
S11 Table. Complete DESeq and RNA-Seq data for genes more highly expressed in Jack (control) plants compared to transgenic (Pos) plants.
DESeq output filtered as described below for each sheet.
RPKMs for each sample shown, as well as average for each group.
PFAM and Arabidopsis annotations from Phytozome included, as well as annotation functional category.
CDS length (coding sequence only) and cDNA length (coding sequence plus UTRs) also shown.
Splice_Count: Number of total splice variants for this model, as only .1 is shown.
Worksheet: sig in 10-25mg stage
10-25mg whole seed fresh weight, immature cotyledons
Models with padj ≤0.05
Models with fold change ≤0.5
Higher in Jack control
Average Jack RPKM ≥5
Filtered to end with .1 only
120	models
Data lined up with annotations
Worksheet: sig in 100-200mg stage
100-200mg whole seed fresh weight, immature cotyledons
Models with padj ≤0.05
Models with fold change ≤0.5
Higher in Jack control
Average Jack RPKM ≥5
Filtered to end with .1 only
136	models
Data lined up with annotations
Worksheet: sig in both stages
41	models
Significant in both 10-25mg and 100-200mg
The intersection of the above two lists
Worksheet: category pie charts
Pie charts for the functional annotations of all 3 lists, with numbers of models and percentages
Worksheet: PDHK data
DESeq output, unfiltered, for PDHK genes for both stages
PDHK genes show no signficant change between transgenic and control plants.

## Sheet: sig in 10-25mg stage
id	baseMean	baseMeanA	baseMeanB	foldChange	log2FoldChange	pval	padj	R209_441_10.R1.PF.fastq.rpkm_RPKMs	R225_487_10.R1.fastq.rpkm_RPKMs	R226_488_10.R1.fastq.rpkm_RPKMs	R221_A4_10.R1.fastq.rpkm_RPKMs	R222_A8_10.R1.fastq.rpkm_RPKMs	R223_N5_10.R1.fastq.rpkm_RPKMs	R224_N7_10.R1.fastq.rpkm_RPKMs	R205_J210.R1.PF.fastq.rpkm_RPKMs	R241_J3_10.R1.fastq.rpkm_RPKMs	R206_J410.R1.PF.fastq.rpkm_RPKMs	Pos Ave RPKM	Ctrl Ave RPKM	Model	cds_Length	cDNA_Length	Splice_Count	Category	PFAM_Annotation	best_arabidopsis_TAIR10_hit_defline	Gene_Ontology_Annotation	best_arabidopsis_TAIR10_hit_symbol	Category model only for .1 splice
Glyma.09G164000.1	249.407	413.71	178.991	0.432648	-1.20873	5.20955e-08	4.99256e-06	7.33106	4.4033	6.1793	5.34684	2.84411	7.65187	4.59439	8.31268	15.1826	16.1188	5.4787	13.2047	Glyma.09G164000.1	252	252	1	unknown	None	None	None	No Hit	Glyma.09G164000.1
Glyma.09G184500.1	1277.37	2037.22	951.726	0.46717	-1.09798	1.26567e-08	1.40247e-06	47.2454	14.3509	19.8019	14.4613	12.7646	13.1306	14.3532	49.3816	30.6185	49.3099	19.444	43.1033	Glyma.09G184500.1	384	384	1	oxidation/reduction	NADH-ubiquinone oxidoreductase subunit 10	Complex I subunit NDUFS6	None	No Hit	Glyma.09G184500.1
Glyma.02G084400.1	1155.8	3433.87	179.489	0.0522703	-4.25786	9.83539e-105	9.68753e-101	1.9683	1.70173	0.957643	1.25107	1.17304	0.834718	1.12651	21.3484	31.1876	24.6556	1.28757	25.7305	Glyma.02G084400.1	1077	1077	1	oxidation/reduction	2OG-Fe(II) oxygenase superfamily	2-oxoglutarate (2OG) and Fe(II)-dependent oxygenase superfamily protein	GO:oxidoreductase activity; GO:oxidoreductase activity, acting on paired donors, with incorporation or reduction of molecular oxygen, 2-oxoglutarate as one donor, and incorporation of one atom each of oxygen into both donors; GO:oxidation-reduction process	No Hit	Glyma.02G084400.1
Glyma.07G168500.1	531.674	932.605	359.846	0.385851	-1.37389	1.75649e-11	3.3776e-09	1.97819	1.97281	1.84502	2.24243	1.92649	1.90836	1.86787	5.31274	5.2264	5.60769	1.96302	5.38227	Glyma.07G168500.1	1197	1403	1	oxidation/reduction	2OG-Fe(II) oxygenase superfamily	2-oxoglutarate (2OG) and Fe(II)-dependent oxygenase superfamily protein	GO:oxidoreductase activity; GO:oxidoreductase activity, acting on paired donors, with incorporation or reduction of molecular oxygen, 2-oxoglutarate as one donor, and incorporation of one atom each of oxygen into both donors; GO:oxidation-reduction process	No Hit	Glyma.07G168500.1
Glyma.01G074300.1	130.556	217.002	93.507	0.430903	-1.21456	7.60898e-06	0.000395106	6.96071	1.137	1.04932	1.87174	1.89092	1.43399	1.91852	7.09006	4.20579	5.37313	2.32317	5.55633	Glyma.01G074300.1	318	318	1	stress/senescence	Acetyltransferase (GNAT) family	Acyl-CoA N-acyltransferases (NAT) superfamily protein	GO:N-acetyltransferase activity	No Hit	Glyma.01G074300.1
Glyma.03G052700.1	156.033	263.01	110.186	0.418941	-1.25518	4.79655e-07	3.62489e-05	5.30006	1.13066	1.90831	1.85964	1.28028	1.32524	2.02208	5.38174	4.82736	5.46328	2.11804	5.22413	Glyma.03G052700.1	408	408	1	oxidation/reduction	Aldehyde dehydrogenase family	aldehyde dehydrogenase 5F1	GO:oxidoreductase activity; GO:metabolic process; GO:oxidation-reduction process	ALDH5F1,SSADH,SSADH1	Glyma.03G052700.1
Glyma.09G169900.1	463.968	792.791	323.044	0.407477	-1.29521	3.89059e-09	4.85759e-07	18.1465	2.21141	6.06077	8.221	5.16372	7.45075	6.82684	23.5405	13.4707	22.1361	7.72585	19.7157	Glyma.09G169900.1	327	327	1	oxidation/reduction	Aldo/keto reductase family	NAD(P)-linked oxidoreductase superfamily protein	None	No Hit	Glyma.09G169900.1
Glyma.04G042100.1	2747.07	4828.08	1855.2	0.384253	-1.37987	3.29288e-13	8.17659e-11	12.2946	5.13797	13.1199	8.26328	9.9257	12.0505	10.1106	26.0468	28.4485	28.894	10.1289	27.7965	Glyma.04G042100.1	984	1405	1	protein metabolism	Asparaginase	N-terminal nucleophile aminohydrolases (Ntn hydrolases) superfamily protein	GO:hydrolase activity	No Hit	Glyma.04G042100.1
Glyma.20G210500.1	615.824	953.298	471.192	0.494275	-1.01661	1.83946e-06	0.000115894	5.13323	1.48304	2.02398	3.98135	2.58102	2.63997	3.07684	6.90832	6.90502	5.21173	2.98849	6.34169	Glyma.20G210500.1	585	1219	1	transcription factor	AUX/IAA family	AUX/IAA transcriptional regulator family protein	GO:regulation of transcription, DNA-templated; GO:nucleus	ATAUX2-11,IAA4	Glyma.20G210500.1
Glyma.12G217300.1	2876.18	4945.82	1989.2	0.402197	-1.31403	1.00344e-11	2.00794e-09	16.6263	3.60832	14.9889	20.7766	8.12231	10.3924	9.64617	27.5545	31.7458	34.7396	12.023	31.3466	Glyma.12G217300.1	819	1275	3	unknown	BURP domain	BURP domain-containing protein	None	ATRD22,RD22	Glyma.12G217300.1
Glyma.12G217400.1	7836.43	12130.9	5995.95	0.494272	-1.01662	1.38692e-07	1.20654e-05	35.7895	11.0765	43.853	58.4461	24.4432	28.9654	27.6272	61.7844	72.327	76.2495	32.8859	70.1203	Glyma.12G217400.1	831	1398	2	unknown	BURP domain	BURP domain-containing protein	None	ATRD22,RD22	Glyma.12G217400.1
Glyma.13G153200.1	957.432	1842.75	578.013	0.313669	-1.67268	1.13563e-15	3.50768e-13	3.32821	0.192835	0.88982	3.6454	1.17266	1.95259	5.32073	11.0601	6.78879	6.19673	2.35746	8.01519	Glyma.13G153200.1	1485	1875	2	transcription factor	bZIP transcription factor	Basic-leucine zipper (bZIP) transcription factor family protein	GO:sequence-specific DNA binding transcription factor activity; GO:sequence-specific DNA binding; GO:regulation of transcription, DNA-templated	AtbZIP67,DPBF2	Glyma.13G153200.1
Glyma.05G247900.1	9657.42	15262.6	7255.19	0.475356	-1.07292	2.75915e-09	3.58637e-07	43.1254	18.8502	38.5536	30.5898	17.9502	21.5423	24.3372	67.5533	68.5282	48.3003	27.8498	61.4606	Glyma.05G247900.1	996	2014	6	calcium binding	Calcineurin-like phosphoesterase	purple acid phosphatase 17	GO:hydrolase activity	ATACP5,ATPAP17,PAP17	Glyma.05G247900.1
Glyma.06G028200.1	1131.62	1770.85	857.657	0.484318	-1.04597	2.93383e-08	3.01362e-06	5.10251	2.24934	3.98019	2.8934	1.46012	2.87258	3.22277	7.33265	7.33055	5.52471	3.11156	6.7293	Glyma.06G028200.1	1425	2134	1	calcium binding	Calcineurin-like phosphoesterase	purple acid phosphatase 12	GO:hydrolase activity	ATPAP1,ATPAP12,PAP1,PAP12	Glyma.06G028200.1
Glyma.18G138400.1	374.357	620.16	269.013	0.433779	-1.20497	3.6802e-08	3.678e-06	4.25674	2.21535	1.93597	3.89204	2.89471	2.46759	2.3396	7.89138	7.37798	5.53077	2.85743	6.93338	Glyma.18G138400.1	726	726	3	photosynthesis	Carbonic anhydrase	carbonic anhydrase 2	GO:carbonate dehydratase activity; GO:zinc ion binding	BETA CA2,CA18,CA2	Glyma.18G138400.1
Glyma.10G292200.1	501.779	964.712	303.379	0.314477	-1.66898	5.68404e-15	1.63595e-12	6.49774	0.424911	0.743632	2.11769	1.65057	1.58333	2.02078	7.84695	7.0657	6.1506	2.14838	7.02108	Glyma.10G292200.1	681	1115	1	flavonoid pathway	Chalcone-flavanone isomerase	Chalcone-flavanone isomerase family protein	GO:intramolecular lyase activity	A11,CFI,TT5	Glyma.10G292200.1
Glyma.10G286100.1	662.447	1027.97	505.792	0.492028	-1.02319	1.41726e-06	9.27204e-05	5.17266	1.56122	2.71961	3.76067	3.34224	3.25147	4.21228	7.67838	7.62796	6.73244	3.43145	7.34626	Glyma.10G286100.1	1134	1134	1	protein metabolism	chorismate binding enzyme; Anthranilate synthase component I, N terminal region	ADC synthase superfamily protein	GO:oxo-acid-lyase activity; GO:biosynthetic process	No Hit	Glyma.10G286100.1
Glyma.05G133500.1	407.169	687.194	287.158	0.41787	-1.25887	1.87539e-08	2.01268e-06	8.16076	0.892233	2.43744	6.94729	4.25514	3.09159	3.5774	9.94964	12.6437	8.80509	4.19455	10.4662	Glyma.05G133500.1	531	531	1	oxidation/reduction	C-terminal domain of 1-Cys peroxiredoxin; AhpC/TSA family	1-cysteine peroxiredoxin 1	GO:antioxidant activity; GO:oxidoreductase activity; GO:oxidation-reduction process; GO:peroxiredoxin activity	ATPER1,PER1	Glyma.05G133500.1
Glyma.01G180400.1	1833.87	2938.29	1360.55	0.463042	-1.11078	1.72678e-09	2.33344e-07	26.0546	14.094	10.136	10.7828	11.2455	10.1257	7.27614	28.9775	32.2732	24.9507	12.8164	28.7338	Glyma.01G180400.1	828	828	1	signaling/kinases	Cysteine-rich secretory protein family	CAP (Cysteine-rich secretory proteins, Antigen 5, and Pathogenesis-related 1 protein) superfamily protein	None	No Hit	Glyma.01G180400.1
Glyma.02G057500.1	1602.16	2595.21	1176.56	0.453357	-1.14128	1.78616e-08	1.92391e-06	11.0594	2.2212	2.60028	5.36859	5.65198	3.72697	3.44069	13.4222	11.378	8.74671	4.86702	11.1823	Glyma.02G057500.1	1488	1886	1	oxidation/reduction	Cytochrome P450	Cytochrome P450 superfamily protein	GO:iron ion binding; GO:electron carrier activity; GO:oxidoreductase activity, acting on paired donors, with incorporation or reduction of molecular oxygen; GO:heme binding; GO:oxidation-reduction process	CLM,CYP90B1,DWF4,PSC1,SAV1,SNP2	Glyma.02G057500.1
Glyma.10G200800.1	1005.54	1576.23	760.955	0.482769	-1.0506	5.93819e-07	4.33968e-05	3.77966	1.566	1.68526	4.33841	2.67016	2.55227	3.16834	7.20984	5.78603	5.56045	2.82287	6.18544	Glyma.10G200800.1	1479	2070	1	oxidation/reduction	Cytochrome P450	cytochrome P450, family 76, subfamily C, polypeptide 4	GO:iron ion binding; GO:electron carrier activity; GO:oxidoreductase activity, acting on paired donors, with incorporation or reduction of molecular oxygen; GO:heme binding; GO:oxidation-reduction process	CYP76C4	Glyma.10G200800.1
Glyma.11G073300.1	761.872	1258.37	549.086	0.436346	-1.19646	2.18483e-09	2.89504e-07	3.9168	1.79721	1.70643	2.38833	2.16597	1.68178	1.33016	5.45081	5.39065	4.5289	2.14095	5.12345	Glyma.11G073300.1	1482	1991	1	oxidation/reduction	Cytochrome P450	Cytochrome P450 superfamily protein	GO:iron ion binding; GO:electron carrier activity; GO:oxidoreductase activity, acting on paired donors, with incorporation or reduction of molecular oxygen; GO:heme binding; GO:oxidation-reduction process	ROT3	Glyma.11G073300.1
Glyma.01G118800.1	2833.64	4373.28	2173.79	0.497061	-1.0085	5.10653e-07	3.83301e-05	12.6029	3.676	4.31875	8.555	6.30518	6.85856	5.97894	16.5604	13.9237	13.1352	6.89933	14.5398	Glyma.01G118800.1	2442	2442	1	signaling/kinases	Di-glucose binding within endoplasmic reticulum; Leucine Rich Repeat; Protein kinase domain	Leucine-rich repeat transmembrane protein kinase	GO:protein kinase activity; GO:ATP binding; GO:protein phosphorylation; GO:protein binding	No Hit	Glyma.01G118800.1
Glyma.01G118900.1	3868.77	6067.52	2926.45	0.482315	-1.05195	9.7609e-08	8.85644e-06	12.3991	3.94696	4.55187	8.0782	6.15519	6.53575	5.59619	16.6029	13.6622	13.7031	6.7519	14.6561	Glyma.01G118900.1	2997	3361	3	signaling/kinases	Di-glucose binding within endoplasmic reticulum; Leucine Rich Repeat; Protein kinase domain	Leucine-rich repeat transmembrane protein kinase	GO:protein kinase activity; GO:ATP binding; GO:protein phosphorylation; GO:protein binding	No Hit	Glyma.01G118900.1
Glyma.01G118400.1	2721.97	4229.4	2075.93	0.490832	-1.0267	3.32416e-07	2.62402e-05	14.9792	3.93688	4.82081	9.61845	6.94697	7.48519	6.29171	19.3572	15.3452	14.6922	7.7256	16.4648	Glyma.01G118400.1	1893	2087	4	signaling/kinases	Di-glucose binding within endoplasmic reticulum; Protein kinase domain	Leucine-rich repeat transmembrane protein kinase	GO:protein kinase activity; GO:ATP binding; GO:protein phosphorylation	No Hit	Glyma.01G118400.1
Glyma.03G067100.1	330.31	886.902	91.7698	0.103472	-3.27268	5.1682e-51	1.34749e-47	0.306103	0.438941	0.613512	0.64673	0.550516	0.629484	0.472576	4.82084	5.76674	5.52099	0.522552	5.36952	Glyma.03G067100.1	468	1335	5	unknown	Domain of unknown function (DUF588)	Uncharacterised protein family (UPF0497)	None	No Hit	Glyma.03G067100.1
Glyma.19G173800.1	3136.69	5006.57	2335.32	0.46645	-1.1002	7.1061e-09	8.39913e-07	19.1869	8.16042	11.7218	13.2184	8.91818	13.9168	10.1607	30.2113	29.7002	22.2937	12.1833	27.4017	Glyma.19G173800.1	1152	1482	1	membrane/transporter	EamA-like transporter family	nodulin MtN21 /EamA-like transporter family protein	GO:membrane	No Hit	Glyma.19G173800.1
Glyma.02G186900.1	297.25	496.625	211.804	0.426486	-1.22943	4.47097e-08	4.36015e-06	4.81339	1.61442	1.19265	1.97062	1.85331	1.74553	1.66211	5.58698	4.76865	5.13792	2.12172	5.16452	Glyma.02G186900.1	780	780	1	calcium binding	EF hand	Calcium-binding EF-hand family protein	GO:calcium ion binding	No Hit	Glyma.02G186900.1
Glyma.16G202000.1	1379.6	2554.15	876.216	0.343056	-1.54349	3.5004e-15	1.03779e-12	12.8264	6.08987	10.7623	15.0136	12.6489	8.32041	11.8064	36.178	35.1363	31.1818	11.0669	34.1654	Glyma.16G202000.1	567	606	1	seed storage	Embryo-specific protein 3, (ATS3)	Embryo-specific protein 3, (ATS3)	None	No Hit	Glyma.16G202000.1
Glyma.18G072000.1	168.56	390.663	73.3723	0.187815	-2.41262	8.45615e-25	5.35438e-22	1.07088	2.82289	2.28942	1.66605	1.68082	1.22914	1.5479	9.41814	9.123	11.2836	1.75816	9.94157	Glyma.18G072000.1	318	318	1	oxidation/reduction	Endoplasmic Reticulum Oxidoreductin 1 (ERO1)	endoplasmic reticulum oxidoreductins 2	GO:protein disulfide isomerase activity; GO:oxidoreductase activity, acting on a sulfur group of donors, disulfide as acceptor; GO:oxidation-reduction process; GO:endoplasmic reticulum	AERO2,ERO2	Glyma.18G072000.1
Glyma.19G068500.1	168.143	306.434	108.875	0.355296	-1.4929	2.15826e-09	2.87272e-07	4.76411	1.03268	0.898808	1.17602	1.12888	1.67138	1.4566	5.91448	4.03269	5.14637	1.73264	5.03118	Glyma.19G068500.1	495	495	1	carbohydrate metabolism	Enolase, C-terminal TIM barrel domain; Enolase, N-terminal domain	enolase 1	GO:magnesium ion binding; GO:phosphopyruvate hydratase activity; GO:glycolytic process; GO:phosphopyruvate hydratase complex	ENO1	Glyma.19G068500.1
Glyma.19G020100.1	1844.27	4074.28	888.548	0.218087	-2.19702	2.60497e-32	3.2989e-29	4.52301	6.02072	6.68765	4.77876	5.67874	6.3297	5.55668	23.323	27.5925	31.4227	5.65361	27.4461	Glyma.19G020100.1	831	1199	1	membrane/transporter	Eukaryotic porin	voltage dependent anion channel 1	GO:transmembrane transport; GO:mitochondrial outer membrane	ATVDAC1,VDAC1	Glyma.19G020100.1
Glyma.06G269000.1	379.274	744.791	222.623	0.298907	-1.74223	7.47112e-17	2.48982e-14	9.56225	1.76175	3.11408	1.69445	1.9366	2.47832	1.82113	10.4551	10.7644	11.5374	3.19551	10.919	Glyma.06G269000.1	495	552	1	oxidation/reduction	Glutaredoxin	Glutaredoxin family protein	GO:electron carrier activity; GO:protein disulfide oxidoreductase activity; GO:cell redox homeostasis	No Hit	Glyma.06G269000.1
Glyma.14G143600.1	169.135	279.624	121.782	0.435523	-1.19918	1.80333e-06	0.000114186	5.89395	1.14174	3.85203	3.11466	2.84782	4.08047	3.22517	7.79651	8.38444	8.67699	3.45084	8.28598	Glyma.14G143600.1	273	273	1	oxidation/reduction	Glutathione S-transferase, C-terminal domain	glutathione S-transferase TAU 8	None	ATGSTU8,GSTU8	Glyma.14G143600.1
Glyma.14G161500.1	487.795	819.506	345.634	0.421759	-1.24551	6.33771e-09	7.61273e-07	19.3413	3.67174	7.06829	9.4831	8.53094	6.45118	6.52899	25.4291	20.5647	18.6499	8.72508	21.5479	Glyma.14G161500.1	309	309	1	oxidation/reduction	Glutathione S-transferase, C-terminal domain	glutathione S-transferase TAU 22	None	ATGSTU22,GSTU22	Glyma.14G161500.1
Glyma.15G225800.1	487.028	819.372	344.594	0.420559	-1.24962	5.64797e-09	6.87742e-07	22.7352	4.347	8.32947	11.2271	10.0998	7.63761	7.70316	30.1057	24.4232	21.9905	10.2971	25.5065	Glyma.15G225800.1	222	261	1	oxidation/reduction	Glutathione S-transferase, C-terminal domain	glutathione S-transferase TAU 22	None	ATGSTU22,GSTU22	Glyma.15G225800.1
Glyma.16G052000.1	2976.5	5438.65	1921.29	0.353266	-1.50117	4.15747e-17	1.41749e-14	24.5135	6.45912	10.2353	4.37578	1.82641	9.63498	4.98147	29.2145	31.7225	16.2031	8.86094	25.7134	Glyma.16G052000.1	1146	1716	2	lipid metabolism	Glycerophosphoryl diester phosphodiesterase family	PLC-like phosphodiesterases superfamily protein	GO:glycerophosphodiester phosphodiesterase activity; GO:glycerol metabolic process	No Hit	Glyma.16G052000.1
Glyma.19G098500.1	3735.76	7629.5	2067.02	0.270925	-1.88404	1.18093e-25	8.05273e-23	37.1118	4.6466	15.4982	7.04322	1.74527	8.57162	7.30266	56.3827	50.2358	25.8132	11.7028	44.1439	Glyma.19G098500.1	1323	1406	1	stress/senescence	Glycerophosphoryl diester phosphodiesterase family	senescence-related gene 3	GO:glycerophosphodiester phosphodiesterase activity; GO:glycerol metabolic process	SRG3	Glyma.19G098500.1
Glyma.19G209500.1	1138.32	1874.09	822.988	0.439141	-1.18724	5.73604e-09	6.93771e-07	7.35044	2.52081	3.336	6.9697	4.68402	2.78999	2.79871	15.3603	9.89	6.11144	4.34995	10.4539	Glyma.19G209500.1	885	1464	1	heavy metal	Heavy-metal-associated domain	Heavy metal transport/detoxification superfamily protein	GO:metal ion binding; GO:metal ion transport	No Hit	Glyma.19G209500.1
Glyma.06G190200.1	723.808	1583.78	355.251	0.224306	-2.15646	2.84367e-26	2.00066e-23	3.09255	0.818668	1.11471	2.15137	1.30259	2.23296	0.93134	9.66969	7.13895	6.4753	1.66346	7.76131	Glyma.06G190200.1	981	1660	1	transcription factor	Homeobox associated leucine zipper; Homeobox domain	homeobox 1	GO:sequence-specific DNA binding transcription factor activity; GO:sequence-specific DNA binding; GO:regulation of transcription, DNA-templated; GO:DNA binding; GO:nucleus	ATHB-1,ATHB1,HAT5,HB-1,HD-ZIP-1	Glyma.06G190200.1
Glyma.02G093200.1	2624.61	8061.53	294.503	0.036532	-4.7747	5.08e-127	4.50327e-122	0.587677	0.367206	0.530474	2.33578	1.69386	1.39702	0.293521	37.5383	35.6979	17.2417	1.02936	30.1593	Glyma.02G093200.1	1683	2173	1	stress/senescence	Hsp70 protein	heat shock protein 70	None	ATHSP70,HSP70	Glyma.02G093200.1
Glyma.16G148800.1	2720.61	4234.01	2072.01	0.489374	-1.03099	2.80048e-07	2.25072e-05	10.041	3.04302	4.50264	9.12809	5.03987	5.10139	6.00988	16.7999	12.2362	10.512	6.12369	13.1827	Glyma.16G148800.1	2358	2614	1	membrane/transporter	K+ potassium transporter	K+ uptake transporter 3	GO:potassium ion transmembrane transporter activity; GO:potassium ion transmembrane transport; GO:membrane	ATKT4,ATKUP3,KUP3	Glyma.16G148800.1
Glyma.01G118300.1	696.162	1173.97	491.389	0.418572	-1.25645	1.7996e-09	2.42445e-07	3.95954	1.24257	1.41767	2.10661	1.80917	2.3292	2.147	5.94014	4.54461	5.61068	2.14454	5.36514	Glyma.01G118300.1	1248	1776	2	signaling/kinases	Leucine Rich Repeat	Leucine-rich repeat transmembrane protein kinase	GO:protein binding	No Hit	Glyma.01G118300.1
Glyma.02G198800.1	353.085	600.676	246.974	0.411161	-1.28223	2.31818e-09	3.05803e-07	13.4117	3.71472	6.96037	6.0928	4.99222	5.24278	5.67449	13.8293	16.612	19.3899	6.58415	16.6104	Glyma.02G198800.1	273	292	1	ribosomal protein	Mitochondrial ribosomal protein L51 / S25 / CI-B8 domain	NADH-ubiquinone oxidoreductase B8 subunit, putative	None	No Hit	Glyma.02G198800.1
Glyma.03G068900.1	305.745	665.18	151.702	0.228062	-2.1325	1.08985e-24	6.85188e-22	0.67948	3.57059	1.83559	1.56611	1.56837	2.01856	1.39959	7.89937	8.00763	9.35884	1.80547	8.42195	Glyma.03G068900.1	222	639	3	cell division/cycle	Mitotic-spindle organizing gamma-tubulin ring associated	AtGCP3 interacting protein 1	None	ATGIP1,GIP1	Glyma.03G068900.1
Glyma.01G000200.1	1161.51	2090.08	763.549	0.365321	-1.45276	1.79688e-12	4.02243e-10	18.6629	1.4065	1.15036	5.68411	2.97887	5.68611	4.9776	23.6058	12.9389	12.4073	5.79235	16.3173	Glyma.01G000200.1	285	1046	1	unknown	None	None	None	No Hit	Glyma.01G000200.1
Glyma.02G111200.1	6213.36	9760.71	4693.07	0.480813	-1.05645	7.76931e-08	7.23451e-06	114.252	23.137	39.4833	54.0486	38.1276	42.9733	47.0152	144.255	86.9764	102.793	51.2911	111.342	Glyma.02G111200.1	147	714	1	unknown	None	None	None	No Hit	Glyma.02G111200.1
Glyma.03G065900.1	8064.23	12721.8	6068.13	0.476987	-1.06798	4.09162e-08	4.04359e-06	82.1279	22.3484	44.9999	48.233	40.9148	70.0984	53.1824	115.059	115.342	110.799	51.7007	113.733	Glyma.03G065900.1	906	906	1	oxidation/reduction	None	Haloacid dehalogenase-like hydrolase (HAD) superfamily protein	None	No Hit	Glyma.03G065900.1
Glyma.04G110000.1	10869.8	17355.5	8090.14	0.466142	-1.10116	5.82391e-09	7.03368e-07	77.2899	26.8936	47.2497	41.9789	36.1907	60.1444	47.1209	107.346	111.493	105.689	48.124	108.176	Glyma.04G110000.1	918	1299	1	oxidation/reduction	None	Haloacid dehalogenase-like hydrolase (HAD) superfamily protein	None	No Hit	Glyma.04G110000.1
Glyma.05G081200.1	7385.3	12232.1	5308.11	0.433951	-1.2044	7.35697e-13	1.73913e-10	57.0246	62.0866	36.3966	18.7786	20.603	24.5747	23.9025	68.0262	75.9199	105.877	34.7667	83.2745	Glyma.05G081200.1	1155	1186	1	unknown	None	None	None	No Hit	Glyma.05G081200.1
Glyma.06G119600.1	54.0823	119.413	26.0834	0.21843	-2.19476	2.11723e-10	3.42494e-08	3.88334	0.510377	0.236528	1.10926	0.674874	0.87621	1.17575	7.97005	4.94181	4.17853	1.20948	5.6968	Glyma.06G119600.1	171	171	1	unknown	None	None	None	No Hit	Glyma.06G119600.1
Glyma.08G047600.1	593.068	962.894	434.572	0.451318	-1.14778	4.43901e-08	4.33375e-06	5.15259	1.56919	1.62731	2.84304	1.98006	1.7339	1.43997	6.83904	4.69985	4.63113	2.33515	5.39001	Glyma.08G047600.1	393	1454	1	transcription factor	None	TRF-like 5	None	TRFL5	Glyma.08G047600.1
Glyma.08G320400.1	834.621	1482.82	556.821	0.375515	-1.41306	1.21163e-12	2.76823e-10	9.54654	2.4044	5.23655	3.37315	2.90861	4.96875	4.43912	14.6108	10.727	13.7914	4.69673	13.0431	Glyma.08G320400.1	318	923	2	unknown	None	None	None	No Hit	Glyma.08G320400.1
Glyma.09G073000.1	722.959	1114.15	555.308	0.498416	-1.00458	6.41798e-08	6.04607e-06	14.1182	11.247	11.5019	8.5848	7.11149	4.00366	6.1529	22.5569	19.3657	14.6595	8.95999	18.8607	Glyma.09G073000.1	267	480	1	unknown	None	None	None	No Hit	Glyma.09G073000.1
Glyma.10G125700.1	1087.43	1939.34	722.33	0.372463	-1.42483	4.25846e-13	1.03994e-10	15.9292	3.55441	2.89156	2.50157	3.64432	3.42865	3.25965	17.5194	9.24546	14.7906	5.02991	13.8518	Glyma.10G125700.1	1140	1140	1	protein metabolism	None	Class II aaRS and biotin synthetases superfamily protein	None	No Hit	Glyma.10G125700.1
Glyma.11G067900.1	893.036	1956.14	437.418	0.223612	-2.16093	2.4615e-27	1.77402e-24	7.8897	1.77628	3.33394	4.98769	2.5713	4.97642	6.55657	23.5833	18.8964	22.1301	4.58456	21.5366	Glyma.11G067900.1	345	737	2	unknown	None	None	None	No Hit	Glyma.11G067900.1
Glyma.13G011600.1	1733.75	3605.74	931.467	0.258329	-1.95272	5.85018e-28	4.43249e-25	66.9868	48.1267	30.626	13.5392	13.2725	20.4012	17.6317	90.4985	94.9349	173.71	30.0834	119.715	Glyma.13G011600.1	243	243	1	rDNA gene	None	None	None	No Hit	Glyma.13G011600.1
Glyma.13G011700.1	336.131	835.302	122.201	0.146295	-2.77304	7.94649e-40	1.38124e-36	4.16916	0.96202	0.509741	0.188418	0.399926	0.48255	0.406556	5.40949	7.33165	8.05427	1.01691	6.9318	Glyma.13G011700.1	972	972	1	rDNA gene	None	None	None	No Hit	Glyma.13G011700.1
Glyma.13G011800.1	14003.3	29003.6	7574.55	0.261159	-1.937	1.05541e-30	1.15504e-27	442.345	331.271	179.805	69.5082	65.1989	95.9274	65.7275	522.324	686.408	885.534	178.54	698.088	Glyma.13G011800.1	132	335	1	rDNA gene	None	None	None	No Hit	Glyma.13G011800.1
Glyma.13G013200.1	2481.82	4692.72	1534.29	0.326951	-1.61285	5.17918e-20	2.21797e-17	10.5663	6.52888	3.65199	2.01413	1.56602	2.73135	2.40985	12.2153	10.1661	17.2574	4.20979	13.2129	Glyma.13G013200.1	2874	2874	1	rDNA gene	None	None	None	No Hit	Glyma.13G013200.1
Glyma.13G013600.1	41856.1	71615.3	29102.2	0.406368	-1.29914	1.47699e-14	4.09157e-12	450.267	417.915	240.072	105.563	119.311	165.728	141.28	473.278	382.107	933.403	234.305	596.263	Glyma.13G013600.1	474	970	1	rDNA gene	None	None	None	No Hit	Glyma.13G013600.1
Glyma.13G013900.1	4675.58	8168.39	3178.66	0.389142	-1.36163	1.49325e-15	4.54887e-13	80.3796	79.9061	37.0576	25.68	24.1094	39.4152	25.9201	75.7913	121.581	157.935	44.6383	118.436	Glyma.13G013900.1	555	555	1	rDNA gene	None	None	None	No Hit	Glyma.13G013900.1
Glyma.13G014100.1	33205	52081	25115.3	0.482236	-1.05219	3.87035e-11	7.05957e-09	962.186	1135.79	580.466	242.847	252.405	318.621	247.731	1032.35	936.464	1474.35	534.292	1147.72	Glyma.13G014100.1	300	367	1	rDNA gene	None	None	None	No Hit	Glyma.13G014100.1
Glyma.13G014200.1	4675.58	8168.39	3178.66	0.389142	-1.36163	1.49325e-15	4.54887e-13	80.3796	79.9061	37.0576	25.68	24.1094	39.4152	25.9201	75.7913	121.581	157.935	44.6383	118.436	Glyma.13G014200.1	555	555	1	rDNA gene	None	None	None	No Hit	Glyma.13G014200.1
Glyma.13G014700.1	32305.4	53308.8	23303.9	0.43715	-1.1938	2.85364e-12	6.185e-10	381.63	246.287	158.589	81.5194	90.7439	115.71	89.0565	396.557	329.469	450.972	166.219	392.333	Glyma.13G014700.1	1101	1101	1	rDNA gene	None	None	None	No Hit	Glyma.13G014700.1
Glyma.13G015400.1	18968.1	32625.6	13114.9	0.401982	-1.3148	6.39968e-15	1.82415e-12	187.208	166.719	96.8346	48.7106	53.7864	66.0121	62.4946	219.71	223.372	309.652	97.395	250.912	Glyma.13G015400.1	594	1051	1	rDNA gene	None	None	None	No Hit	Glyma.13G015400.1
Glyma.13G015600.1	3278.11	5739.04	2223.42	0.387419	-1.36803	2.32151e-15	6.97611e-13	141.064	133.336	77.7094	44.3321	49.7157	59.1727	55.2381	166.582	207.227	269.243	80.0811	214.351	Glyma.13G015600.1	216	216	1	rDNA gene	None	None	None	No Hit	Glyma.13G015600.1
Glyma.13G016400.1	3854.45	7006.6	2503.52	0.35731	-1.48475	1.36714e-17	4.80926e-15	16.8679	11.9352	7.10356	3.50239	3.2292	5.27962	4.55051	20.3968	16.0994	28.4006	7.49548	21.6322	Glyma.13G016400.1	2622	2622	1	rDNA gene	None	None	None	No Hit	Glyma.13G016400.1
Glyma.13G018800.1	1808.05	3330.63	1155.52	0.346936	-1.52726	1.03629e-17	3.74022e-15	8.48699	5.23249	3.3548	1.7376	1.35369	2.42232	2.16803	10.5103	7.78492	13.1981	3.53656	10.4978	Glyma.13G018800.1	2571	2571	1	rDNA gene	None	None	None	No Hit	Glyma.13G018800.1
Glyma.13G019900.1	4675.58	8168.39	3178.66	0.389142	-1.36163	1.49325e-15	4.54887e-13	80.3796	79.9061	37.0576	25.68	24.1094	39.4152	25.9201	75.7913	121.581	157.935	44.6383	118.436	Glyma.13G019900.1	555	555	1	rDNA gene	None	None	None	No Hit	Glyma.13G019900.1
Glyma.13G020800.1	23399.7	43945.3	14594.5	0.332106	-1.59028	1.02322e-20	4.67551e-18	234.985	176.677	95.4538	51.2946	47.7841	71.6046	61.8392	271.531	287.819	422.915	105.663	327.422	Glyma.13G020800.1	357	1084	1	rDNA gene	None	None	None	No Hit	Glyma.13G020800.1
Glyma.13G021800.1	8039.75	17446.2	4008.44	0.229761	-2.1218	3.89804e-34	5.31615e-31	323.598	159.772	76.0923	44.7505	31.2896	64.0256	52.078	382.968	426.815	612.883	107.372	474.222	Glyma.13G021800.1	297	297	1	rDNA gene	None	None	None	No Hit	Glyma.13G021800.1
Glyma.13G022000.1	1858.38	3418.55	1189.74	0.348025	-1.52274	1.26948e-17	4.4835e-15	8.2241	5.01719	3.24487	1.69975	1.31201	2.33815	2.11584	10.0702	7.52459	12.7769	3.4217	10.1239	Glyma.13G022000.1	2736	2736	1	rDNA gene	None	None	None	No Hit	Glyma.13G022000.1
Glyma.13G022500.1	1899.72	3496.46	1215.41	0.347611	-1.52446	1.09609e-17	3.93383e-15	8.76909	5.43246	3.48729	1.81017	1.40976	2.57267	2.27893	10.7476	8.07538	13.886	3.68005	10.903	Glyma.13G022500.1	2598	2598	1	rDNA gene	None	None	None	No Hit	Glyma.13G022500.1
Glyma.13G022600.1	2558.93	4837.79	1582.27	0.327064	-1.61235	7.17981e-20	3.05994e-17	41.4707	24.7865	14.2475	8.24331	6.57398	10.7449	9.86987	50.8457	40.6835	64.5774	16.5624	52.0355	Glyma.13G022600.1	753	753	1	rDNA gene	None	None	None	No Hit	Glyma.13G022600.1
Glyma.13G023200.1	1235.06	2015.26	900.693	0.446935	-1.16186	6.63698e-12	1.37144e-09	28.9581	48.7986	26.783	15.7542	15.0214	19.5433	19.3324	32.204	75.9359	65.8632	24.8844	58.001	Glyma.13G023200.1	279	279	1	rDNA gene	None	None	None	No Hit	Glyma.13G023200.1
Glyma.13G023600.1	56176.3	87438.5	42778.3	0.489239	-1.03139	2.55946e-10	4.08072e-08	177.35	228.329	119.612	57.0518	61.5016	82.5139	69.5799	194.206	177.552	353.219	113.705	241.659	Glyma.13G023600.1	2922	2922	1	rDNA gene	None	None	None	No Hit	Glyma.13G023600.1
Glyma.13G024100.1	72857.4	122912	51405.6	0.418232	-1.25762	6.92932e-14	1.79609e-11	256.922	265.744	150.357	80.1291	84.2729	111.283	101.529	308.771	321.306	487.443	150.034	372.507	Glyma.13G024100.1	810	2665	1	rDNA gene	None	None	None	No Hit	Glyma.13G024100.1
Glyma.13G024200.1	5214.39	9733.03	3277.84	0.336774	-1.57015	1.58982e-19	6.58564e-17	120.405	106.471	65.9393	37.3414	43.5776	50.9608	47.5395	146.557	192.436	283.482	67.4621	207.491	Glyma.13G024200.1	378	378	1	rDNA gene	None	None	None	No Hit	Glyma.13G024200.1
Glyma.14G108200.1	249.825	388.457	190.411	0.490173	-1.02864	1.63663e-05	0.000760788	8.0242	1.68387	4.50372	4.43571	4.04925	3.20106	3.8051	12.1358	7.18931	7.96748	4.24327	9.09751	Glyma.14G108200.1	348	348	1	unknown	None	None	None	No Hit	Glyma.14G108200.1
Glyma.14G124100.1	168.691	272.478	124.211	0.455856	-1.13335	7.31614e-06	0.000381998	5.12252	1.37357	1.94234	3.30735	2.09325	2.42911	2.78097	6.55916	6.69152	5.46296	2.7213	6.23788	Glyma.14G124100.1	354	354	1	lipid metabolism	None	digalactosyl diacylglycerol deficient 2	None	DGD2	Glyma.14G124100.1
Glyma.14G159500.1	261.616	540.399	142.138	0.263025	-1.92673	3.64115e-16	1.16526e-13	3.52053	0.0486389	0.118341	2.19444	0.805637	2.05853	1.37936	5.63408	6.54145	4.88822	1.4465	5.68792	Glyma.14G159500.1	366	769	1	unknown	None	None	None	No Hit	Glyma.14G159500.1
Glyma.15G083900.1	646.342	1057.88	469.967	0.444252	-1.17055	1.65877e-08	1.79981e-06	7.92818	1.56821	1.12965	3.28062	2.89932	1.8729	1.55989	8.28138	8.49936	3.36756	2.89125	6.7161	Glyma.15G083900.1	873	1280	1	transcription factor	None	transcription factor-related	GO:sequence-specific DNA binding; GO:transcription, DNA-templated	No Hit	Glyma.15G083900.1
Glyma.15G187100.1	182.331	291.277	135.64	0.465673	-1.10261	1.71582e-05	0.000788912	4.38573	0.900935	1.39064	3.06457	2.10957	2.68777	2.58568	4.88297	5.78535	5.79328	2.44641	5.4872	Glyma.15G187100.1	429	429	1	protein metabolism	None	ARM repeat superfamily protein	None	No Hit	Glyma.15G187100.1
Glyma.15G194700.1	141.94	263.627	89.7889	0.340591	-1.55389	4.19207e-09	5.21876e-07	3.98292	0.437466	0.620887	2.33327	1.56287	3.06673	2.25013	4.79679	8.63844	5.20046	2.03632	6.21189	Glyma.15G194700.1	342	342	1	cell division/cycle	None	structural maintenance of chromosome 3	None	ATCAP-C,ATSMC3,ATSMC4,SMC3	Glyma.15G194700.1
Glyma.15G210500.1	775.796	1274.1	562.237	0.441282	-1.18023	3.31028e-09	4.22833e-07	8.18212	3.55867	4.23839	4.43234	4.29172	3.00366	2.80912	13.7023	9.39652	7.9759	4.35943	10.3583	Glyma.15G210500.1	612	1002	1	unknown	None	None	None	No Hit	Glyma.15G210500.1
Glyma.15G236600.1	114.227	178.083	86.8606	0.487753	-1.03578	0.000471491	0.0117175	5.71158	0.63128	1.66393	3.89136	2.35779	2.85865	2.80824	7.63189	5.33438	5.37437	2.84612	6.11355	Glyma.15G236600.1	207	237	1	transcription related	None	nuclear RNA polymerase C2	None	NRPC2	Glyma.15G236600.1
Glyma.16G110000.1	2681.38	4146.01	2053.67	0.495337	-1.01352	8.09722e-09	9.4571e-07	134.505	95.1878	72.8588	40.7082	65.7032	46.0174	55.1462	134.068	164.677	160.12	72.8753	152.955	Glyma.16G110000.1	219	219	1	unknown	None	None	None	No Hit	Glyma.16G110000.1
Glyma.16G113800.1	175.551	365.14	94.2991	0.258254	-1.95314	8.02297e-16	2.50687e-13	7.70268	1.03117	0.886981	1.32783	0.928587	0.816344	0.660271	9.4249	5.21975	7.70822	1.90769	7.45096	Glyma.16G113800.1	399	399	1	membrane/transporter	None	Glucose-6-phosphate/phosphate translocator-related	None	APE2,TPT	Glyma.16G113800.1
Glyma.17G046700.1	386.276	662.641	267.834	0.404192	-1.30689	7.78147e-11	1.37685e-08	3.48976	2.00776	3.55272	1.18589	1.15595	2.4209	2.49832	5.47592	6.59399	6.02613	2.33019	6.03201	Glyma.17G046700.1	486	888	1	unknown	None	None	None	No Hit	Glyma.17G046700.1
Glyma.18G091900.1	906.696	1604.07	607.82	0.378923	-1.40002	5.99871e-13	1.43721e-10	8.72313	3.83111	5.70536	4.16678	3.34908	5.12645	4.41653	14.5648	12.5598	14.6435	5.04549	13.9227	Glyma.18G091900.1	315	934	1	unknown	None	None	None	No Hit	Glyma.18G091900.1
Glyma.20G027200.1	363.921	581.621	270.621	0.465287	-1.10381	3.86175e-07	2.99242e-05	4.35873	1.49362	2.29519	2.4827	2.04505	2.76021	3.01618	5.42113	6.76301	5.60215	2.63595	5.92877	Glyma.20G027200.1	378	793	1	hormone related	None	nodulin-related protein 1	None	ATNRP1,NRP1	Glyma.20G027200.1
Glyma.20G077700.1	1769.92	3253.82	1133.96	0.3485	-1.52077	3.86327e-15	1.14156e-12	10.8926	4.92149	6.53832	16.0897	11.5464	12.8248	13.0838	16.3091	53.4316	28.3121	10.8424	32.6843	Glyma.20G077700.1	798	798	1	unknown	None	None	None	No Hit	Glyma.20G077700.1
Glyma.U007400.1	16477.4	39971.7	6408.38	0.160323	-2.64095	4.2424e-50	1.0745e-46	657.714	143.518	88.027	26.7809	21.0898	46.0534	34.202	649.05	589.742	1448	145.341	895.597	Glyma.U007400.1	360	360	1	unknown	None	None	None	No Hit	Glyma.U007400.1
Glyma.U037200.1	9796.76	16660.2	6855.27	0.411475	-1.28112	2.33967e-11	4.39417e-09	81.4954	18.4914	36.5671	40.8496	33.985	58.1355	44.0464	114.389	115.956	110.953	44.7958	113.766	Glyma.U037200.1	918	1186	2	oxidation/reduction	None	Haloacid dehalogenase-like hydrolase (HAD) superfamily protein	None	No Hit	Glyma.U037200.1
Glyma.18G040900.1	1738.5	2845.68	1264	0.444181	-1.17078	4.99719e-09	6.13554e-07	21.2485	3.48685	7.12555	9.65775	9.37622	5.99303	6.70962	26.9025	18.9763	18.034	9.08536	21.3042	Glyma.18G040900.1	600	1087	1	oxidation/reduction	NUDIX domain	nudix hydrolase homolog 17	GO:hydrolase activity	atnudt17,NUDT17	Glyma.18G040900.1
Glyma.07G169900.1	286.201	591.538	155.342	0.262608	-1.92902	2.75938e-18	1.03649e-15	16.6759	2.05654	2.3281	2.76467	1.39845	2.44011	2.40625	20.7863	12.2789	16.5741	4.29572	16.5465	Glyma.07G169900.1	291	291	1	protein metabolism	Papain family cysteine protease	Cysteine proteinases superfamily protein	GO:cysteine-type peptidase activity; GO:proteolysis	No Hit	Glyma.07G169900.1
Glyma.03G192600.1	1412.63	2456.96	965.064	0.392788	-1.34818	1.01235e-10	1.74595e-08	5.32844	0.694284	0.634453	4.75298	2.18898	4.29952	2.62904	8.79883	8.9241	5.72902	2.93253	7.81732	Glyma.03G192600.1	2427	2550	1	membrane/transporter	Plant PDR ABC transporter associated; ABC transporter; ABC-2 type transporter	pleiotropic drug resistance 6	GO:ATP binding; GO:ATPase activity; GO:membrane	ATPDR6,PDR6	Glyma.03G192600.1
Glyma.04G242300.1	432.492	708.285	314.295	0.443741	-1.17221	2.09687e-08	2.2288e-06	11.5325	5.62966	4.44623	6.43256	6.38977	3.37272	2.7043	17.3229	13.764	9.78631	5.78681	13.6244	Glyma.04G242300.1	423	423	1	oxidation/reduction	Plastocyanin-like domain	plantacyanin	GO:copper ion binding; GO:electron carrier activity	ARPN	Glyma.04G242300.1
Glyma.10G166600.1	1500.29	2578.65	1038.14	0.402592	-1.31261	1.5295e-12	3.44127e-10	15.8756	5.99088	5.74358	4.52704	2.53682	5.24471	5.49333	18.6394	15.9123	15.3973	6.48742	16.6497	Glyma.10G166600.1	825	1257	1	growth/development	Protein kinase domain	phosphoenolpyruvate carboxylase kinase 1	GO:protein kinase activity; GO:ATP binding; GO:protein phosphorylation	ATPPCK1,PPCK1	Glyma.10G166600.1
Glyma.17G150700.1	191.869	302.188	144.59	0.478475	-1.06348	3.13045e-05	0.00132145	10.6319	2.86817	4.22503	6.04947	4.56253	3.85361	4.75209	17.9316	6.40402	10.5013	5.27754	11.6123	Glyma.17G150700.1	213	213	1	unknown	Protein of unknown function (DUF2775)	None	None	No Hit	Glyma.17G150700.1
Glyma.12G226100.1	304.638	500.022	220.902	0.441784	-1.17859	1.37378e-07	1.19746e-05	4.27808	1.51551	1.62191	2.24584	1.62883	1.9429	1.84181	5.94591	4.76949	4.55486	2.15355	5.09009	Glyma.12G226100.1	798	798	1	signaling/kinases	Protein phosphatase 2C	Protein phosphatase 2C family protein	GO:catalytic activity	No Hit	Glyma.12G226100.1
Glyma.07G011900.1	317.378	770.217	123.304	0.16009	-2.64305	1.87617e-36	2.86754e-33	2.37287	0.410897	1.58053	0.776027	0.0800698	0.509131	0.678923	7.10575	7.5311	3.03498	0.915493	5.89061	Glyma.07G011900.1	819	1062	1	oxidation/reduction	Putative Phosphatase	Pyridoxal phosphate phosphatase-related protein	GO:phosphatase activity	No Hit	Glyma.07G011900.1
Glyma.08G195000.1	801.851	1768.06	387.762	0.219316	-2.18892	3.13074e-32	3.90889e-29	3.7891	1.34336	4.62142	1.34501	0.671548	1.50933	1.59162	11.1914	13.6265	5.46398	2.12448	10.094	Glyma.08G195000.1	789	1420	1	oxidation/reduction	Putative Phosphatase	Pyridoxal phosphate phosphatase-related protein	GO:phosphatase activity	No Hit	Glyma.08G195000.1
Glyma.08G195100.1	972.748	2303.91	402.249	0.174594	-2.51792	1.37469e-42	2.53879e-39	5.80312	0.90389	5.82472	1.71122	0.263249	1.41172	1.51878	16.9251	20.4757	6.78126	2.49096	14.7273	Glyma.08G195100.1	819	1269	1	oxidation/reduction	Putative Phosphatase	Pyridoxal phosphate phosphatase-related protein	GO:phosphatase activity	No Hit	Glyma.08G195100.1
Glyma.15G186400.1	1178.31	1912.52	863.648	0.451577	-1.14696	2.12621e-08	2.25727e-06	5.07366	0.927591	1.69362	3.11692	1.83074	2.12757	3.12653	6.6314	5.56229	5.57383	2.55666	5.92251	Glyma.15G186400.1	1518	2621	4	lipid metabolism	Saposin-like type B, region 2; Eukaryotic aspartyl protease; Saposin-like type B, region 1	aspartic proteinase A1	GO:aspartic-type endopeptidase activity; GO:proteolysis; GO:lipid metabolic process	APA1,ATAPA1	Glyma.15G186400.1
Glyma.09G079900.1	1090.91	1982.69	708.724	0.357456	-1.48416	1.73268e-13	4.37597e-11	5.80862	0.728817	1.51606	3.00334	1.32265	1.97381	2.93896	8.70565	6.69253	6.17933	2.47032	7.1925	Glyma.09G079900.1	1518	2241	2	lipid metabolism	Saposin-like type B, region 2; Saposin-like type B, region 1; Eukaryotic aspartyl protease	aspartic proteinase A1	GO:aspartic-type endopeptidase activity; GO:proteolysis; GO:lipid metabolic process	APA1,ATAPA1	Glyma.09G079900.1
Glyma.13G204600.1	1092.67	1702.6	831.266	0.488232	-1.03436	8.61449e-08	7.93073e-06	13.9079	6.51836	9.95339	8.05021	7.19837	6.89663	6.21877	20.6317	17.2898	16.1509	8.39195	18.0242	Glyma.13G204600.1	492	767	1	stress/senescence	Senescence regulator	Protein of unknown function, DUF584	None	No Hit	Glyma.13G204600.1
Glyma.03G070300.1	904.013	1965	449.305	0.228654	-2.12876	1.76214e-28	1.53145e-25	1.79785	1.78877	2.18423	1.89441	1.71674	1.54722	1.99305	8.6479	8.48814	8.522	1.84604	8.55268	Glyma.03G070300.1	1389	1861	1	protein metabolism	Serine carboxypeptidase	serine carboxypeptidase-like 19	GO:serine-type carboxypeptidase activity; GO:proteolysis	SCPL19,SNG2	Glyma.03G070300.1
Glyma.12G150400.1	656.96	1016.44	502.899	0.494766	-1.01518	1.70292e-06	0.000109232	4.9724	1.5509	3.47862	4.04271	3.43537	3.52627	5.22153	7.68519	7.79202	8.5063	3.74683	7.9945	Glyma.12G150400.1	1029	1029	1	oxidation/reduction	short chain dehydrogenase	protochlorophyllide oxidoreductase A	GO:oxidoreductase activity; GO:metabolic process	PORA	Glyma.12G150400.1
Glyma.18G203500.1	3991.92	6177.37	3055.3	0.494596	-1.01568	2.58405e-07	2.09004e-05	56.2534	16.6941	25.9052	37.1555	22.2603	26.6268	31.2475	83.4154	51.8955	61.3938	30.8775	65.5682	Glyma.18G203500.1	339	767	1	seed storage	Small hydrophilic plant seed protein	Stress induced protein	None	AT3,ATEM1,EM1,GEA1	Glyma.18G203500.1
Glyma.04G151500.1	812.084	1305.12	600.782	0.460327	-1.11927	8.20118e-08	7.59676e-06	3.31907	2.56113	3.16429	4.27096	3.95545	5.50651	5.20569	9.85419	8.92813	8.96827	3.99759	9.2502	Glyma.04G151500.1	684	1144	1	membrane/transporter	Snf7	SNF7 family protein	GO:protein transport	VPS24.1	Glyma.04G151500.1
Glyma.13G166800.1	1232.97	1921.13	938.042	0.488277	-1.03423	5.38832e-09	6.57931e-07	8.31254	3.4333	12.2994	5.00723	2.15047	4.21311	4.54371	14.1979	14.8522	7.7544	5.70853	12.2682	Glyma.13G166800.1	855	1271	1	signaling/kinases	SPX domain	SPX domain gene 2	None	ATSPX2,SPX2	Glyma.13G166800.1
Glyma.17G114700.1	1521.11	2414.71	1138.13	0.471334	-1.08518	7.60623e-10	1.11819e-07	9.09039	3.92079	12.0341	5.10785	1.982	4.34581	4.15971	16.1947	14.7875	7.77173	5.80581	12.918	Glyma.17G114700.1	888	1520	1	signaling/kinases	SPX domain	SPX domain gene 2	None	ATSPX2,SPX2	Glyma.17G114700.1
Glyma.01G095000.1	767.579	1255.68	558.394	0.444696	-1.16911	3.20901e-08	3.25479e-06	2.23632	0.207639	1.35485	2.15386	1.08971	3.30406	11.8714	7.8524	9.73156	5.50307	3.17397	7.69568	Glyma.01G095000.1	612	1321	1	seed storage	Trypsin and protease inhibitor	kunitz trypsin inhibitor 1	GO:endopeptidase inhibitor activity	ATKTI1,KTI1	Glyma.01G095000.1
Glyma.15G221300.1	1323.8	2147.48	970.792	0.452062	-1.14541	2.5741e-08	2.68771e-06	5.47552	0.912117	3.41133	5.75934	3.67629	4.10409	4.14876	9.94928	10.0439	7.50092	3.92678	9.16471	Glyma.15G221300.1	1506	1900	1	carbohydrate metabolism	UDP-glucoronosyl and UDP-glucosyl transferase	UDP-glucosyl transferase 73B3	GO:transferase activity, transferring hexosyl groups; GO:metabolic process	UGT73B3	Glyma.15G221300.1
Glyma.16G033700.1	1735.43	2828.07	1267.15	0.448062	-1.15823	1.10774e-08	1.25733e-06	9.10299	1.518	4.56859	8.26186	5.1521	5.03712	5.84071	14.2916	13.9683	11.4371	5.6402	13.2323	Glyma.16G033700.1	1482	1733	2	carbohydrate metabolism	UDP-glucoronosyl and UDP-glucosyl transferase	UDP-glycosyltransferase 73B4	GO:transferase activity, transferring hexosyl groups; GO:metabolic process	UGT73B4	Glyma.16G033700.1
Glyma.05G146000.1	6256.81	9629.97	4811.17	0.499604	-1.00114	1.13361e-06	7.59567e-05	23.2768	1.99567	6.80387	13.3907	6.95918	16.3674	17.9423	28.9704	23.9962	25.0599	12.3908	26.0089	Glyma.05G146000.1	2520	3005	1	growth/development	Urease alpha-subunit, N-terminal domain; Urease, gamma subunit; Urease beta subunit; Amidohydrolase family	urease	GO:urease activity; GO:nickel cation binding; GO:urea metabolic process; GO:urea catabolic process; GO:hydrolase activity	URE	Glyma.05G146000.1
Glyma.14G121900.1	82.2822	146.607	54.7143	0.373203	-1.42197	2.26252e-06	0.000139475	5.59683	0.981261	0.936258	1.39295	2.10898	1.59845	1.34805	4.86854	5.97622	5.60922	1.99468	5.48466	Glyma.14G121900.1	216	216	1	membrane/transporter	Vacuolar protein sorting-associated protein 35	VPS35 homolog A	None	VPS35A,ZIP3	Glyma.14G121900.1
Glyma.06G297900.1	506.065	791.064	383.922	0.485324	-1.04298	4.06218e-06	0.000229071	5.06811	1.27433	1.87148	9.47693	8.02019	1.52963	1.19697	8.59875	13.9604	3.93695	4.06252	8.83203	Glyma.06G297900.1	261	724	1	disease resistance	Wound-induced protein	Wound-responsive family protein	None	No Hit	Glyma.06G297900.1

## Sheet: sig in 100-200mg stage
id	baseMean	baseMeanA	baseMeanB	foldChange	log2FoldChange	pval	padj	R211_441_100.R1.PF.fastq.rpkm_RPKMs	R231_487_100.R1.fastq.rpkm_RPKMs	R232_488_100.R1.fastq.rpkm_RPKMs	R227_A4_100.R1.fastq.rpkm_RPKMs	R228_A6_100.R1.fastq.rpkm_RPKMs	R229_N5_100.R1.fastq.rpkm_RPKMs	R230_N7_100.R1.fastq.rpkm_RPKMs	R207_J2100.R1.PF.fastq.rpkm_RPKMs	R242_J3_100.R1.fastq.rpkm_RPKMs	R208_J4100.R1.PF.fastq.rpkm_RPKMs	Pos Ave RPKM	Ctrl Ave RPKM	Model	cds_Length	cDNA_Length	Splice_Count	Category	PFAM_Annotation	best_arabidopsis_TAIR10_hit_defline	Gene_Ontology_Annotation	best_arabidopsis_TAIR10_hit_symbol	Category model only for .1 splice
Glyma.08G269900.1	1285.19	2334.08	835.668	0.358028	-1.48185	4.07924e-17	1.26882e-14	36.0066	6.68968	4.11074	3.2252	4.38883	3.31659	2.42168	48.1562	13.3525	3.37767	8.59419	21.6288	Glyma.08G269900.1	180	734	1	unknown	None	None	None	No Hit	Glyma.08G269900.1
Glyma.09G164000.1	580.609	1189.44	319.681	0.268766	-1.89558	1.96317e-24	8.57286e-22	36.4471	11.5494	3.30093	3.6346	6.27403	3.05947	3.11875	65.0507	27.359	3.60007	9.62633	32.0032	Glyma.09G164000.1	252	252	1	unknown	None	None	None	No Hit	Glyma.09G164000.1
Glyma.11G218300.1	150.034	323.964	75.493	0.233029	-2.10142	4.22656e-20	1.48092e-17	9.5613	1.21234	0.136254	0.253893	0.455009	0.109383	0.198516	14.9939	3.9843	0.845496	1.70381	6.6079	Glyma.11G218300.1	246	333	1	unknown	None	None	None	No Hit	Glyma.11G218300.1
Glyma.02G084400.1	325.446	953.094	56.4545	0.0592328	-4.07746	1.70395e-85	1.25875e-81	0.429735	0.531757	0.245751	0.516803	0.562741	0.163465	0.409197	6.44388	5.70493	6.77516	0.408493	6.30799	Glyma.02G084400.1	1077	1077	1	oxidation/reduction	2OG-Fe(II) oxygenase superfamily	2-oxoglutarate (2OG) and Fe(II)-dependent oxygenase superfamily protein	GO:oxidoreductase activity; GO:oxidoreductase activity, acting on paired donors, with incorporation or reduction of molecular oxygen, 2-oxoglutarate as one donor, and incorporation of one atom each of oxygen into both donors; GO:oxidation-reduction process	No Hit	Glyma.02G084400.1
Glyma.20G106200.1	723.619	1229.57	506.784	0.412164	-1.27871	8.37408e-12	1.67193e-09	1.23993	2.82928	1.92725	1.65875	1.40363	3.35875	3.47584	3.51891	7.50234	4.22114	2.27049	5.0808	Glyma.20G106200.1	1401	1699	1	membrane/transporter	Amino acid permease	Amino acid permease family protein	GO:transport; GO:transmembrane transport; GO:membrane; GO:amino acid transmembrane transporter activity; GO:amino acid transmembrane transport	No Hit	Glyma.20G106200.1
Glyma.04G042100.1	3716.25	6391.16	2569.86	0.402096	-1.31439	1.50952e-15	4.19482e-13	8.93389	21.136	15.1135	3.27454	10.7561	14.0946	24.9681	23.7719	30.4881	44.4702	14.0395	32.9101	Glyma.04G042100.1	984	1405	1	protein metabolism	Asparaginase	N-terminal nucleophile aminohydrolases (Ntn hydrolases) superfamily protein	GO:hydrolase activity	No Hit	Glyma.04G042100.1
Glyma.06G043000.1	1915.36	3384.84	1285.59	0.379808	-1.39666	1.00188e-15	2.81056e-13	5.25065	8.83369	6.99601	3.48668	3.46258	8.66843	17.7173	13.7583	24.5387	18.3411	7.77363	18.8793	Glyma.06G043000.1	984	1269	1	protein metabolism	Asparaginase	N-terminal nucleophile aminohydrolases (Ntn hydrolases) superfamily protein	GO:hydrolase activity	No Hit	Glyma.06G043000.1
Glyma.20G210500.1	1128.86	1766.56	855.565	0.48431	-1.046	1.83658e-08	2.33185e-06	7.45604	4.18211	3.45537	5.75087	4.63141	4.12354	8.28506	9.70966	13.2099	7.47439	5.41206	10.1313	Glyma.20G210500.1	585	1219	1	transcription factor	AUX/IAA family	AUX/IAA transcriptional regulator family protein	GO:regulation of transcription, DNA-templated; GO:nucleus	ATAUX2-11,IAA4	Glyma.20G210500.1
Glyma.12G217300.1	52433.3	86279	37928.1	0.439598	-1.18574	1.05671e-11	2.09162e-09	200.426	201.851	187.541	128.08	88.3325	309.257	471.589	394.406	704.942	313.478	226.725	470.942	Glyma.12G217300.1	819	1275	3	unknown	BURP domain	BURP domain-containing protein	None	ATRD22,RD22	Glyma.12G217300.1
Glyma.15G173300.1	721.783	1246.64	496.845	0.398548	-1.32718	7.31339e-13	1.64129e-10	2.50776	2.66581	2.53287	2.70945	3.94538	1.47272	2.78415	6.05803	5.36112	7.02312	2.65973	6.14743	Glyma.15G173300.1	687	1451	4	transcription factor	CCAAT-binding transcription factor (CBF-B/NF-YA) subunit B	nuclear factor Y, subunit A3	GO:sequence-specific DNA binding transcription factor activity; GO:regulation of transcription, DNA-templated	ATHAP2C,HAP2C,NF-YA3	Glyma.15G173300.1
Glyma.12G082700.1	481.315	783.541	351.79	0.448974	-1.15529	3.34691e-09	4.7471e-07	2.73966	2.11561	1.6821	3.31835	1.27422	2.20168	5.04353	4.19589	6.96564	4.87857	2.62502	5.3467	Glyma.12G082700.1	678	1034	1	histone related	Core histone H2A/H2B/H3/H4	Histone superfamily protein	GO:DNA binding	No Hit	Glyma.12G082700.1
Glyma.11G040300.1	490.582	770.838	370.472	0.480609	-1.05706	1.94286e-07	1.9434e-05	3.48694	3.39251	2.0441	3.45369	2.86945	4.17472	8.57955	6.57428	11.1936	4.73194	4.00014	7.49993	Glyma.11G040300.1	399	714	1	oxidation/reduction	Cytochrome oxidase c subunit VIb	Cytochrome c oxidase, subunit Vib family protein	GO:cytochrome-c oxidase activity; GO:mitochondrion	No Hit	Glyma.11G040300.1
Glyma.19G020100.1	824.69	1966.47	335.355	0.170537	-2.55185	5.74729e-45	6.28988e-42	1.75035	2.36476	2.31468	2.72655	2.26368	1.73161	1.93582	11.8527	11.5201	11.5323	2.15535	11.635	Glyma.19G020100.1	831	1199	1	membrane/transporter	Eukaryotic porin	voltage dependent anion channel 1	GO:transmembrane transport; GO:mitochondrial outer membrane	ATVDAC1,VDAC1	Glyma.19G020100.1
Glyma.17G092800.1	1647.64	2943.66	1092.2	0.371036	-1.43037	4.51568e-15	1.20937e-12	7.21645	4.78409	5.15539	5.97951	5.72846	10.3678	11.4264	19.9381	21.2956	12.3433	7.23688	17.859	Glyma.17G092800.1	348	1150	2	hormone related	Gibberellin regulated protein	Gibberellin-regulated family protein	None	No Hit	Glyma.17G092800.1
Glyma.10G214200.1	28350.4	52710.8	17910.2	0.339782	-1.55732	3.37497e-18	1.0959e-15	84.0312	89.8141	61.8131	183.847	27.3301	179.028	277.047	255.533	661.521	96.2412	128.987	337.765	Glyma.10G214200.1	432	1063	5	protein metabolism	Glu-tRNAGln amidotransferase C subunit	None	GO:regulation of translational fidelity	No Hit	Glyma.10G214200.1
Glyma.02G076600.1	8615.2	16867.1	5078.68	0.3011	-1.73169	3.79495e-21	1.41946e-18	17.8241	18.27	28.909	125.935	16.2045	61.4475	75.2594	43.9587	368.342	15.8873	49.1213	142.729	Glyma.02G076600.1	462	796	1	stress/senescence	Hsp20/alpha crystallin family	HSP20-like chaperones superfamily protein	None	No Hit	Glyma.02G076600.1
Glyma.02G252800.1	4116.83	7044.36	2862.17	0.406307	-1.29936	1.70519e-11	3.27186e-09	7.89045	10.6229	18.7414	72.5247	9.50845	39.3539	57.3225	31.0627	162.566	5.22848	30.852	66.2857	Glyma.02G252800.1	462	715	1	stress/senescence	Hsp20/alpha crystallin family	HSP20-like chaperones superfamily protein	None	No Hit	Glyma.02G252800.1
Glyma.14G063700.1	4409.25	11103.7	1540.19	0.13871	-2.84986	2.32779e-57	7.11556e-54	4.93823	4.87255	8.28536	22.5338	5.48515	15.9667	56.1574	35.6009	273.434	5.58789	16.8913	104.874	Glyma.14G063700.1	474	711	1	stress/senescence	Hsp20/alpha crystallin family	HSP20-like chaperones superfamily protein	None	No Hit	Glyma.14G063700.1
Glyma.16G174400.1	19249.4	44781.6	8307	0.185501	-2.4305	7.00535e-49	1.03501e-45	239.38	29.3232	12.1949	13.5227	14.1732	11.1066	13.3095	593.676	72.5555	28.855	47.5728	231.696	Glyma.16G174400.1	1314	1314	1	signaling/kinases	Leucine Rich Repeat	Leucine-rich repeat transmembrane protein kinase family protein	GO:protein binding	No Hit	Glyma.16G174400.1
Glyma.16G174500.1	7040.89	16083.9	3165.31	0.1968	-2.3452	2.01617e-45	2.26237e-42	56.892	19.7116	4.92562	3.47298	4.80307	3.68965	5.2125	150.241	36.4408	6.01993	14.1011	64.234	Glyma.16G174500.1	1698	1698	1	disease resistance	Leucine Rich Repeat	receptor like protein 2	GO:protein binding	AtRLP2,RLP2	Glyma.16G174500.1
Glyma.06G042500.1	1358.12	2147.52	1019.81	0.474876	-1.07438	8.08662e-09	1.07314e-06	4.06413	4.41099	2.81074	3.6996	7.65039	2.48925	6.29283	6.02411	12.5032	6.9695	4.48828	8.49893	Glyma.06G042500.1	1773	1773	1	signaling/kinases	Leucine Rich Repeat; Protein kinase domain	Leucine-rich repeat protein kinase family protein	GO:protein kinase activity; GO:ATP binding; GO:protein phosphorylation; GO:protein binding	No Hit	Glyma.06G042500.1
Glyma.02G061800.1	250.289	448.648	165.279	0.368393	-1.44068	8.83256e-12	1.7595e-09	10.2356	4.51602	3.28649	3.68627	4.22504	3.15065	8.49179	12.3063	16.9612	10.5598	5.37027	13.2758	Glyma.02G061800.1	237	237	1	unknown	None	None	None	No Hit	Glyma.02G061800.1
Glyma.02G267000.1	137.734	382.53	32.8215	0.085801	-3.54286	9.36225e-47	1.16892e-43	6.97599	0.708571	0.237803	0.265869	0.331458	0.916342	1.43206	45.1726	2.03645	1.86913	1.55259	16.3594	Glyma.02G267000.1	159	159	1	unknown	None	None	None	No Hit	Glyma.02G267000.1
Glyma.02G281400.1	803.071	1513.28	498.697	0.329548	-1.60144	2.70233e-15	7.37086e-13	0.947188	1.03809	11.5338	8.62648	11.0117	0.819307	10.8922	13.4391	35.1083	1.15723	6.40982	16.5682	Glyma.02G281400.1	417	615	1	seed storage	None	Bifunctional inhibitor/lipid-transfer protein/seed storage 2S albumin superfamily protein	None	No Hit	Glyma.02G281400.1
Glyma.03G065900.1	2596.54	4271.17	1878.84	0.439888	-1.18479	5.53514e-13	1.25814e-10	22.4155	18.3937	18.2042	4.18377	14.8115	14.7079	18.0952	30.0251	23.6139	49.2558	15.8302	34.2983	Glyma.03G065900.1	906	906	1	oxidation/reduction	None	Haloacid dehalogenase-like hydrolase (HAD) superfamily protein	None	No Hit	Glyma.03G065900.1
Glyma.03G239700.1	63758.7	116371	41210.6	0.354131	-1.49765	3.77987e-16	1.09145e-13	69.6291	23.8687	50.2521	97.9518	38.5026	199.27	160.424	137.209	518.642	40.7971	91.4141	232.216	Glyma.03G239700.1	1284	3391	1	protein metabolism	None	Eukaryotic aspartyl protease family protein	GO:aspartic-type endopeptidase activity; GO:proteolysis	No Hit	Glyma.03G239700.1
Glyma.04G110000.1	3468.02	5913.59	2419.92	0.409213	-1.28907	2.53275e-15	6.92965e-13	21.7953	17.3605	16.1838	3.42243	12.5973	12.5902	15.5327	29.4746	23.358	46.335	14.2117	33.0559	Glyma.04G110000.1	918	1299	1	oxidation/reduction	None	Haloacid dehalogenase-like hydrolase (HAD) superfamily protein	None	No Hit	Glyma.04G110000.1
Glyma.05G081200.1	34967.9	79194	16013.9	0.202211	-2.30607	4.56053e-45	5.05347e-42	523.231	83.468	21.4749	21.1663	23.4237	16.6716	21.4283	1105.19	195.385	61.4589	101.552	454.012	Glyma.05G081200.1	1155	1186	1	unknown	None	None	None	No Hit	Glyma.05G081200.1
Glyma.05G175700.1	57.2556	131.245	25.5459	0.194643	-2.3611	5.50671e-16	1.57978e-13	3.15583	4.29646	0	0.0796106	0	0	0.0414977	3.19518	9.236	2.96043	1.08191	5.13053	Glyma.05G175700.1	177	177	1	unknown	None	None	None	No Hit	Glyma.05G175700.1
Glyma.06G119600.1	100.524	157.539	76.0885	0.482982	-1.04996	8.5325e-06	0.000558215	7.46642	5.05116	2.65338	1.07125	3.35165	1.02955	3.35039	6.99255	2.21683	11.1596	3.42483	6.78965	Glyma.06G119600.1	171	171	1	unknown	None	None	None	No Hit	Glyma.06G119600.1
Glyma.06G242900.1	445.713	974.558	219.065	0.224784	-2.15339	5.62519e-26	2.68095e-23	0.95484	0.58177	1.03414	0.474219	0.844581	3.08727	5.53236	4.71289	15.4658	0.91076	1.78702	7.02983	Glyma.06G242900.1	195	936	2	heavy metal	None	metallothionein 3	None	ATMT3,MT3	Glyma.06G242900.1
Glyma.08G320400.1	2143.68	3402.02	1604.4	0.471601	-1.08436	1.31708e-10	2.21547e-08	21.4925	15.3594	7.57031	7.6104	8.29355	14.5817	17.738	21.6205	27.0977	30.3937	13.2351	26.3706	Glyma.08G320400.1	318	923	2	unknown	None	None	None	No Hit	Glyma.08G320400.1
Glyma.09G093000.1	1864.85	5349.34	371.489	0.0694458	-3.84797	3.31198e-97	4.89329e-93	0.209304	0.290721	0.239674	3.74479	0.559177	0.258754	2.21557	0.547445	38.4889	0.0797754	1.074	13.0387	Glyma.09G093000.1	612	2745	4	unknown	None	None	None	No Hit	Glyma.09G093000.1
Glyma.10G214500.1	29067.7	53700	18511	0.344711	-1.53654	1.20228e-17	3.82001e-15	95.2133	101.732	72.4983	222.365	29.7908	216.257	334.491	298.713	777.647	109.433	153.192	395.264	Glyma.10G214500.1	216	925	1	unknown	None	None	None	No Hit	Glyma.10G214500.1
Glyma.10G269200.1	78.3675	134.47	54.3237	0.403985	-1.30763	2.74893e-06	0.0002108	2.65991	1.71619	1.09773	1.51517	1.7709	2.64372	4.26489	4.43055	4.20348	7.06398	2.23836	5.23267	Glyma.10G269200.1	186	186	1	unknown	None	None	None	No Hit	Glyma.10G269200.1
Glyma.13G011200.1	6003.36	13158	2937.1	0.223218	-2.16347	2.2825e-38	1.891e-35	171.198	15.5615	8.64903	8.59684	12.692	8.44709	11.523	329.099	59.1825	22.745	33.8097	137.009	Glyma.13G011200.1	261	654	1	rDNA gene	None	None	None	No Hit	Glyma.13G011200.1
Glyma.13G011500.1	4950.62	11660.1	2075.15	0.177971	-2.49029	2.04652e-50	3.2985e-47	73.2147	23.5505	5.34695	3.90628	6.08497	4.64676	6.49599	215.573	43.139	7.46974	17.6066	88.7273	Glyma.13G011500.1	891	891	1	rDNA gene	None	None	None	No Hit	Glyma.13G011500.1
Glyma.13G011600.1	9775.96	24228.1	3582.2	0.147853	-2.75776	1.02797e-62	3.64505e-59	607.543	87.2403	16.7114	14.1201	19.3837	12.916	16.7154	1700.33	274.656	53.0401	110.661	676.008	Glyma.13G011600.1	243	243	1	rDNA gene	None	None	None	No Hit	Glyma.13G011600.1
Glyma.13G011700.1	1673.96	4081.26	642.26	0.157368	-2.66779	8.75416e-56	2.09738e-52	26.6402	6.07553	0.303418	0.391419	0.474425	0.324774	0.536524	59.9459	24.1717	0.949443	4.96375	28.3557	Glyma.13G011700.1	972	972	1	rDNA gene	None	None	None	No Hit	Glyma.13G011700.1
Glyma.13G011800.1	74647.4	167617	34803.4	0.207637	-2.26786	2.20433e-44	2.32628e-41	4678.17	483.89	60.1809	50.4965	66.6836	34.3406	71.4337	8435.44	1421.71	329.292	777.885	3395.48	Glyma.13G011800.1	132	335	1	rDNA gene	None	None	None	No Hit	Glyma.13G011800.1
Glyma.13G011900.1	113665	217922	68983.5	0.316552	-1.65949	7.71997e-23	3.13923e-20	3687.13	480.837	436.82	409.914	490.996	316.338	472.209	5991.44	1295.96	363.985	899.178	2550.46	Glyma.13G011900.1	201	581	1	rDNA gene	None	None	None	No Hit	Glyma.13G011900.1
Glyma.13G012100.1	88790.7	192509	44339.8	0.230326	-2.11825	6.7429e-38	5.48384e-35	2544.43	353.627	136.841	137.404	163.881	116.701	148.43	4852	928.151	269.018	514.473	2016.39	Glyma.13G012100.1	204	649	1	rDNA gene	None	None	None	No Hit	Glyma.13G012100.1
Glyma.13G012200.1	13566.8	28686.3	7087.03	0.247053	-2.01711	7.0671e-34	4.78227e-31	195.507	42.3977	13.5404	14.7503	19.8424	11.4224	25.1372	388.573	88.1328	25.8591	46.0853	167.522	Glyma.13G012200.1	303	1165	1	rDNA gene	None	None	None	No Hit	Glyma.13G012200.1
Glyma.13G012400.1	84330.8	187400	40158.4	0.214293	-2.22234	5.54048e-41	5.11611e-38	315.395	49.4193	23.2436	24.1386	28.6618	20.7083	25.497	713.404	126.477	37.2908	69.5806	292.391	Glyma.13G012400.1	4356	4356	1	rDNA gene	None	None	None	No Hit	Glyma.13G012400.1
Glyma.13G012500.1	260053	531017	143925	0.271037	-1.88344	1.27811e-30	7.5534e-28	4937.71	464.397	224.395	198.883	254.889	151.1	242.733	7416.75	1283.46	583.247	924.873	3094.48	Glyma.13G012500.1	1170	1170	1	rDNA gene	None	None	None	No Hit	Glyma.13G012500.1
Glyma.13G012600.1	18857.7	43725.6	8200	0.187533	-2.41478	2.93231e-48	3.87971e-45	723.738	87.6267	36.9821	41.025	43.2733	33.8774	40.3209	1773.31	218.422	87.196	143.835	692.975	Glyma.13G012600.1	429	429	1	rDNA gene	None	None	None	No Hit	Glyma.13G012600.1
Glyma.13G012700.1	89134.6	185663	47765.4	0.25727	-1.95865	5.13035e-33	3.29558e-30	6703.72	465.579	234.451	235.368	293.615	176.943	256.319	10635.1	1226.53	804.478	1195.14	4222.03	Glyma.13G012700.1	300	300	1	rDNA gene	None	None	None	No Hit	Glyma.13G012700.1
Glyma.13G012800.1	19088.8	44184	8333.69	0.188613	-2.4065	6.27692e-48	8.06421e-45	414.736	49.9487	21.2716	23.7914	25.1618	19.3961	24.1739	1011.8	124.819	50.9127	82.6399	395.844	Glyma.13G012800.1	759	759	1	rDNA gene	None	None	None	No Hit	Glyma.13G012800.1
Glyma.13G012900.1	10274.6	22363.5	5093.65	0.227766	-2.13438	1.07785e-36	8.09732e-34	134.439	33.0111	16.7427	15.3721	21.0733	13.435	22.3274	337.515	79.8794	13.4569	36.6286	143.617	Glyma.13G012900.1	1056	1056	1	rDNA gene	None	None	None	No Hit	Glyma.13G012900.1
Glyma.13G013000.1	19088.8	44184	8333.69	0.188613	-2.4065	6.27692e-48	8.06421e-45	414.736	49.9487	21.2716	23.7914	25.1618	19.3961	24.1739	1011.8	124.819	50.9127	82.6399	395.844	Glyma.13G013000.1	759	759	1	rDNA gene	None	None	None	No Hit	Glyma.13G013000.1
Glyma.13G013100.1	100829	201114	57850.2	0.287649	-1.79762	2.94376e-28	1.53503e-25	3186.29	324.96	138.536	113.409	152.002	84.8338	141.255	4311.98	880.302	412.61	591.612	1868.3	Glyma.13G013100.1	735	735	1	rDNA gene	None	None	None	No Hit	Glyma.13G013100.1
Glyma.13G013200.1	13085.3	30806.3	5490.54	0.178228	-2.4882	6.01937e-52	1.16e-48	77.8649	11.084	2.33389	1.89744	2.96379	1.66027	2.6656	178.235	30.7544	9.6223	14.3528	72.8706	Glyma.13G013200.1	2874	2874	1	rDNA gene	None	None	None	No Hit	Glyma.13G013200.1
Glyma.13G013500.1	10034.6	21974.5	4917.48	0.223781	-2.15984	1.07635e-37	8.59593e-35	152.461	36.9853	17.4567	15.6237	22.3156	13.9943	23.9033	380.301	88.2907	15.2862	40.3915	161.293	Glyma.13G013500.1	924	924	1	rDNA gene	None	None	None	No Hit	Glyma.13G013500.1
Glyma.13G013600.1	243424	584960	97051.5	0.165911	-2.59151	2.1368e-56	5.74004e-53	4297.06	383.15	100.342	104.652	130.261	98.2401	137.452	10839.8	969.285	491.052	750.165	4100.05	Glyma.13G013600.1	474	970	1	rDNA gene	None	None	None	No Hit	Glyma.13G013600.1
Glyma.13G013700.1	3351.67	7093.72	1747.93	0.246406	-2.02089	2.26849e-31	1.35875e-28	234.748	50.9665	30.0084	38.8436	41.6875	31.0605	65.9115	541.266	205.584	14.6072	70.4608	253.819	Glyma.13G013700.1	189	189	1	rDNA gene	None	None	None	No Hit	Glyma.13G013700.1
Glyma.13G013800.1	89134.6	185663	47765.4	0.25727	-1.95865	5.13035e-33	3.29558e-30	6703.72	465.579	234.451	235.368	293.615	176.943	256.319	10635.1	1226.53	804.478	1195.14	4222.03	Glyma.13G013800.1	300	300	1	rDNA gene	None	None	None	No Hit	Glyma.13G013800.1
Glyma.13G013900.1	19867.7	46086.3	8631.2	0.187284	-2.4167	1.1184e-48	1.52527e-45	592.944	92.8369	26.229	24.2722	31.8348	19.8312	31.6567	1366.38	279.456	42.3453	117.086	562.727	Glyma.13G013900.1	555	555	1	rDNA gene	None	None	None	No Hit	Glyma.13G013900.1
Glyma.13G014100.1	141370	303560	71860	0.236724	-2.07872	2.68424e-37	2.12455e-34	8579.6	661.242	205.517	200.999	251.285	150.082	224.335	14101.6	1931.78	858.758	1467.58	5630.71	Glyma.13G014100.1	300	367	1	rDNA gene	None	None	None	No Hit	Glyma.13G014100.1
Glyma.13G014200.1	19867.7	46086.3	8631.2	0.187284	-2.4167	1.1184e-48	1.52527e-45	592.944	92.8369	26.229	24.2722	31.8348	19.8312	31.6567	1366.38	279.456	42.3453	117.086	562.727	Glyma.13G014200.1	555	555	1	rDNA gene	None	None	None	No Hit	Glyma.13G014200.1
Glyma.13G014400.1	68477.9	160027	29242.7	0.182737	-2.45216	2.35389e-49	3.5367e-46	370.681	29.6485	20.9653	22.0396	27.2911	21.9981	28.4737	988.238	69.5493	46.6182	74.4425	368.135	Glyma.13G014400.1	2742	2957	1	rDNA gene	None	None	None	No Hit	Glyma.13G014400.1
Glyma.13G014500.1	94701.6	210416	45109.9	0.214385	-2.22173	2.00672e-40	1.79687e-37	570.188	59.1894	47.3327	47.8192	58.8109	43.344	57.2111	1373.41	149.17	69.3436	126.271	530.64	Glyma.13G014500.1	2697	2697	1	rDNA gene	None	None	None	No Hit	Glyma.13G014500.1
Glyma.13G014600.1	5388.69	10247.9	3306.18	0.322621	-1.63209	6.20883e-22	2.41401e-19	375.153	30.0248	19.7414	32.7862	41.9615	20.2359	59.1485	539.362	96.2289	58.4885	82.7216	231.36	Glyma.13G014600.1	303	303	1	rDNA gene	None	None	None	No Hit	Glyma.13G014600.1
Glyma.13G014700.1	118763	244760	64764.6	0.264604	-1.91809	5.35799e-32	3.34485e-29	2406.63	265.396	90.6287	76.9377	101.766	57.8074	94.5054	3550.61	708.633	287.254	441.953	1515.5	Glyma.13G014700.1	1101	1101	1	rDNA gene	None	None	None	No Hit	Glyma.13G014700.1
Glyma.13G015000.1	103497	230101	49237.8	0.213984	-2.22443	1.44615e-40	1.30813e-37	623.154	67.4679	51.7152	52.4553	63.2334	46.8358	62.0825	1494.53	174.428	75.5898	138.135	581.515	Glyma.13G015000.1	2691	2691	1	rDNA gene	None	None	None	No Hit	Glyma.13G015000.1
Glyma.13G015300.1	49967.8	109357	24515.2	0.224175	-2.1573	9.52625e-39	7.96673e-36	251.812	40.7789	18.0347	17.6107	22.0965	14.2791	21.3898	528.601	109.863	25.098	55.1431	221.188	Glyma.13G015300.1	3357	3357	1	rDNA gene	None	None	None	No Hit	Glyma.13G015300.1
Glyma.13G015400.1	90787.9	205864	41469.7	0.201443	-2.31156	1.62418e-45	1.84588e-42	1564.92	231.052	57.842	51.7186	65.4887	44.6152	60.396	3212.78	585.418	200.053	296.575	1332.75	Glyma.13G015400.1	594	1051	1	rDNA gene	None	None	None	No Hit	Glyma.13G015400.1
Glyma.13G015500.1	96496.6	219536	43765.6	0.199355	-2.32659	1.60257e-44	1.7116e-41	544.533	59.8736	37.1246	38.6167	48.0854	36.3926	47.7069	1359.25	148.471	67.1151	116.047	524.944	Glyma.13G015500.1	2844	2844	1	rDNA gene	None	None	None	No Hit	Glyma.13G015500.1
Glyma.13G015600.1	16385.5	37960.3	7139.11	0.188068	-2.41068	1.00031e-48	1.45367e-45	1253.34	222.979	52.7948	53.1677	59.0456	43.1137	56.6864	2836.04	609.383	134.004	248.732	1193.14	Glyma.13G015600.1	216	216	1	rDNA gene	None	None	None	No Hit	Glyma.13G015600.1
Glyma.13G015700.1	10018.6	21759.6	4986.76	0.229176	-2.12547	2.61624e-36	1.93268e-33	69.0742	16.2417	8.68118	7.98283	10.9993	7.00846	12.121	173.911	39.4558	7.28308	18.8727	73.5499	Glyma.13G015700.1	2007	2007	1	rDNA gene	None	None	None	No Hit	Glyma.13G015700.1
Glyma.13G015800.1	32917.1	72426.1	15984.7	0.220704	-2.17982	5.31776e-39	4.48955e-36	238.766	45.3044	21.8305	22.0479	28.7599	19.3035	26.6351	558.766	115.998	26.8021	57.521	233.855	Glyma.13G015800.1	2103	2103	1	rDNA gene	None	None	None	No Hit	Glyma.13G015800.1
Glyma.13G016000.1	46226.9	103552	21658.9	0.209159	-2.25733	3.15753e-42	3.18074e-39	288.302	47.6482	20.4257	20.5826	26.4074	17.9146	24.3083	667.054	120.979	33.597	63.6555	273.877	Glyma.13G016000.1	2487	2569	1	rDNA gene	None	None	None	No Hit	Glyma.13G016000.1
Glyma.13G016100.1	4153.53	9897.08	1692.01	0.17096	-2.54827	9.05062e-51	1.48576e-47	175.586	57.7472	24.937	23.569	30.1154	15.8274	29.9633	621.812	159.516	16.2313	51.1064	265.853	Glyma.13G016100.1	252	252	1	rDNA gene	None	None	None	No Hit	Glyma.13G016100.1
Glyma.13G016300.1	19648.5	43487.9	9431.63	0.216879	-2.20504	2.60536e-41	2.43113e-38	1245.99	173.781	41.7152	37.369	48.2885	24.9973	49.9034	2381.5	413.067	99.5751	231.72	964.714	Glyma.13G016300.1	306	306	1	rDNA gene	None	None	None	No Hit	Glyma.13G016300.1
Glyma.13G016400.1	20140.6	47273.3	8512.34	0.180067	-2.4734	2.6549e-51	4.90309e-48	131.203	16.9152	4.29732	4.23753	5.53249	3.56559	5.00317	304.728	46.4299	16.6886	24.3935	122.615	Glyma.13G016400.1	2622	2622	1	rDNA gene	None	None	None	No Hit	Glyma.13G016400.1
Glyma.13G016700.1	346386	712229	189596	0.266201	-1.90941	2.73356e-31	1.62632e-28	5643.99	640.786	304.301	266.169	326.884	206.57	324.97	8922.41	1670.26	646.4	1101.95	3746.36	Glyma.13G016700.1	813	1295	1	rDNA gene	None	None	None	No Hit	Glyma.13G016700.1
Glyma.13G017100.1	40848.9	89957.6	19802.3	0.220129	-2.18358	1.96088e-39	1.68763e-36	197.573	31.3784	15.4391	15.2372	19.026	12.4749	18.0537	435.973	84.9786	20.052	44.1689	180.335	Glyma.13G017100.1	3387	3387	1	rDNA gene	None	None	None	No Hit	Glyma.13G017100.1
Glyma.13G017200.1	48247.9	104963	23941.2	0.228091	-2.13232	7.25905e-38	5.84993e-35	228.325	35.2117	16.2319	15.9033	19.9859	12.9356	19.0924	471.728	93.2567	22.6759	49.6693	195.887	Glyma.13G017200.1	3639	3639	1	rDNA gene	None	None	None	No Hit	Glyma.13G017200.1
Glyma.13G017300.1	4153.53	9897.08	1692.01	0.17096	-2.54827	9.05062e-51	1.48576e-47	175.586	57.7472	24.937	23.569	30.1154	15.8274	29.9633	621.812	159.516	16.2313	51.1064	265.853	Glyma.13G017300.1	252	252	1	rDNA gene	None	None	None	No Hit	Glyma.13G017300.1
Glyma.13G018000.1	43668.4	97589.6	20559.4	0.210672	-2.24693	2.29097e-42	2.33435e-39	218.213	33.1255	12.2518	10.8181	14.1231	8.33489	14.61	457.816	91.4068	21.5427	44.4967	190.255	Glyma.13G018000.1	3483	3483	1	rDNA gene	None	None	None	No Hit	Glyma.13G018000.1
Glyma.13G018100.1	10053.1	23708.8	4200.71	0.177179	-2.49672	4.1977e-51	7.44227e-48	309.972	59.3822	17.3754	15.1989	28.022	14.0251	21.4963	843.509	130.035	39.5305	66.4959	337.691	Glyma.13G018100.1	477	477	1	rDNA gene	None	None	None	No Hit	Glyma.13G018100.1
Glyma.13G018200.1	8451.8	17071.9	4757.48	0.278673	-1.84335	4.21049e-27	2.09689e-24	48.0287	9.919	6.62505	7.75938	8.98711	6.56923	7.30359	101.689	24.4717	4.75731	13.5989	43.6393	Glyma.13G018200.1	2655	2655	1	rDNA gene	None	None	None	No Hit	Glyma.13G018200.1
Glyma.13G018700.1	198681	474262	80574.7	0.169895	-2.55729	1.72118e-54	3.91225e-51	1215.38	105.199	41.3185	42.4851	54.3929	39.7416	54.5077	3118.58	290.995	136.8	221.86	1182.12	Glyma.13G018700.1	2727	2727	1	rDNA gene	None	None	None	No Hit	Glyma.13G018700.1
Glyma.13G018800.1	9152.26	20933.6	4103.13	0.196007	-2.35102	2.63312e-46	3.11224e-43	66.4171	7.15372	1.97951	1.72918	2.63919	1.523	2.44265	134.23	23.4896	8.52353	11.9835	55.4143	Glyma.13G018800.1	2571	2571	1	rDNA gene	None	None	None	No Hit	Glyma.13G018800.1
Glyma.13G019700.1	30766.7	65543.4	15862.3	0.242013	-2.04684	1.15898e-35	8.35286e-33	210.53	37.2028	11.504	10.0855	12.9791	7.75673	14.3004	376.429	86.6968	22.7944	43.4798	161.973	Glyma.13G019700.1	2751	2751	1	rDNA gene	None	None	None	No Hit	Glyma.13G019700.1
Glyma.13G019900.1	19867.7	46086.3	8631.2	0.187284	-2.4167	1.1184e-48	1.52527e-45	592.944	92.8369	26.229	24.2722	31.8348	19.8312	31.6567	1366.38	279.456	42.3453	117.086	562.727	Glyma.13G019900.1	555	555	1	rDNA gene	None	None	None	No Hit	Glyma.13G019900.1
Glyma.13G020000.1	10274.6	22363.5	5093.65	0.227766	-2.13438	1.07785e-36	8.09732e-34	134.439	33.0111	16.7427	15.3721	21.0733	13.435	22.3274	337.515	79.8794	13.4569	36.6286	143.617	Glyma.13G020000.1	1056	1056	1	rDNA gene	None	None	None	No Hit	Glyma.13G020000.1
Glyma.13G020100.1	29120.3	64918.9	13778	0.212234	-2.23627	2.47918e-41	2.338e-38	180.007	26.9793	12.3432	13.5926	16.6027	11.65	14.215	408.076	71.1876	21.6131	39.3414	166.959	Glyma.13G020100.1	2643	2643	1	rDNA gene	None	None	None	No Hit	Glyma.13G020100.1
Glyma.13G020300.1	8703.61	17280.5	5027.8	0.290952	-1.78115	9.0943e-26	4.2882e-23	364.371	43.0961	26.835	39.8268	47.3188	27.5855	69.6253	613.105	156.669	47.3052	88.3798	272.36	Glyma.13G020300.1	432	432	1	rDNA gene	None	None	None	No Hit	Glyma.13G020300.1
Glyma.13G020800.1	127792	294489	56350	0.191348	-2.38573	1.81462e-48	2.43728e-45	2123.86	294.883	59.7854	53.5305	80.9975	47.5469	72.902	4506.79	772.369	264.769	390.501	1847.98	Glyma.13G020800.1	357	1084	1	rDNA gene	None	None	None	No Hit	Glyma.13G020800.1
Glyma.13G020900.1	10274.6	22363.5	5093.65	0.227766	-2.13438	1.07785e-36	8.09732e-34	134.439	33.0111	16.7427	15.3721	21.0733	13.435	22.3274	337.515	79.8794	13.4569	36.6286	143.617	Glyma.13G020900.1	1056	1056	1	rDNA gene	None	None	None	No Hit	Glyma.13G020900.1
Glyma.13G021100.1	136905	301330	66436.5	0.220477	-2.1813	4.46947e-40	3.96205e-37	3117.45	457.393	174.276	176.237	204.64	150.523	187.337	6316.86	1177.31	343.528	638.265	2612.57	Glyma.13G021100.1	204	784	1	rDNA gene	None	None	None	No Hit	Glyma.13G021100.1
Glyma.13G021200.1	279637	581442	150292	0.258481	-1.95187	8.35062e-33	5.32559e-30	9279.96	688.975	333.491	323.752	387.813	255.795	359.368	14626.8	1892.5	984.562	1661.31	5834.63	Glyma.13G021200.1	210	679	1	rDNA gene	None	None	None	No Hit	Glyma.13G021200.1
Glyma.13G021500.1	25592.5	55304.2	12858.9	0.232512	-2.10462	1.84758e-36	1.37633e-33	197.761	33.3384	17.0868	18.211	22.6744	15.6597	19.3211	427.365	86.2251	23.3508	46.2931	178.98	Glyma.13G021500.1	2100	2100	1	rDNA gene	None	None	None	No Hit	Glyma.13G021500.1
Glyma.13G021600.1	253187	538039	131107	0.243675	-2.03697	1.56045e-35	1.11556e-32	6734.19	724.824	266.869	239.441	287.848	190.571	296.084	11323.3	2020.93	553.922	1248.55	4632.73	Glyma.13G021600.1	210	789	1	rDNA gene	None	None	None	No Hit	Glyma.13G021600.1
Glyma.13G021700.1	79468.4	185753	33918	0.182598	-2.45326	1.43111e-49	2.1873e-46	792.953	75.8733	44.9321	47.0762	56.4539	45.4623	57.1269	2092.91	181.354	100.559	159.983	791.608	Glyma.13G021700.1	1596	1596	1	rDNA gene	None	None	None	No Hit	Glyma.13G021700.1
Glyma.13G021800.1	51474.6	117203	23305.2	0.198845	-2.33029	1.05525e-46	1.29923e-43	3402.51	417.87	53.7496	44.6217	88.1248	41.3507	70.4584	6564.17	1080.89	412.74	588.384	2685.93	Glyma.13G021800.1	297	297	1	rDNA gene	None	None	None	No Hit	Glyma.13G021800.1
Glyma.13G022000.1	9382.66	21494.9	4191.68	0.195008	-2.3584	1.39207e-46	1.69045e-43	63.6133	6.9076	1.92646	1.66095	2.54745	1.50216	2.37051	129.601	22.6561	8.13527	11.5041	53.4643	Glyma.13G022000.1	2736	2736	1	rDNA gene	None	None	None	No Hit	Glyma.13G022000.1
Glyma.13G022100.1	4153.53	9897.08	1692.01	0.17096	-2.54827	9.05062e-51	1.48576e-47	175.586	57.7472	24.937	23.569	30.1154	15.8274	29.9633	621.812	159.516	16.2313	51.1064	265.853	Glyma.13G022100.1	252	252	1	rDNA gene	None	None	None	No Hit	Glyma.13G022100.1
Glyma.13G022200.1	30766.4	65543	15862.2	0.242012	-2.04685	1.15854e-35	8.35286e-33	208.256	36.8014	11.3799	9.97674	12.8391	7.67305	14.1461	372.365	85.7615	22.5485	43.0104	160.225	Glyma.13G022200.1	2781	2781	1	rDNA gene	None	None	None	No Hit	Glyma.13G022200.1
Glyma.13G022300.1	24207.3	53147	11804.5	0.22211	-2.17065	3.14621e-39	2.68175e-36	266.016	39.7282	16.678	17.8603	22.0304	15.4279	18.6524	549.265	108.846	31.4426	56.6277	229.851	Glyma.13G022300.1	1419	1572	1	rDNA gene	None	None	None	No Hit	Glyma.13G022300.1
Glyma.13G022500.1	9725.92	22404.1	4292.4	0.19159	-2.38391	1.41822e-47	1.79602e-44	68.571	7.57807	2.07245	1.79528	2.69798	1.58663	2.54449	142.898	24.3915	8.74501	12.4066	58.6782	Glyma.13G022500.1	2598	2598	1	rDNA gene	None	None	None	No Hit	Glyma.13G022500.1
Glyma.13G022600.1	12575.6	29365.2	5380.02	0.183211	-2.44842	2.23855e-50	3.54359e-47	286.105	43.9255	9.53048	7.55079	11.662	6.74799	10.3982	635.534	122.919	37.0893	53.7028	265.181	Glyma.13G022600.1	753	753	1	rDNA gene	None	None	None	No Hit	Glyma.13G022600.1
Glyma.13G022700.1	503.33	1242.25	186.648	0.150249	-2.73457	1.10154e-48	1.52527e-45	3.56273	1.38773	0.26679	0.184281	0.2244	0.155093	0.227858	11.3424	3.62206	0.385333	0.858411	5.11659	Glyma.13G022700.1	1644	1644	1	rDNA gene	None	None	None	No Hit	Glyma.13G022700.1
Glyma.13G023100.1	44385.7	90194.9	24753.1	0.274441	-1.86543	1.39756e-29	7.89108e-27	315.187	31.6072	17.221	17.6221	22.0409	14.0245	20.3438	499.307	83.81	35.7123	62.5781	206.276	Glyma.13G023100.1	2979	2979	1	rDNA gene	None	None	None	No Hit	Glyma.13G023100.1
Glyma.13G023200.1	5081.38	12271.7	1999.8	0.16296	-2.61741	7.68592e-56	1.89259e-52	223.347	81.7714	12.3325	15.8335	15.8908	12.011	18.4549	648.308	219.345	26.3498	54.2344	298.001	Glyma.13G023200.1	279	279	1	rDNA gene	None	None	None	No Hit	Glyma.13G023200.1
Glyma.13G023300.1	351155	698951	202100	0.289148	-1.79012	1.99764e-27	1.00616e-24	7977.14	909.968	533.109	475.916	579.115	366.161	562.343	11962.1	2414.67	901.312	1629.11	5092.68	Glyma.13G023300.1	201	935	1	rDNA gene	None	None	None	No Hit	Glyma.13G023300.1
Glyma.13G023600.1	273828	639426	117143	0.183201	-2.4485	2.68734e-50	4.17938e-47	1660.49	148.35	55.9861	55.735	68.9412	49.1229	68.1469	3861.14	431.168	168.764	300.967	1487.02	Glyma.13G023600.1	2922	2922	1	rDNA gene	None	None	None	No Hit	Glyma.13G023600.1
Glyma.13G023700.1	171066	383833	79880.7	0.208113	-2.26456	6.73653e-43	6.94388e-40	1136.02	116.718	56.8792	56.8792	68.7323	50.2514	67.4506	2446.79	327.489	114.374	221.847	962.886	Glyma.13G023700.1	2709	2709	1	rDNA gene	None	None	None	No Hit	Glyma.13G023700.1
Glyma.13G023800.1	119009	266383	55848.5	0.209655	-2.25391	8.63496e-42	8.50514e-39	693.263	76.1506	53.0752	53.8372	65.0874	47.9335	63.3874	1660.22	195.105	84.3183	150.391	646.549	Glyma.13G023800.1	2802	2802	1	rDNA gene	None	None	None	No Hit	Glyma.13G023800.1
Glyma.13G024100.1	367279	836865	166028	0.198392	-2.33357	4.15655e-46	4.84823e-43	2479.34	318.947	92.5303	91.124	113.734	78.2913	103.777	5274.78	847.715	282.633	468.249	2135.04	Glyma.13G024100.1	810	2665	1	rDNA gene	None	None	None	No Hit	Glyma.13G024100.1
Glyma.13G024200.1	29393.7	70580.5	11742.2	0.166366	-2.58757	6.53006e-56	1.65392e-52	1241.73	172.472	43.0921	44.4167	49.3209	35.2362	47.8014	3151.63	519.351	131.92	233.439	1267.63	Glyma.13G024200.1	378	378	1	rDNA gene	None	None	None	No Hit	Glyma.13G024200.1
Glyma.13G024300.1	4153.53	9897.08	1692.01	0.17096	-2.54827	9.05062e-51	1.48576e-47	175.586	57.7472	24.937	23.569	30.1154	15.8274	29.9633	621.812	159.516	16.2313	51.1064	265.853	Glyma.13G024300.1	252	252	1	rDNA gene	None	None	None	No Hit	Glyma.13G024300.1
Glyma.13G212500.1	1641.87	2745.24	1168.99	0.425824	-1.23167	4.21289e-14	1.06399e-11	7.8326	5.22888	4.00661	4.37098	4.70144	3.29547	4.6564	5.62567	7.7347	19.7726	4.87034	11.0443	Glyma.13G212500.1	540	1844	1	unknown	None	None	None	No Hit	Glyma.13G212500.1
Glyma.14G033000.1	587.762	1148.21	347.569	0.302705	-1.72402	7.73892e-17	2.36563e-14	0.136795	0.134122	9.11776	6.08935	6.49362	0.0607077	5.42487	10.8146	22.0564	0.189935	3.92246	11.0203	Glyma.14G033000.1	531	700	1	unknown	None	None	None	No Hit	Glyma.14G033000.1
Glyma.15G083900.1	1772.5	3081.48	1211.5	0.393156	-1.34682	5.23097e-15	1.39672e-12	10.7851	7.59154	4.64362	5.73551	6.86051	4.87559	10.6102	12.9078	19.3241	19.3444	7.3003	17.1921	Glyma.15G083900.1	873	1280	1	transcription factor	None	transcription factor-related	GO:sequence-specific DNA binding; GO:transcription, DNA-templated	No Hit	Glyma.15G083900.1
Glyma.18G089200.1	104.93	164.34	79.469	0.483565	-1.04822	2.23456e-05	0.00129047	2.98784	5.18729	2.07181	3.31365	2.07559	1.85727	2.04589	5.01724	4.97647	6.10668	2.79134	5.3668	Glyma.18G089200.1	219	219	1	unknown	None	None	None	No Hit	Glyma.18G089200.1
Glyma.18G091900.1	1388.15	2308.69	993.638	0.430391	-1.21628	1.10629e-12	2.42146e-10	12.3882	10.2329	5.44084	3.89239	4.81032	8.38468	11.631	15.7	16.9448	20.4313	8.11149	17.6921	Glyma.18G091900.1	315	934	1	unknown	None	None	None	No Hit	Glyma.18G091900.1
Glyma.19G236600.1	12176.4	21310.2	8261.95	0.3877	-1.36699	4.65456e-13	1.06344e-10	24.584	8.16837	21.2147	57.3606	17.1547	90.8285	74.3906	51.2392	226.33	13.0189	41.9574	96.8626	Glyma.19G236600.1	1302	1485	1	protein metabolism	None	Eukaryotic aspartyl protease family protein	GO:aspartic-type endopeptidase activity; GO:proteolysis	No Hit	Glyma.19G236600.1
Glyma.20G027200.1	433.095	691.534	322.335	0.466115	-1.10124	9.99986e-10	1.51015e-07	5.3433	6.4169	1.90722	1.27939	1.85254	2.38084	2.51011	4.53374	7.26007	6.86419	3.09862	6.21934	Glyma.20G027200.1	378	793	1	hormone related	None	nodulin-related protein 1	None	ATNRP1,NRP1	Glyma.20G027200.1
Glyma.20G078000.1	247.481	819.11	2.49734	0.00304884	-8.35752	1.26625e-172	1.12249e-167	0	0	0	0.0637605	0.00745219	0.0137348	0.0415446	0.0182788	18.5644	0	0.0180703	6.19421	Glyma.20G078000.1	459	884	1	unknown	None	None	None	No Hit	Glyma.20G078000.1
Glyma.U005800.1	144022	320574	68356.3	0.213231	-2.22951	1.09413e-41	1.05425e-38	1437.63	219.143	82.4919	84.0816	100.089	71.5669	91.6393	3057.18	575.403	147.655	298.092	1260.08	Glyma.U005800.1	258	1728	1	unknown	None	None	None	No Hit	Glyma.U005800.1
Glyma.U007200.1	9223.93	18284.3	5340.9	0.292102	-1.77545	1.33309e-25	6.2526e-23	174.286	22.0492	13.1296	19.5693	23.4688	13.4985	34.9203	295.277	77.4435	22.8992	42.9888	131.873	Glyma.U007200.1	303	944	1	unknown	None	None	None	No Hit	Glyma.U007200.1
Glyma.U007300.1	9685.34	21118.2	4785.55	0.226608	-2.14173	9.19171e-37	7.08537e-34	284.803	71.3408	37.4458	34.8878	47.5733	31.0461	51.0451	739.002	174.35	28.745	79.7345	314.032	Glyma.U007300.1	456	456	1	unknown	None	None	None	No Hit	Glyma.U007300.1
Glyma.U007400.1	132727	327064	49439.7	0.151162	-2.72583	5.34943e-63	1.97588e-59	6523.54	508.391	25.3961	22.8784	40.0937	17.6052	45.7028	16370.9	1436.92	719.843	1026.23	6175.9	Glyma.U007400.1	360	360	1	unknown	None	None	None	No Hit	Glyma.U007400.1
Glyma.U037200.1	3286.1	5728.38	2239.41	0.390932	-1.35501	7.91143e-17	2.41005e-14	23.3673	18.2468	15.5833	3.49306	12.4312	12.3821	15.3095	31.2134	24.558	49.4968	14.4019	35.0894	Glyma.U037200.1	918	1186	2	oxidation/reduction	None	Haloacid dehalogenase-like hydrolase (HAD) superfamily protein	None	No Hit	Glyma.U037200.1
Glyma.05G004300.1	1849.38	3897.22	971.736	0.249341	-2.00381	6.08917e-29	3.29138e-26	11.856	13.556	4.25607	22.1751	7.48155	7.17917	22.1583	25.1038	93.9492	14.5544	12.666	44.5358	Glyma.05G004300.1	597	597	1	lipid metabolism	Oleosin	Oleosin family protein	GO:monolayer-surrounded lipid storage body; GO:integral component of membrane	No Hit	Glyma.05G004300.1
Glyma.07G169900.1	137.117	229.144	97.6769	0.426269	-1.23016	8.17257e-09	1.08292e-06	7.67809	4.06515	1.19539	1.259	1.26774	0.855332	1.59017	5.94143	2.06256	9.37963	2.5587	5.79454	Glyma.07G169900.1	291	291	1	protein metabolism	Papain family cysteine protease	Cysteine proteinases superfamily protein	GO:cysteine-type peptidase activity; GO:proteolysis	No Hit	Glyma.07G169900.1
Glyma.07G243600.1	1384.36	2276.52	1002.01	0.440149	-1.18394	7.66605e-10	1.18187e-07	5.44556	6.89633	6.62717	8.92434	3.98458	14.2829	18.6521	9.03895	42.0144	5.26129	9.25899	18.7716	Glyma.07G243600.1	477	825	2	disease resistance	Pathogenesis-related protein Bet v I family	MLP-like protein 423	GO:defense response; GO:response to biotic stimulus	MLP423	Glyma.07G243600.1
Glyma.01G123100.1	509.118	795.704	386.295	0.485476	-1.04253	5.62848e-07	5.07286e-05	2.34161	2.25677	1.49511	6.87691	1.76861	1.97726	5.18971	3.11063	11.4558	2.48216	3.12943	5.68287	Glyma.01G123100.1	513	961	1	lipid metabolism	Phosphatidylethanolamine-binding protein	PEBP (phosphatidylethanolamine-binding protein) family protein	None	No Hit	Glyma.01G123100.1
Glyma.18G157800.1	14792.5	25555.8	10179.6	0.39833	-1.32796	4.28399e-15	1.15781e-12	208.88	106.313	99.105	87.7617	68.1531	193.216	218.777	293.776	376.091	316.972	140.315	328.946	Glyma.18G157800.1	273	550	1	heavy metal	Plant PEC family metallothionein	Plant EC metallothionein-like protein, family 15	GO:zinc ion binding	No Hit	Glyma.18G157800.1
Glyma.13G288100.1	464977	719111	356063	0.495144	-1.01408	4.29193e-09	5.96342e-07	3915.22	1987.21	1720.27	4028.81	2175.21	2851.92	5101.42	3953.06	7619.14	5784.93	3111.44	5785.71	Glyma.13G288100.1	477	881	1	seed storage	Protease inhibitor/seed storage/LTP family	None	None	No Hit	Glyma.13G288100.1
Glyma.10G166600.1	1899.71	3060.35	1402.3	0.458215	-1.1259	6.78571e-11	1.21277e-08	15.0834	8.71636	6.16039	4.59613	7.57825	6.08043	11.7393	14.0374	20.84	16.8549	8.56489	17.2441	Glyma.10G166600.1	825	1257	1	growth/development	Protein kinase domain	phosphoenolpyruvate carboxylase kinase 1	GO:protein kinase activity; GO:ATP binding; GO:protein phosphorylation	ATPPCK1,PPCK1	Glyma.10G166600.1
Glyma.10G224500.1	914.581	1444.41	687.512	0.475982	-1.07102	1.11227e-10	1.91827e-08	1.97795	1.74981	2.11053	3.16949	3.6834	2.37489	2.51901	1.30323	1.68857	12.8041	2.51215	5.26531	Glyma.10G224500.1	1227	2114	1	unknown	Protein of unknown function (DUF793)	Protein of unknown function (DUF793)	None	No Hit	Glyma.10G224500.1
Glyma.17G048900.1	816.421	1375.72	576.721	0.419214	-1.25424	2.66335e-13	6.18058e-11	2.63843	1.52132	1.60709	2.20506	2.46749	2.51595	2.65847	1.72515	3.27698	10.6791	2.23054	5.22709	Glyma.17G048900.1	1371	1981	1	signaling/kinases	Protein tyrosine kinase	Protein kinase superfamily protein	GO:protein kinase activity; GO:ATP binding; GO:protein phosphorylation	No Hit	Glyma.17G048900.1
Glyma.07G258200.1	9247.41	18672.3	5208.18	0.278926	-1.84205	3.53768e-25	1.61652e-22	9.73214	28.8653	24.6436	58.2431	8.90248	28.8731	62.0559	43.5265	234.805	19.0583	31.6165	99.1299	Glyma.07G258200.1	960	1275	2	oxidation/reduction	short chain dehydrogenase	NAD(P)-binding Rossmann-fold superfamily protein	GO:oxidoreductase activity; GO:metabolic process	No Hit	Glyma.07G258200.1
Glyma.17G203500.1	1067.4	2260.51	556.061	0.245989	-2.02334	4.13433e-30	2.3954e-27	4.46588	2.45067	2.00126	1.08001	2.02919	3.39313	6.09701	8.59331	14.6985	11.4513	3.07388	11.5811	Glyma.17G203500.1	1383	1383	1	membrane/transporter	Sulfate transporter family	molybdate transporter 1	GO:sulfate transmembrane transporter activity; GO:sulfate transport; GO:integral component of membrane	MOT1	Glyma.17G203500.1

## Sheet: sig in both stages
id	baseMean	baseMeanA	baseMeanB	foldChange	log2FoldChange	pval	padj	R209_441_10.R1.PF.fastq.rpkm_RPKMs	R225_487_10.R1.fastq.rpkm_RPKMs	R226_488_10.R1.fastq.rpkm_RPKMs	R221_A4_10.R1.fastq.rpkm_RPKMs	R222_A8_10.R1.fastq.rpkm_RPKMs	R223_N5_10.R1.fastq.rpkm_RPKMs	R224_N7_10.R1.fastq.rpkm_RPKMs	R205_J210.R1.PF.fastq.rpkm_RPKMs	R241_J3_10.R1.fastq.rpkm_RPKMs	R206_J410.R1.PF.fastq.rpkm_RPKMs	Pos Ave RPKM	Ctrl Ave RPKM	Model	cds_Length	cDNA_Length	Splice_Count	Category	PFAM_Annotation	best_arabidopsis_TAIR10_hit_defline	Gene_Ontology_Annotation	best_arabidopsis_TAIR10_hit_symbol	Category model only for .1 splice	baseMean	baseMeanA	baseMeanB	foldChange	log2FoldChange	pval	padj	R211_441_100.R1.PF.fastq.rpkm_RPKMs	R231_487_100.R1.fastq.rpkm_RPKMs	R232_488_100.R1.fastq.rpkm_RPKMs	R227_A4_100.R1.fastq.rpkm_RPKMs	R228_A6_100.R1.fastq.rpkm_RPKMs	R229_N5_100.R1.fastq.rpkm_RPKMs	R230_N7_100.R1.fastq.rpkm_RPKMs	R207_J2100.R1.PF.fastq.rpkm_RPKMs	R242_J3_100.R1.fastq.rpkm_RPKMs	R208_J4100.R1.PF.fastq.rpkm_RPKMs	Pos Ave RPKM	Ctrl Ave RPKM	Model
Glyma.10G166600.1	1500.29	2578.65	1038.14	0.402592	-1.31261	1.5295e-12	3.44127e-10	15.8756	5.99088	5.74358	4.52704	2.53682	5.24471	5.49333	18.6394	15.9123	15.3973	6.48742	16.6497	Glyma.10G166600.1	825	1257	1	growth/development	Protein kinase domain	phosphoenolpyruvate carboxylase kinase 1	GO:protein kinase activity; GO:ATP binding; GO:protein phosphorylation	ATPPCK1,PPCK1	Glyma.10G166600.1	1899.71	3060.35	1402.3	0.458215	-1.1259	6.78571e-11	1.21277e-08	15.0834	8.71636	6.16039	4.59613	7.57825	6.08043	11.7393	14.0374	20.84	16.8549	8.56489	17.2441	Glyma.10G166600.1
Glyma.20G027200.1	363.921	581.621	270.621	0.465287	-1.10381	3.86175e-07	2.99242e-05	4.35873	1.49362	2.29519	2.4827	2.04505	2.76021	3.01618	5.42113	6.76301	5.60215	2.63595	5.92877	Glyma.20G027200.1	378	793	1	hormone related	None	nodulin-related protein 1	None	ATNRP1,NRP1	Glyma.20G027200.1	433.095	691.534	322.335	0.466115	-1.10124	9.99986e-10	1.51015e-07	5.3433	6.4169	1.90722	1.27939	1.85254	2.38084	2.51011	4.53374	7.26007	6.86419	3.09862	6.21934	Glyma.20G027200.1
Glyma.19G020100.1	1844.27	4074.28	888.548	0.218087	-2.19702	2.60497e-32	3.2989e-29	4.52301	6.02072	6.68765	4.77876	5.67874	6.3297	5.55668	23.323	27.5925	31.4227	5.65361	27.4461	Glyma.19G020100.1	831	1199	1	membrane/transporter	Eukaryotic porin	voltage dependent anion channel 1	GO:transmembrane transport; GO:mitochondrial outer membrane	ATVDAC1,VDAC1	Glyma.19G020100.1	824.69	1966.47	335.355	0.170537	-2.55185	5.74729e-45	6.28988e-42	1.75035	2.36476	2.31468	2.72655	2.26368	1.73161	1.93582	11.8527	11.5201	11.5323	2.15535	11.635	Glyma.19G020100.1
Glyma.02G084400.1	1155.8	3433.87	179.489	0.0522703	-4.25786	9.83539e-105	9.68753e-101	1.9683	1.70173	0.957643	1.25107	1.17304	0.834718	1.12651	21.3484	31.1876	24.6556	1.28757	25.7305	Glyma.02G084400.1	1077	1077	1	oxidation/reduction	2OG-Fe(II) oxygenase superfamily	2-oxoglutarate (2OG) and Fe(II)-dependent oxygenase superfamily protein	GO:oxidoreductase activity; GO:oxidoreductase activity, acting on paired donors, with incorporation or reduction of molecular oxygen, 2-oxoglutarate as one donor, and incorporation of one atom each of oxygen into both donors; GO:oxidation-reduction process	No Hit	Glyma.02G084400.1	325.446	953.094	56.4545	0.0592328	-4.07746	1.70395e-85	1.25875e-81	0.429735	0.531757	0.245751	0.516803	0.562741	0.163465	0.409197	6.44388	5.70493	6.77516	0.408493	6.30799	Glyma.02G084400.1
Glyma.03G065900.1	8064.23	12721.8	6068.13	0.476987	-1.06798	4.09162e-08	4.04359e-06	82.1279	22.3484	44.9999	48.233	40.9148	70.0984	53.1824	115.059	115.342	110.799	51.7007	113.733	Glyma.03G065900.1	906	906	1	oxidation/reduction	None	Haloacid dehalogenase-like hydrolase (HAD) superfamily protein	None	No Hit	Glyma.03G065900.1	2596.54	4271.17	1878.84	0.439888	-1.18479	5.53514e-13	1.25814e-10	22.4155	18.3937	18.2042	4.18377	14.8115	14.7079	18.0952	30.0251	23.6139	49.2558	15.8302	34.2983	Glyma.03G065900.1
Glyma.04G110000.1	10869.8	17355.5	8090.14	0.466142	-1.10116	5.82391e-09	7.03368e-07	77.2899	26.8936	47.2497	41.9789	36.1907	60.1444	47.1209	107.346	111.493	105.689	48.124	108.176	Glyma.04G110000.1	918	1299	1	oxidation/reduction	None	Haloacid dehalogenase-like hydrolase (HAD) superfamily protein	None	No Hit	Glyma.04G110000.1	3468.02	5913.59	2419.92	0.409213	-1.28907	2.53275e-15	6.92965e-13	21.7953	17.3605	16.1838	3.42243	12.5973	12.5902	15.5327	29.4746	23.358	46.335	14.2117	33.0559	Glyma.04G110000.1
Glyma.U037200.1	9796.76	16660.2	6855.27	0.411475	-1.28112	2.33967e-11	4.39417e-09	81.4954	18.4914	36.5671	40.8496	33.985	58.1355	44.0464	114.389	115.956	110.953	44.7958	113.766	Glyma.U037200.1	918	1186	2	oxidation/reduction	None	Haloacid dehalogenase-like hydrolase (HAD) superfamily protein	None	No Hit	Glyma.U037200.1	3286.1	5728.38	2239.41	0.390932	-1.35501	7.91143e-17	2.41005e-14	23.3673	18.2468	15.5833	3.49306	12.4312	12.3821	15.3095	31.2134	24.558	49.4968	14.4019	35.0894	Glyma.U037200.1
Glyma.04G042100.1	2747.07	4828.08	1855.2	0.384253	-1.37987	3.29288e-13	8.17659e-11	12.2946	5.13797	13.1199	8.26328	9.9257	12.0505	10.1106	26.0468	28.4485	28.894	10.1289	27.7965	Glyma.04G042100.1	984	1405	1	protein metabolism	Asparaginase	N-terminal nucleophile aminohydrolases (Ntn hydrolases) superfamily protein	GO:hydrolase activity	No Hit	Glyma.04G042100.1	3716.25	6391.16	2569.86	0.402096	-1.31439	1.50952e-15	4.19482e-13	8.93389	21.136	15.1135	3.27454	10.7561	14.0946	24.9681	23.7719	30.4881	44.4702	14.0395	32.9101	Glyma.04G042100.1
Glyma.07G169900.1	286.201	591.538	155.342	0.262608	-1.92902	2.75938e-18	1.03649e-15	16.6759	2.05654	2.3281	2.76467	1.39845	2.44011	2.40625	20.7863	12.2789	16.5741	4.29572	16.5465	Glyma.07G169900.1	291	291	1	protein metabolism	Papain family cysteine protease	Cysteine proteinases superfamily protein	GO:cysteine-type peptidase activity; GO:proteolysis	No Hit	Glyma.07G169900.1	137.117	229.144	97.6769	0.426269	-1.23016	8.17257e-09	1.08292e-06	7.67809	4.06515	1.19539	1.259	1.26774	0.855332	1.59017	5.94143	2.06256	9.37963	2.5587	5.79454	Glyma.07G169900.1
Glyma.13G011600.1	1733.75	3605.74	931.467	0.258329	-1.95272	5.85018e-28	4.43249e-25	66.9868	48.1267	30.626	13.5392	13.2725	20.4012	17.6317	90.4985	94.9349	173.71	30.0834	119.715	Glyma.13G011600.1	243	243	1	rDNA gene	None	None	None	No Hit	Glyma.13G011600.1	9775.96	24228.1	3582.2	0.147853	-2.75776	1.02797e-62	3.64505e-59	607.543	87.2403	16.7114	14.1201	19.3837	12.916	16.7154	1700.33	274.656	53.0401	110.661	676.008	Glyma.13G011600.1
Glyma.13G011700.1	336.131	835.302	122.201	0.146295	-2.77304	7.94649e-40	1.38124e-36	4.16916	0.96202	0.509741	0.188418	0.399926	0.48255	0.406556	5.40949	7.33165	8.05427	1.01691	6.9318	Glyma.13G011700.1	972	972	1	rDNA gene	None	None	None	No Hit	Glyma.13G011700.1	1673.96	4081.26	642.26	0.157368	-2.66779	8.75416e-56	2.09738e-52	26.6402	6.07553	0.303418	0.391419	0.474425	0.324774	0.536524	59.9459	24.1717	0.949443	4.96375	28.3557	Glyma.13G011700.1
Glyma.13G011800.1	14003.3	29003.6	7574.55	0.261159	-1.937	1.05541e-30	1.15504e-27	442.345	331.271	179.805	69.5082	65.1989	95.9274	65.7275	522.324	686.408	885.534	178.54	698.088	Glyma.13G011800.1	132	335	1	rDNA gene	None	None	None	No Hit	Glyma.13G011800.1	74647.4	167617	34803.4	0.207637	-2.26786	2.20433e-44	2.32628e-41	4678.17	483.89	60.1809	50.4965	66.6836	34.3406	71.4337	8435.44	1421.71	329.292	777.885	3395.48	Glyma.13G011800.1
Glyma.13G013200.1	2481.82	4692.72	1534.29	0.326951	-1.61285	5.17918e-20	2.21797e-17	10.5663	6.52888	3.65199	2.01413	1.56602	2.73135	2.40985	12.2153	10.1661	17.2574	4.20979	13.2129	Glyma.13G013200.1	2874	2874	1	rDNA gene	None	None	None	No Hit	Glyma.13G013200.1	13085.3	30806.3	5490.54	0.178228	-2.4882	6.01937e-52	1.16e-48	77.8649	11.084	2.33389	1.89744	2.96379	1.66027	2.6656	178.235	30.7544	9.6223	14.3528	72.8706	Glyma.13G013200.1
Glyma.13G013600.1	41856.1	71615.3	29102.2	0.406368	-1.29914	1.47699e-14	4.09157e-12	450.267	417.915	240.072	105.563	119.311	165.728	141.28	473.278	382.107	933.403	234.305	596.263	Glyma.13G013600.1	474	970	1	rDNA gene	None	None	None	No Hit	Glyma.13G013600.1	243424	584960	97051.5	0.165911	-2.59151	2.1368e-56	5.74004e-53	4297.06	383.15	100.342	104.652	130.261	98.2401	137.452	10839.8	969.285	491.052	750.165	4100.05	Glyma.13G013600.1
Glyma.13G013900.1	4675.58	8168.39	3178.66	0.389142	-1.36163	1.49325e-15	4.54887e-13	80.3796	79.9061	37.0576	25.68	24.1094	39.4152	25.9201	75.7913	121.581	157.935	44.6383	118.436	Glyma.13G013900.1	555	555	1	rDNA gene	None	None	None	No Hit	Glyma.13G013900.1	19867.7	46086.3	8631.2	0.187284	-2.4167	1.1184e-48	1.52527e-45	592.944	92.8369	26.229	24.2722	31.8348	19.8312	31.6567	1366.38	279.456	42.3453	117.086	562.727	Glyma.13G013900.1
Glyma.13G014100.1	33205	52081	25115.3	0.482236	-1.05219	3.87035e-11	7.05957e-09	962.186	1135.79	580.466	242.847	252.405	318.621	247.731	1032.35	936.464	1474.35	534.292	1147.72	Glyma.13G014100.1	300	367	1	rDNA gene	None	None	None	No Hit	Glyma.13G014100.1	141370	303560	71860	0.236724	-2.07872	2.68424e-37	2.12455e-34	8579.6	661.242	205.517	200.999	251.285	150.082	224.335	14101.6	1931.78	858.758	1467.58	5630.71	Glyma.13G014100.1
Glyma.13G014200.1	4675.58	8168.39	3178.66	0.389142	-1.36163	1.49325e-15	4.54887e-13	80.3796	79.9061	37.0576	25.68	24.1094	39.4152	25.9201	75.7913	121.581	157.935	44.6383	118.436	Glyma.13G014200.1	555	555	1	rDNA gene	None	None	None	No Hit	Glyma.13G014200.1	19867.7	46086.3	8631.2	0.187284	-2.4167	1.1184e-48	1.52527e-45	592.944	92.8369	26.229	24.2722	31.8348	19.8312	31.6567	1366.38	279.456	42.3453	117.086	562.727	Glyma.13G014200.1
Glyma.13G014700.1	32305.4	53308.8	23303.9	0.43715	-1.1938	2.85364e-12	6.185e-10	381.63	246.287	158.589	81.5194	90.7439	115.71	89.0565	396.557	329.469	450.972	166.219	392.333	Glyma.13G014700.1	1101	1101	1	rDNA gene	None	None	None	No Hit	Glyma.13G014700.1	118763	244760	64764.6	0.264604	-1.91809	5.35799e-32	3.34485e-29	2406.63	265.396	90.6287	76.9377	101.766	57.8074	94.5054	3550.61	708.633	287.254	441.953	1515.5	Glyma.13G014700.1
Glyma.13G015400.1	18968.1	32625.6	13114.9	0.401982	-1.3148	6.39968e-15	1.82415e-12	187.208	166.719	96.8346	48.7106	53.7864	66.0121	62.4946	219.71	223.372	309.652	97.395	250.912	Glyma.13G015400.1	594	1051	1	rDNA gene	None	None	None	No Hit	Glyma.13G015400.1	90787.9	205864	41469.7	0.201443	-2.31156	1.62418e-45	1.84588e-42	1564.92	231.052	57.842	51.7186	65.4887	44.6152	60.396	3212.78	585.418	200.053	296.575	1332.75	Glyma.13G015400.1
Glyma.13G015600.1	3278.11	5739.04	2223.42	0.387419	-1.36803	2.32151e-15	6.97611e-13	141.064	133.336	77.7094	44.3321	49.7157	59.1727	55.2381	166.582	207.227	269.243	80.0811	214.351	Glyma.13G015600.1	216	216	1	rDNA gene	None	None	None	No Hit	Glyma.13G015600.1	16385.5	37960.3	7139.11	0.188068	-2.41068	1.00031e-48	1.45367e-45	1253.34	222.979	52.7948	53.1677	59.0456	43.1137	56.6864	2836.04	609.383	134.004	248.732	1193.14	Glyma.13G015600.1
Glyma.13G016400.1	3854.45	7006.6	2503.52	0.35731	-1.48475	1.36714e-17	4.80926e-15	16.8679	11.9352	7.10356	3.50239	3.2292	5.27962	4.55051	20.3968	16.0994	28.4006	7.49548	21.6322	Glyma.13G016400.1	2622	2622	1	rDNA gene	None	None	None	No Hit	Glyma.13G016400.1	20140.6	47273.3	8512.34	0.180067	-2.4734	2.6549e-51	4.90309e-48	131.203	16.9152	4.29732	4.23753	5.53249	3.56559	5.00317	304.728	46.4299	16.6886	24.3935	122.615	Glyma.13G016400.1
Glyma.13G018800.1	1808.05	3330.63	1155.52	0.346936	-1.52726	1.03629e-17	3.74022e-15	8.48699	5.23249	3.3548	1.7376	1.35369	2.42232	2.16803	10.5103	7.78492	13.1981	3.53656	10.4978	Glyma.13G018800.1	2571	2571	1	rDNA gene	None	None	None	No Hit	Glyma.13G018800.1	9152.26	20933.6	4103.13	0.196007	-2.35102	2.63312e-46	3.11224e-43	66.4171	7.15372	1.97951	1.72918	2.63919	1.523	2.44265	134.23	23.4896	8.52353	11.9835	55.4143	Glyma.13G018800.1
Glyma.13G019900.1	4675.58	8168.39	3178.66	0.389142	-1.36163	1.49325e-15	4.54887e-13	80.3796	79.9061	37.0576	25.68	24.1094	39.4152	25.9201	75.7913	121.581	157.935	44.6383	118.436	Glyma.13G019900.1	555	555	1	rDNA gene	None	None	None	No Hit	Glyma.13G019900.1	19867.7	46086.3	8631.2	0.187284	-2.4167	1.1184e-48	1.52527e-45	592.944	92.8369	26.229	24.2722	31.8348	19.8312	31.6567	1366.38	279.456	42.3453	117.086	562.727	Glyma.13G019900.1
Glyma.13G020800.1	23399.7	43945.3	14594.5	0.332106	-1.59028	1.02322e-20	4.67551e-18	234.985	176.677	95.4538	51.2946	47.7841	71.6046	61.8392	271.531	287.819	422.915	105.663	327.422	Glyma.13G020800.1	357	1084	1	rDNA gene	None	None	None	No Hit	Glyma.13G020800.1	127792	294489	56350	0.191348	-2.38573	1.81462e-48	2.43728e-45	2123.86	294.883	59.7854	53.5305	80.9975	47.5469	72.902	4506.79	772.369	264.769	390.501	1847.98	Glyma.13G020800.1
Glyma.13G021800.1	8039.75	17446.2	4008.44	0.229761	-2.1218	3.89804e-34	5.31615e-31	323.598	159.772	76.0923	44.7505	31.2896	64.0256	52.078	382.968	426.815	612.883	107.372	474.222	Glyma.13G021800.1	297	297	1	rDNA gene	None	None	None	No Hit	Glyma.13G021800.1	51474.6	117203	23305.2	0.198845	-2.33029	1.05525e-46	1.29923e-43	3402.51	417.87	53.7496	44.6217	88.1248	41.3507	70.4584	6564.17	1080.89	412.74	588.384	2685.93	Glyma.13G021800.1
Glyma.13G022000.1	1858.38	3418.55	1189.74	0.348025	-1.52274	1.26948e-17	4.4835e-15	8.2241	5.01719	3.24487	1.69975	1.31201	2.33815	2.11584	10.0702	7.52459	12.7769	3.4217	10.1239	Glyma.13G022000.1	2736	2736	1	rDNA gene	None	None	None	No Hit	Glyma.13G022000.1	9382.66	21494.9	4191.68	0.195008	-2.3584	1.39207e-46	1.69045e-43	63.6133	6.9076	1.92646	1.66095	2.54745	1.50216	2.37051	129.601	22.6561	8.13527	11.5041	53.4643	Glyma.13G022000.1
Glyma.13G022500.1	1899.72	3496.46	1215.41	0.347611	-1.52446	1.09609e-17	3.93383e-15	8.76909	5.43246	3.48729	1.81017	1.40976	2.57267	2.27893	10.7476	8.07538	13.886	3.68005	10.903	Glyma.13G022500.1	2598	2598	1	rDNA gene	None	None	None	No Hit	Glyma.13G022500.1	9725.92	22404.1	4292.4	0.19159	-2.38391	1.41822e-47	1.79602e-44	68.571	7.57807	2.07245	1.79528	2.69798	1.58663	2.54449	142.898	24.3915	8.74501	12.4066	58.6782	Glyma.13G022500.1
Glyma.13G022600.1	2558.93	4837.79	1582.27	0.327064	-1.61235	7.17981e-20	3.05994e-17	41.4707	24.7865	14.2475	8.24331	6.57398	10.7449	9.86987	50.8457	40.6835	64.5774	16.5624	52.0355	Glyma.13G022600.1	753	753	1	rDNA gene	None	None	None	No Hit	Glyma.13G022600.1	12575.6	29365.2	5380.02	0.183211	-2.44842	2.23855e-50	3.54359e-47	286.105	43.9255	9.53048	7.55079	11.662	6.74799	10.3982	635.534	122.919	37.0893	53.7028	265.181	Glyma.13G022600.1
Glyma.13G023200.1	1235.06	2015.26	900.693	0.446935	-1.16186	6.63698e-12	1.37144e-09	28.9581	48.7986	26.783	15.7542	15.0214	19.5433	19.3324	32.204	75.9359	65.8632	24.8844	58.001	Glyma.13G023200.1	279	279	1	rDNA gene	None	None	None	No Hit	Glyma.13G023200.1	5081.38	12271.7	1999.8	0.16296	-2.61741	7.68592e-56	1.89259e-52	223.347	81.7714	12.3325	15.8335	15.8908	12.011	18.4549	648.308	219.345	26.3498	54.2344	298.001	Glyma.13G023200.1
Glyma.13G023600.1	56176.3	87438.5	42778.3	0.489239	-1.03139	2.55946e-10	4.08072e-08	177.35	228.329	119.612	57.0518	61.5016	82.5139	69.5799	194.206	177.552	353.219	113.705	241.659	Glyma.13G023600.1	2922	2922	1	rDNA gene	None	None	None	No Hit	Glyma.13G023600.1	273828	639426	117143	0.183201	-2.4485	2.68734e-50	4.17938e-47	1660.49	148.35	55.9861	55.735	68.9412	49.1229	68.1469	3861.14	431.168	168.764	300.967	1487.02	Glyma.13G023600.1
Glyma.13G024100.1	72857.4	122912	51405.6	0.418232	-1.25762	6.92932e-14	1.79609e-11	256.922	265.744	150.357	80.1291	84.2729	111.283	101.529	308.771	321.306	487.443	150.034	372.507	Glyma.13G024100.1	810	2665	1	rDNA gene	None	None	None	No Hit	Glyma.13G024100.1	367279	836865	166028	0.198392	-2.33357	4.15655e-46	4.84823e-43	2479.34	318.947	92.5303	91.124	113.734	78.2913	103.777	5274.78	847.715	282.633	468.249	2135.04	Glyma.13G024100.1
Glyma.13G024200.1	5214.39	9733.03	3277.84	0.336774	-1.57015	1.58982e-19	6.58564e-17	120.405	106.471	65.9393	37.3414	43.5776	50.9608	47.5395	146.557	192.436	283.482	67.4621	207.491	Glyma.13G024200.1	378	378	1	rDNA gene	None	None	None	No Hit	Glyma.13G024200.1	29393.7	70580.5	11742.2	0.166366	-2.58757	6.53006e-56	1.65392e-52	1241.73	172.472	43.0921	44.4167	49.3209	35.2362	47.8014	3151.63	519.351	131.92	233.439	1267.63	Glyma.13G024200.1
Glyma.15G083900.1	646.342	1057.88	469.967	0.444252	-1.17055	1.65877e-08	1.79981e-06	7.92818	1.56821	1.12965	3.28062	2.89932	1.8729	1.55989	8.28138	8.49936	3.36756	2.89125	6.7161	Glyma.15G083900.1	873	1280	1	transcription factor	None	transcription factor-related	GO:sequence-specific DNA binding; GO:transcription, DNA-templated	No Hit	Glyma.15G083900.1	1772.5	3081.48	1211.5	0.393156	-1.34682	5.23097e-15	1.39672e-12	10.7851	7.59154	4.64362	5.73551	6.86051	4.87559	10.6102	12.9078	19.3241	19.3444	7.3003	17.1921	Glyma.15G083900.1
Glyma.20G210500.1	615.824	953.298	471.192	0.494275	-1.01661	1.83946e-06	0.000115894	5.13323	1.48304	2.02398	3.98135	2.58102	2.63997	3.07684	6.90832	6.90502	5.21173	2.98849	6.34169	Glyma.20G210500.1	585	1219	1	transcription factor	AUX/IAA family	AUX/IAA transcriptional regulator family protein	GO:regulation of transcription, DNA-templated; GO:nucleus	ATAUX2-11,IAA4	Glyma.20G210500.1	1128.86	1766.56	855.565	0.48431	-1.046	1.83658e-08	2.33185e-06	7.45604	4.18211	3.45537	5.75087	4.63141	4.12354	8.28506	9.70966	13.2099	7.47439	5.41206	10.1313	Glyma.20G210500.1
Glyma.05G081200.1	7385.3	12232.1	5308.11	0.433951	-1.2044	7.35697e-13	1.73913e-10	57.0246	62.0866	36.3966	18.7786	20.603	24.5747	23.9025	68.0262	75.9199	105.877	34.7667	83.2745	Glyma.05G081200.1	1155	1186	1	unknown	None	None	None	No Hit	Glyma.05G081200.1	34967.9	79194	16013.9	0.202211	-2.30607	4.56053e-45	5.05347e-42	523.231	83.468	21.4749	21.1663	23.4237	16.6716	21.4283	1105.19	195.385	61.4589	101.552	454.012	Glyma.05G081200.1
Glyma.06G119600.1	54.0823	119.413	26.0834	0.21843	-2.19476	2.11723e-10	3.42494e-08	3.88334	0.510377	0.236528	1.10926	0.674874	0.87621	1.17575	7.97005	4.94181	4.17853	1.20948	5.6968	Glyma.06G119600.1	171	171	1	unknown	None	None	None	No Hit	Glyma.06G119600.1	100.524	157.539	76.0885	0.482982	-1.04996	8.5325e-06	0.000558215	7.46642	5.05116	2.65338	1.07125	3.35165	1.02955	3.35039	6.99255	2.21683	11.1596	3.42483	6.78965	Glyma.06G119600.1
Glyma.08G320400.1	834.621	1482.82	556.821	0.375515	-1.41306	1.21163e-12	2.76823e-10	9.54654	2.4044	5.23655	3.37315	2.90861	4.96875	4.43912	14.6108	10.727	13.7914	4.69673	13.0431	Glyma.08G320400.1	318	923	2	unknown	None	None	None	No Hit	Glyma.08G320400.1	2143.68	3402.02	1604.4	0.471601	-1.08436	1.31708e-10	2.21547e-08	21.4925	15.3594	7.57031	7.6104	8.29355	14.5817	17.738	21.6205	27.0977	30.3937	13.2351	26.3706	Glyma.08G320400.1
Glyma.09G164000.1	249.407	413.71	178.991	0.432648	-1.20873	5.20955e-08	4.99256e-06	7.33106	4.4033	6.1793	5.34684	2.84411	7.65187	4.59439	8.31268	15.1826	16.1188	5.4787	13.2047	Glyma.09G164000.1	252	252	1	unknown	None	None	None	No Hit	Glyma.09G164000.1	580.609	1189.44	319.681	0.268766	-1.89558	1.96317e-24	8.57286e-22	36.4471	11.5494	3.30093	3.6346	6.27403	3.05947	3.11875	65.0507	27.359	3.60007	9.62633	32.0032	Glyma.09G164000.1
Glyma.12G217300.1	2876.18	4945.82	1989.2	0.402197	-1.31403	1.00344e-11	2.00794e-09	16.6263	3.60832	14.9889	20.7766	8.12231	10.3924	9.64617	27.5545	31.7458	34.7396	12.023	31.3466	Glyma.12G217300.1	819	1275	3	unknown	BURP domain	BURP domain-containing protein	None	ATRD22,RD22	Glyma.12G217300.1	52433.3	86279	37928.1	0.439598	-1.18574	1.05671e-11	2.09162e-09	200.426	201.851	187.541	128.08	88.3325	309.257	471.589	394.406	704.942	313.478	226.725	470.942	Glyma.12G217300.1
Glyma.18G091900.1	906.696	1604.07	607.82	0.378923	-1.40002	5.99871e-13	1.43721e-10	8.72313	3.83111	5.70536	4.16678	3.34908	5.12645	4.41653	14.5648	12.5598	14.6435	5.04549	13.9227	Glyma.18G091900.1	315	934	1	unknown	None	None	None	No Hit	Glyma.18G091900.1	1388.15	2308.69	993.638	0.430391	-1.21628	1.10629e-12	2.42146e-10	12.3882	10.2329	5.44084	3.89239	4.81032	8.38468	11.631	15.7	16.9448	20.4313	8.11149	17.6921	Glyma.18G091900.1
Glyma.U007400.1	16477.4	39971.7	6408.38	0.160323	-2.64095	4.2424e-50	1.0745e-46	657.714	143.518	88.027	26.7809	21.0898	46.0534	34.202	649.05	589.742	1448	145.341	895.597	Glyma.U007400.1	360	360	1	unknown	None	None	None	No Hit	Glyma.U007400.1	132727	327064	49439.7	0.151162	-2.72583	5.34943e-63	1.97588e-59	6523.54	508.391	25.3961	22.8784	40.0937	17.6052	45.7028	16370.9	1436.92	719.843	1026.23	6175.9	Glyma.U007400.1
[truncated: 9 more columns]

## Sheet: category pie charts
10-25mg
Category	# models	%
oxidation/ reduction	23	0.191667
rDNA gene	23	0.191667
unknown	20	0.166667
signaling/ kinases	8	0.0666667
membrane/ transporter	7	0.0583333
protein metabolism	6	0.05
transcription factor	5	0.0416667
lipid metabolism	4	0.0333333
stress/ senescence	4	0.0333333
calcium binding	3	0.025
carbohydrate metabolism	3	0.025
seed storage	3	0.025
cell division/ cycle	2	0.0166667
growth/ development	2	0.0166667
disease resistance	1	0.00833333
flavonoid pathway	1	0.00833333
heavy metal	1	0.00833333
hormone related	1	0.00833333
photosynthesis	1	0.00833333
ribosomal protein	1	0.00833333
transcription related	1	0.00833333
cell wall	0	0
DNA replication/ repair related	0	0
histone related	0	0
vitamin related	0	0
	120
100-200mg
Category	# models	%
rDNA gene	77	0.566176
unknown	23	0.169118
oxidation/ reduction	6	0.0441176
protein metabolism	6	0.0441176
membrane/ transporter	3	0.0220588
signaling/ kinases	3	0.0220588
stress/ senescence	3	0.0220588
transcription factor	3	0.0220588
disease resistance	2	0.0147059
heavy metal	2	0.0147059
hormone related	2	0.0147059
lipid metabolism	2	0.0147059
seed storage	2	0.0147059
growth/ development	1	0.00735294
histone related	1	0.00735294
calcium binding	0	0
carbohydrate metabolism	0	0
cell division/ cycle	0	0
cell wall	0	0
DNA replication/ repair related	0	0
flavonoid pathway	0	0
photosynthesis	0	0
ribosomal protein	0	0
transcription related	0	0
vitamin related	0	0
	136
Both stages
Category	# models	%
rDNA gene	23	0.560976
unknown	7	0.170732
oxidation/ reduction	4	0.097561
protein metabolism	2	0.0487805
transcription factor	2	0.0487805
growth/ development	1	0.0243902
hormone related	1	0.0243902
membrane/ transporter	1	0.0243902
calcium binding	0	0
carbohydrate metabolism	0	0
cell division/ cycle	0	0
cell wall	0	0
disease resistance	0	0
DNA replication/ repair related	0	0
flavonoid pathway	0	0
heavy metal	0	0
histone related	0	0
lipid metabolism	0	0
photosynthesis	0	0
ribosomal protein	0	0
seed storage	0	0
signaling/ kinases	0	0
stress/ senescence	0	0
transcription related	0	0
vitamin related	0	0
	41

## Sheet: PDHK data
PDHK genes show no signficant change between transgenic and control plants.
10-25mg
id	baseMean	baseMeanA	baseMeanB	foldChange	log2FoldChange	pval	padj	R209_441_10.R1.PF.fastq.rpkm_RPKMs	R225_487_10.R1.fastq.rpkm_RPKMs	R226_488_10.R1.fastq.rpkm_RPKMs	R221_A4_10.R1.fastq.rpkm_RPKMs	R222_A8_10.R1.fastq.rpkm_RPKMs	R223_N5_10.R1.fastq.rpkm_RPKMs	R224_N7_10.R1.fastq.rpkm_RPKMs	R205_J210.R1.PF.fastq.rpkm_RPKMs	R241_J3_10.R1.fastq.rpkm_RPKMs	R206_J410.R1.PF.fastq.rpkm_RPKMs	Model	cds_Length	cDNA_Length	Splice_Count	Category	PFAM_Annotation	best_arabidopsis_TAIR10_hit_defline	Gene_Ontology_Annotation	best_arabidopsis_TAIR10_hit_symbol	Category model only for .1 splice
Glyma.17G040500.1	18.5134	14.0368	20.432	1.4556	0.54161	0.36296	0.830217	0.109287	0.0480146	0.194703	0.0881622	0.0701731	0.100351	0.0934466	0.0701969	0.0341665	0.114655	Glyma.17G040500.1	1104	1558	2	signaling/kinases	Histidine kinase-, DNA gyrase B-, and HSP90-like ATPase; Mitochondrial branched-chain alpha-ketoacid dehydrogenase kinase	pyruvate dehydrogenase kinase	GO:ATP binding	ATPDHK,PDK	Glyma.17G040500.1
Glyma.09G079000.1	1226.62	1148.12	1260.27	1.09768	0.134459	0.411389	0.875255	4.41544	4.15593	5.32743	6.60893	6.0439	5.00725	5.30606	5.55782	4.85912	4.90097	Glyma.09G079000.1	1110	1824	2	signaling/kinases	Histidine kinase-, DNA gyrase B-, and HSP90-like ATPase; Mitochondrial branched-chain alpha-ketoacid dehydrogenase kinase	pyruvate dehydrogenase kinase	GO:ATP binding	ATPDHK,PDK	Glyma.09G079000.1
Glyma.15G188500.1	994.331	989.651	996.337	1.00676	0.00971436	0.810105	1	3.37303	2.94682	3.2227	4.71753	3.81837	3.73976	4.11511	4.19822	3.59611	3.94008	Glyma.15G188500.1	1110	2052	2	signaling/kinases	Histidine kinase-, DNA gyrase B-, and HSP90-like ATPase; Mitochondrial branched-chain alpha-ketoacid dehydrogenase kinase	pyruvate dehydrogenase kinase	GO:ATP binding	ATPDHK,PDK	Glyma.15G188500.1
Glyma.14G127500.1	101.882	74.4726	113.628	1.52577	0.609541	0.0358573	0.251762	0.924134	0.598837	1.41815	0.753982	0.5893	1.00126	0.586062	0.775823	0.191756	0.783377	Glyma.14G127500.1	513	1041	1	signaling/kinases	Histidine kinase-, DNA gyrase B-, and HSP90-like ATPase	pyruvate dehydrogenase kinase	GO:ATP binding	ATPDHK,PDK	Glyma.14G127500.1
Glyma.13G119800.1	13.8096	9.31202	15.7372	1.68999	0.757011	0.250427	0.706396	0.0544126	0	0.129253	0.0707461	0.035834	0.0704609	0.0477187	0.0372249	0.0130854	0.0610943	Glyma.13G119800.1	807	2034	4	signaling/kinases	Mitochondrial branched-chain alpha-ketoacid dehydrogenase kinase; Histidine kinase-, DNA gyrase B-, and HSP90-like ATPase	pyruvate dehydrogenase kinase	GO:ATP binding	ATPDHK,PDK	Glyma.13G119800.1
100-200mg
id	baseMean	baseMeanA	baseMeanB	foldChange	log2FoldChange	pval	padj	R211_441_100.R1.PF.fastq.rpkm_RPKMs	R231_487_100.R1.fastq.rpkm_RPKMs	R232_488_100.R1.fastq.rpkm_RPKMs	R227_A4_100.R1.fastq.rpkm_RPKMs	R228_A6_100.R1.fastq.rpkm_RPKMs	R229_N5_100.R1.fastq.rpkm_RPKMs	R230_N7_100.R1.fastq.rpkm_RPKMs	R207_J2100.R1.PF.fastq.rpkm_RPKMs	R242_J3_100.R1.fastq.rpkm_RPKMs	R208_J4100.R1.PF.fastq.rpkm_RPKMs	Model	cds_Length	cDNA_Length	Splice_Count	Category	PFAM_Annotation	best_arabidopsis_TAIR10_hit_defline	Gene_Ontology_Annotation	best_arabidopsis_TAIR10_hit_symbol	Category model only for .1 splice
Glyma.17G040500.1	17.0013	15.396	17.6893	1.14896	0.200329	0.774622	1	0.0358525	0.0964166	0.0873673	0.0949655	0.114165	0.0779303	0.108432	0.0777847	0.0456207	0.0903563	Glyma.17G040500.1	1104	1558	2	signaling/kinases	Histidine kinase-, DNA gyrase B-, and HSP90-like ATPase; Mitochondrial branched-chain alpha-ketoacid dehydrogenase kinase	pyruvate dehydrogenase kinase	GO:ATP binding	ATPDHK,PDK	Glyma.17G040500.1
Glyma.09G079000.1	769.973	678.448	809.198	1.19272	0.254255	0.131394	0.657988	2.51554	2.58906	3.03065	4.49616	3.72005	3.285	4.31685	2.57348	2.9702	2.32396	Glyma.09G079000.1	1110	1824	2	signaling/kinases	Histidine kinase-, DNA gyrase B-, and HSP90-like ATPase; Mitochondrial branched-chain alpha-ketoacid dehydrogenase kinase	pyruvate dehydrogenase kinase	GO:ATP binding	ATPDHK,PDK	Glyma.09G079000.1
Glyma.15G188500.1	938.274	858.168	972.605	1.13335	0.180594	0.223198	0.824947	2.81157	2.51185	2.71234	5.37686	3.95842	3.31348	4.97189	2.96869	3.47149	2.36683	Glyma.15G188500.1	1110	2052	2	signaling/kinases	Histidine kinase-, DNA gyrase B-, and HSP90-like ATPase; Mitochondrial branched-chain alpha-ketoacid dehydrogenase kinase	pyruvate dehydrogenase kinase	GO:ATP binding	ATPDHK,PDK	Glyma.15G188500.1
Glyma.14G127500.1	78.5458	88.3191	74.3572	0.841916	-0.248252	0.388589	0.993919	0.467592	0.432902	0.588407	0.34517	0.746736	0.571504	0.691468	0.721776	0.29587	0.82641	Glyma.14G127500.1	513	1041	1	signaling/kinases	Histidine kinase-, DNA gyrase B-, and HSP90-like ATPase	pyruvate dehydrogenase kinase	GO:ATP binding	ATPDHK,PDK	Glyma.14G127500.1
Glyma.13G119800.1	9.40679	6.44785	10.6749	1.65558	0.727334	0.403026	1	0.0196159	0.0415423	0.026025	0.0484943	0.0777314	0.0268618	0.046945	0.0278046	0.00388272	0.0384505	Glyma.13G119800.1	807	2034	4	signaling/kinases	Mitochondrial branched-chain alpha-ketoacid dehydrogenase kinase; Histidine kinase-, DNA gyrase B-, and HSP90-like ATPase	pyruvate dehydrogenase kinase	GO:ATP binding	ATPDHK,PDK	Glyma.13G119800.1
Highlighted: main PDHK gene in soybean
