# Supplementary material for: An embryo lethal transgenic line manifests global expression changes and elevated protein/oil ratios in heterozygous soybean plants
Source: PLoS One. 2020 Jun 9;15(6):e0233721. doi: 10.1371/journal.pone.0233721 (PMC7282645; doi:10.1371/journal.pone.0233721)
Supplement: S12 Table — (XLSX) [file pone.0233721.s019.xlsx]

## Sheet: NIR_supp
S12 Table. Near-infrared (NIR) data for mature soybean seeds, individual envelopes.
Plant	Envelope #	Generation	Transgenic Status	# seeds	Seed color	Protein %	Oil %	Moisture %	Fiber %	Ash %	Palmitic Acid %	Stearic Acid %	Oleic Acid %	Linoleic Acid %	Linolenic Acid %	Note
Jack-1	1	1	Negative	100	Brown	30.91	23.99	4.86	6.25	5.31	11.89	4.17	13.51	58.75	12.9
Jack-1	2	1	Negative	100	Brown	29.5	24.44	4.75	6.05	5.21	11.44	4.09	15.68	58.39	12.48
Jack-1	3	1	Negative	100	Brown	30.32	23.8	4.88	6.5	5.33	12.02	4.26	14.03	56.99	14.16
Jack-1	4	1	Negative	100	Brown	29.59	24.37	4.76	6.47	5.32	11.5	4.24	14.85	58.94	12.41
Jack-2	1	1	Negative	100	Brown	39.56	20.67	5.64	5.91	5.5	11.19	3.91	16.29	58.39	10.89
Jack-2	1	1	Negative	100	Brown	38.82	20.88	5.72	6.03	5.39	11.78	4.15	15.39	58.34	11.49	REPEAT
Jack-2	1	1	Negative	100	Brown	39.33	20.43	5.85	5.9	5.44	11.43	3.84	15.3	58.57	10.75	REPEAT
Jack-2	1	1	Negative	100	Brown	39.97	20.41	6.14	5.98	5.49	11.06	3.92	15.91	57.81	11.68	REPEAT
Jack-2	4	1	Negative	100	Brown	40.37	20.5	5.57	5.84	5.48	10.8	3.86	17.53	58.59	10.4
Jack-2	1	1	Negative	100	Green	37.83	20.77	5.22	5.54	5.43	10.96	4.1	16.12	59.11	12.72
Jack-2	4	1	Negative	96	Green	37.34	20.07	5.26	5.97	5.46	12.43	4.18	13.69	57.71	14.27
Jack-3	1	1	Negative	100	Brown	38.33	21.95	5.53	5.66	5.37	10.37	4.06	19.51	58	10
Jack-3	1	1	Negative	100	Brown	37.7	22.38	5.77	5.58	5.36	10.82	3.93	18.01	57.62	11.06	REPEAT
Jack-3	1	1	Negative	100	Brown	38.3	22.95	5.76	5.3	5.51	11.09	3.78	18.6	56.39	11.63	REPEAT
Jack-3	1	1	Negative	100	Brown	38.43	22.85	6.09	5.63	5.57	10.03	3.98	22.33	56.21	9.64	REPEAT
Jack-3	4	1	Negative	100	Brown	37.63	23.09	5.68	5.43	5.41	11.03	3.82	18.7	57.11	10.84
Jack-3	1	1	Negative	100	Green	40.65	20.29	5.82	5.23	5.52	11.14	3.93	17.05	57.54	12.45
Jack-4	1	1	Negative	64	Brown	38.67	21.33	5.61	5.78	5.55	11.6	3.86	17.9	56.43	11.54
Jack-4	2	1	Negative	100	Brown	38.16	21.38	5.57	5.27	5.21	9.64	3.81	21.29	57.84	8.85
Jack-4	2	1	Negative	100	Brown	39.16	21.92	5.9	5.39	5.48	11.3	3.77	17.51	56.73	11.32	REPEAT
Jack-4	2	1	Negative	100	Brown	38.11	21.91	5.8	5.76	5.46	11.32	3.78	18.73	55.14	12.03	REPEAT
Jack-4	2	1	Negative	100	Brown	38.03	21.94	6.01	5.73	5.45	10.56	3.85	19.19	56.14	12	REPEAT
Jack-4	2	1	Negative	100	Brown	38.19	21.4	5.91	5.74	5.53	11.18	4.06	18.29	55.91	12.19	REPEAT
Jack-4	3	1	Negative	100	Brown	38.32	22.1	5.37	4.98	5.31	10.65	3.8	19.17	57.6	10.68
Jack-4	4	1	Negative	100	Brown	38.83	21.2	5.37	5.38	5.41	10.97	3.94	18.74	56.19	12.19
Jack-4	4	1	Negative	100	Brown	37.64	21.66	5.76	5.71	5.41	10.91	3.98	19.24	57.16	10.47	REPEAT
Jack-4	4	1	Negative	100	Brown	40.13	20.76	5.88	5.67	5.49	11.64	3.86	17.84	56.01	11.49	REPEAT
Jack-4	4	1	Negative	100	Brown	38.6	21.37	5.73	5.75	5.53	10.92	4.03	19.09	56.03	11.46	REPEAT
Jack-4	4	1	Negative	100	Brown	38.6	21.29	5.83	5.69	5.52	10.91	3.99	18.33	56.39	11.08	REPEAT
Jack-4	5	1	Negative	100	Brown	36.76	21.67	5.1	6.03	5.42	11.54	4.14	16.83	57.25	12.22
Jack-4	6	1	Negative	100	Brown	38.48	20.77	5.27	5.96	5.58	12.65	4.15	15.3	55.84	13.43
Jack-4	7	1	Negative	100	Brown	38.01	21.28	5.25	5.9	5.54	12.36	3.98	16.11	55.88	12.51
Jack-4	8	1	Negative	100	Brown	38.27	21.43	5.12	5.76	5.48	12.2	4.07	16.02	56.4	13.8
Jack-4	9	1	Negative	100	Brown	38.45	21.29	5.22	6.08	5.54	11.81	4.05	16.96	55.97	13.15
Jack-4	10	1	Negative	100	Brown	39.18	20.86	5.16	5.92	5.6	12.56	4.28	15.82	55.47	13.17
Jack-4	11	1	Negative	100	Brown	39.43	21.17	5.22	5.72	5.57	11.92	3.98	18.55	55.41	12.81
Jack-4	12	1	Negative	100	Brown	37.56	21.35	5.25	6.03	5.45	12.19	4.01	16.6	56.96	12.33
Jack-4	13	1	Negative	100	Brown	37.53	21.38	4.91	6.04	5.49	12.48	4.2	15.57	56.17	13.91
Jack-4	1	1	Negative	57	Green	37.75	20.83	4.87	5.97	5.53	12.44	4.13	15.89	56.07	13.5
Jack-5	1	1	Negative	100	Brown	37.38	21.8	5.18	5.77	5.54	11.57	4.04	18.61	55.25	13.51
Jack-5	2	1	Negative	100	Brown	37.6	21.57	5.07	5.79	5.59	12.47	4.06	15.59	55.97	13.94
Jack-5	3	1	Negative	100	Brown	36.55	21.81	5.09	6	5.57	12.49	4.09	15.68	55.2	14.38
Jack-5	4	1	Negative	100	Brown	37.44	21.54	5.21	6.08	5.52	11.57	4.16	15.61	57.31	13.25
Jack-5	5	1	Negative	100	Brown	37.82	21.71	5.23	5.52	5.51	11.72	4.02	16.29	56.73	12.96
Jack-5	6	1	Negative	100	Brown	38.03	20.97	5.17	5.69	5.45	11.3	3.97	19.63	56.19	11.42
Jack-5	7	1	Negative	100	Brown	36.52	21.81	4.88	5.8	5.49	12.3	4.01	14.94	57.12	13.06
Jack-5	8	1	Negative	100	Brown	35.39	22.32	5.19	5.89	5.46	12.3	4.16	14.96	57.13	13.86
Jack-5	1	1	Negative	68	Green	41.38	20.01	4.77	5.13	5.61	11.69	4.49	19.61	56.51	11.42
Jack-6	1	1	Negative	100	Brown	42.57	21.31	5.74	5.06	5.69	11.8	3.78	18.49	56.08	10.98
Jack-6	1	1	Negative	100	Brown	41.64	21.13	5.57	5.13	5.69	12.1	4.04	18.04	56.15	11.14	REPEAT
Jack-6	1	1	Negative	100	Brown	42.8	21.26	5.92	5.04	5.7	10.27	3.93	21.79	56.56	9.49	REPEAT
Jack-6	1	1	Negative	100	Brown	41.47	20.86	6.21	5.33	5.56	9.57	3.89	22.19	57.22	10.19	REPEAT
Jack-6	4	1	Negative	100	Brown	42.98	21.28	5.66	5.16	5.76	11.5	4	20.6	55.29	10.05
Jack-6	1	1	Negative	100	Green	43.6	20.16	5.19	5.4	5.7	11.12	4.04	23.27	55.73	9.39
Jack-6	4	1	Negative	100	Green	43.26	20.62	5.13	5.28	5.65	10.38	4.14	25.03	55.45	8.86
Jack-7	1	1	Negative	100	Brown	41.25	21.52	5.7	5.46	5.57	11.1	3.86	20.9	56.92	9.52
Jack-7	4	1	Negative	100	Brown	41.14	21.51	5.52	5.45	5.58	11.51	3.92	18.76	56.38	11.71
Jack-8	1	1	Negative	100	Brown	39.51	21.99	5.43	5.5	5.45	10.67	4.06	18.68	58.33	9.76
Jack-8	4	1	Negative	100	Brown	40.72	22.03	5.62	5.43	5.59	11.37	3.87	19.03	57.07	9.82
Jack-9	1	1	Negative	100	Brown	39.32	21.77	5.49	5.74	5.54	11.19	4	19.27	56.39	10.6
Jack-9	4	1	Negative	100	Brown	39.91	21.87	5.68	5.61	5.5	11.49	4.06	17.93	57.01	10.9
MH2544-1	1	1	Positive	100	Brown	43.8	21.17	5.94	4.76	5.65	9.98	3.65	28.6	52.83	8.56
MH2544-1	4	1	Positive	100	Brown	43.88	21.45	6.09	4.8	5.61	10.2	3.9	28.16	53.9	7.2
MH2544-1	1	1	Positive	62	Green	47.4	15.77	6.67	5.91	5.68	8.42	3.7	35.81	50.07	6.15
MH2544-4	1	1	Negative	100	Brown	40	22.69	5.3	5.33	5.54	10.87	3.78	23.13	55.64	9.58
MH2544-4	4	1	Negative	100	Brown	39.96	21.76	5.5	5.51	5.58	11.79	3.86	18.33	56.11	11.64
MH2544-7	1	1	Negative	100	Brown	42.92	21.36	5.99	4.97	5.68	11.13	3.89	21.47	55.79	10.56
MH2544-7	4	1	Negative	61	Brown	42.87	21.12	5.53	5.25	5.72	11.76	4.08	20.01	56.31	10.34
MH2544-8	1	1	Positive	64	Brown	45.09	18.79	5.87	5.03	5.58	9.63	4.54	36.64	49.45	2.57
MH2544-8	2	1	Positive	49	Brown	45.27	19.33	6.06	5.16	5.69	10.29	4.33	35.45	48.4	4.34
MH2544-8	1	1	Positive	86	Green	45.3	18.83	6.29	4.51	5.56	9.21	4.21	38.55	49.93	3.39
MH254A-1	1	1	Negative	100	Brown	39.64	21.27	5.66	5.44	5.39	10.85	3.84	20.06	56.57	10.21
MH254A-1	4	1	Negative	100	Brown	40.31	21.51	5.57	5.47	5.46	10.91	3.9	21.53	55.8	10.36
MH254A-1	1	1	Negative	99	Green	43.19	19.54	5.51	5	5.56	10.25	3.9	21.66	56.91	11.16
MH254A-2	1	1	Positive	100	Brown	42.14	20.47	5.8	5.52	5.59	10.51	3.68	19.25	58.02	11.58
MH254A-2	4	1	Positive	100	Brown	41.81	19.75	5.93	5.7	5.52	10.72	3.8	17.93	58.05	11.56
MH254A-3	1	1	Positive	100	Brown	44.77	20.18	5.86	4.88	5.54	9.91	3.68	24.68	55.76	8.82
MH254A-3	4	1	Positive	100	Brown	44	19.83	6.13	5.17	5.61	10.71	3.8	21.18	55.66	10.04
MH254A-3	1	1	Positive	100	Green	44.15	19.26	5.75	5.23	5.61	10.58	3.99	21.88	56.66	8.34
MH254A-3	2	1	Positive	100	Green	44.76	18.69	5.95	4.91	5.53	10.83	4.09	21.48	55.28	10.34
MH254A-4	1	1	Positive	100	Brown	45.05	19.82	5.81	4.63	5.54	9.2	3.85	32.83	52.77	4
MH254A-4	4	1	Positive	100	Brown	44.37	20.08	6.03	4.68	5.61	9.74	4.07	32	50.92	6.66
MH254A-5	1	1	Positive	100	Brown	45.63	19.28	6.07	4.78	5.56	9.64	3.79	31.29	52.92	5.85
MH254A-5	4	1	Positive	100	Brown	44.77	20.15	5.91	4.84	5.67	10.13	3.96	30.47	51.79	6.68
MH254A-6	1	1	Positive	100	Brown	45.59	19.27	6.14	4.67	5.59	10.88	4.13	31.58	50.76	5.61
MH254A-6	4	1	Positive	100	Brown	45.56	18.66	6.36	4.81	5.68	9.59	3.84	33.48	50.11	5.49
MH254A-7	1	1	Positive	100	Brown	46.12	15.99	6.21	5.43	5.4	8.36	3.62	32.25	52.89	5.12
MH254A-7	2	1	Positive	99	Brown	45.51	15.36	6.46	5.43	5.34	8.96	3.79	33.56	50.78	5.47
MH254A-8	1	1	Positive	64	Brown	44.79	19.42	6.26	4.51	5.48	9	4.15	35.63	50.14	4.12
MH254A-8	2	1	Positive	100	Brown	46.1	19.35	6.27	4.83	5.64	10.24	3.96	33.97	49.96	5.43
MH254A-9	1	1	Positive	100	Brown	44.97	16.58	6.7	5.13	5.25	7.96	3.55	37.1	50.46	3.79
Jack4-1	1	2	Negative	100	Brown	37.4	22.83	5.78	5.59	5.46	11.41	3.7	19.51	56.4	10.47
Jack4-1	4	2	Negative	100	Brown	39.57	22.26	5.8	5.5	5.53	11.64	3.92	16.82	57.14	12.04
Jack4-2	1	2	Negative	100	Brown	41.3	21.62	5.74	5.38	5.57	11.46	3.88	19.8	55.41	12
Jack4-2	4	2	Negative	100	Brown	41.34	21.39	5.77	5.4	5.56	11.52	3.67	19.41	55.79	11.21
Jack4-3	1	2	Negative	100	Brown	41.01	21.11	5.98	5.26	5.48	10.88	3.71	18	57.28	11.51
Jack4-3	4	2	Negative	100	Brown	40.44	21.35	5.64	5.47	5.54	11.56	3.89	17.36	57.27	10.91
Jack4-4	1	2	Negative	100	Brown	38.6	22.46	5.82	5.67	5.49	11.24	3.99	18.97	56.27	11.52
Jack4-4	4	2	Negative	100	Brown	38.61	22.48	6.06	5.54	5.4	11.03	3.84	19.34	56.92	10.96
Jack4-5	1	2	Negative	100	Brown	41.72	20.43	6.2	5.05	5.51	10.84	3.79	18.93	56.82	11.52
Jack4-5	2	2	Negative	100	Brown	42.92	20.49	6.13	5.15	5.51	10.48	3.62	22.19	55.64	10.08
Jack4-6	1	2	Negative	100	Brown	38.71	21.76	5.9	5.7	5.43	12.37	4.18	15.25	56.88	12.35
Jack4-6	3	2	Negative	100	Brown	38.52	22.04	5.74	5.59	5.43	11.12	4.01	15.5	58.36	11.08
Jack4-7	1	2	Negative	100	Brown	38.16	22.34	5.93	5.64	5.55	12.2	3.79	15.11	56.64	11.76
Jack4-7	4	2	Negative	100	Brown	37.73	22.2	5.73	5.84	5.56	11.78	4.03	17.14	55.88	11.25
Jack4-8	1	2	Negative	100	Brown	32.96	23.91	5.77	6.3	5.4	11.43	3.96	15.6	56.63	12.8
Jack4-8	4	2	Negative	100	Brown	33.16	23.76	5.77	6.44	5.38	11.71	3.99	15.3	57.86	11.11
Jack4-9	1	2	Negative	100	Brown	43.12	19.62	6.43	5.22	5.61	10.57	3.54	20.41	56.4	10.28
Jack4-9	3	2	Negative	100	Brown	42.89	19.72	6.35	5.45	5.62	10.58	3.55	20.35	56.26	10.6
MH25448-1	1	2	Positive	100	Brown	47.85	18.92	6.7	4.95	5.7	9.17	3.95	35.75	50.97	3.61
MH25448-2	1	2	Negative	100	Brown	40.33	22.29	5.81	5.37	5.67	10.97	3.98	19.42	55.64	11.19
MH25448-2	4	2	Negative	100	Brown	40.71	22.1	5.89	5.14	5.6	11.47	3.86	20.13	54.67	11.18
MH25448-3	1	2	Negative	100	Brown	42.13	21.77	6.09	5.16	5.65	10.98	3.85	20.94	55.89	9.78
MH25448-3	4	2	Negative	100	Brown	42.48	21.93	6.01	5.19	5.67	10.54	3.74	21.37	56.32	9.17
MH25448-4	1	2	Positive	100	Brown	42.39	20.36	6.32	5.3	5.5	10.35	4.01	21.55	56.89	9.53
MH25448-4	2	2	Positive	100	Brown	42.28	20.11	6.28	5.37	5.56	10.99	3.91	21.4	55.98	9.53
MH25448-5	1	2	Positive	100	Brown	44.01	19.46	6.54	5.26	5.49	9.82	4.12	32.98	51.73	4.36
MH25448-5	2	2	Positive	100	Brown	43.56	20.72	6.06	4.89	5.57	9.15	4.09	33.2	52.26	4.82
MH25448-6	1	2	Negative	100	Brown	39.27	22.43	5.72	5.53	5.51	11.24	3.89	17.4	57.36	10.63
MH25448-6	4	2	Negative	100	Brown	38.77	22.24	5.64	5.52	5.51	11.45	3.92	18.57	57.08	10.77
MH25448-7	1	2	Positive	99	Brown	47.13	19.01	6.41	4.6	5.67	9.56	3.95	32.11	51.1	5.62
MH25448-8	1	2	Positive	100	Brown	48.35	19.15	6.56	4.35	5.67	9.57	3.96	32.44	52.5	4.47
MH25448-9	1	2	Positive	100	Brown	42.88	20.08	6.3	5.32	5.52	11.27	3.97	22.65	54.64	9.28
MH25448-9	2	2	Positive	100	Brown	42.52	20.85	6	5.35	5.6	10.71	3.79	22.68	55.52	9.63
MH254A8N-1	1	2	Negative	100	Brown	38.85	22.84	5.9	5.58	5.56	11.47	4.02	19.44	55.72	10.94
MH254A8N-1	4	2	Negative	100	Brown	37.82	23.3	5.72	5.5	5.41	11.18	4.15	16.85	58.64	10.19
MH254A8N-2	1	2	Negative	100	Brown	42.23	21	6.07	5.39	5.58	10.58	4.04	22.25	55.74	9.82
MH254A8N-2	3	2	Negative	100	Brown	40.98	20.95	6.06	5.61	5.61	11.32	4	17.85	56.25	10.96
MH254A8N-3	1	2	Negative	100	Brown	35.93	22.64	5.95	6.04	5.47	10.99	4.26	15.85	58.27	11.65
MH254A8N-4	1	2	Negative	100	Brown	43.72	20.78	6.14	5.03	5.67	11.18	3.96	20.18	55.77	10.49
MH254A8N-4	3	2	Negative	100	Brown	42.57	20.65	6.09	5.29	5.58	11.17	3.89	20.18	56.49	9.66
MH254A8N-5	1	2	Positive	100	Brown	43.92	20.78	6.55	5.06	5.65	10.07	4.01	26.76	53.98	7.51
MH254A8N-6	1	2	Negative	100	Brown	30.48	24.68	5.84	6.54	5.38	12.06	4.19	14.04	57.69	12.42
MH254A8N-6	3	2	Negative	100	Brown	30.23	24.76	5.69	6.5	5.36	11.38	4.03	14.86	58.4	11.28
MH254A8N-7	1	2	Positive	100	Brown	39.85	21.54	6.03	5.56	5.56	10.7	4.1	19.6	57.04	10.1
MH254A8N-7	3	2	Positive	100	Brown	41.5	20.72	6.19	5.59	5.56	9.64	3.84	22.52	56.82	9.78
MH254A8N-8	1	2	Negative	100	Brown	34.76	23.82	5.99	6.06	5.5	11.48	3.98	15.83	56.99	12.02
MH254A8N-8	4	2	Negative	100	Brown	34.88	24.53	5.99	5.82	5.45	10.96	3.82	17.69	57.85	11.06
MH254A8N-9	1	2	Negative	100	Brown	39.68	21.58	6.05	5.57	5.53	11.03	4.01	18.84	56.55	11.57
MH254A8N-9	3	2	Negative	100	Brown	39.38	22.39	5.98	5.59	5.57	11.09	4.07	19.66	56.38	10.42
Jack41-1	2	3	Negative	100	Brown	39.16	21.28	5.24	6.03	5.64	12.52	4.26	15.05	56.13	12.97
Jack41-1	4	3	Negative	100	Brown	39.2	21.46	5.26	5.98	5.61	12.58	4.32	16.49	55.75	12.07
Jack41-2	2	3	Negative	100	Brown	37.55	21.7	5.29	6.36	5.51	11.48	4.07	17.02	56.99	12.36
Jack41-2	4	3	Negative	100	Brown	38.39	21.42	4.99	6.16	5.57	12.68	4.31	13.02	57.47	13.01
Jack41-3	2	3	Negative	100	Brown	41.92	20.15	5.24	5.62	5.47	11.25	4.12	17.31	56.55	11.99
Jack41-3	4	3	Negative	100	Brown	40.82	21.09	5.17	5.74	5.56	12.08	4.18	17.63	55.66	12.32
Jack41-4	2	3	Negative	100	Brown	41.89	20.46	5.13	5.62	5.51	11.92	4.38	17.13	56.21	12.61
Jack41-4	4	3	Negative	100	Brown	42.13	20.94	5.32	5.53	5.63	12.36	4.24	16.8	56.04	13.3
Jack41-5	2	3	Negative	100	Brown	38.22	22.19	5.35	5.6	5.53	11.46	4.3	17.61	56.32	12.79
Jack41-5	4	3	Negative	100	Brown	35.77	22.98	5.2	5.71	5.35	11.28	4.17	17.14	57.4	12.6
Jack41-6	2	3	Negative	100	Brown	28.94	24.49	5.06	6.42	5.19	11.31	4.53	15.28	58.57	12.86
Jack41-6	3	3	Negative	100	Brown	28.07	25.2	5.11	6.52	5.28	11.96	4.27	13.41	58.5	13.27
MH88-1	2	3	Positive	100	Brown	41.92	21.91	5.47	5.11	5.58	10.63	4.07	20.99	55.29	11.27
MH88-1	4	3	Positive	100	Brown	43.88	20.33	5.35	5.18	5.74	11.23	4.32	22.18	54.13	10.56
MH88-2	2	3	Negative	100	Brown	41.6	21.97	5.25	5.29	5.64	11.77	4.33	20	55.22	11.25
MH88-2	4	3	Negative	100	Brown	41.48	21.84	4.96	5.46	5.69	12.52	4.6	19.48	54.29	11.23
MH88-3	1	3	Positive	100	Brown	43.99	20.4	5.73	5.02	5.71	10.64	4.29	30.14	51.62	6.03
MH88-3	2	3	Positive	100	Brown	41.94	22.29	5.64	5.01	5.6	10.78	4.52	27.45	52.73	7.81
MH88-4	2	3	Negative	100	Brown	37.96	23	5.12	5.63	5.5	11.87	4.26	16.75	56.75	12.86
MH88-4	4	3	Negative	100	Brown	38.81	22.24	5.26	5.64	5.53	12.07	4.45	15.96	56.87	12.91
MH88-7	1	3	Positive	100	Brown	42.88	20.54	5.67	5.09	5.7	11.43	4.68	30.33	49.35	7.61
MH88-7	2	3	Positive	74	Brown	44.83	19.61	5.91	4.98	5.67	10.26	4.74	32.22	50.12	5.95
MH88-9	1	3	Positive	100	Brown	43.68	20.8	5.83	4.64	5.65	9.82	4	28.62	52.54	8.31
MH88-9	2	3	Positive	100	Brown	42.83	20.52	5.84	5.05	5.6	10.13	4.05	25.26	54.83	8.65
MHN5-1	2	3	Positive	100	Brown	44.45	20.51	5.68	4.85	5.66	10.26	4.27	27.93	53.22	6.3
MHN5-1	3	3	Positive	100	Brown	44.86	19.79	5.85	4.82	5.66	11.74	4.36	28.8	50.71	7.45
MHN5-2	1	3	Positive	100	Brown	44.81	20.33	5.45	4.83	5.59	10.01	4.47	31.94	51.33	4.99
MHN5-2	2	3	Positive	100	Brown	43.45	21.7	5.78	4.73	5.59	9.67	4.34	30.37	53.12	6
MHN5-3	1	3	Positive	100	Brown	34.64	24.04	5.45	6.05	5.46	10.88	4.68	25.97	52.21	10.15
MHN5-4	1	3	Positive	100	Brown	43.08	21.13	5.9	5.01	5.62	10.43	4.2	29.04	52	7.42
MHN5-4	2	3	Positive	100	Brown	42.62	20.45	5.7	4.82	5.55	10.31	4.34	29.08	51.99	6.22
MHN5-5	2	3	Positive	100	Brown	40.55	21.96	5.25	5.4	5.61	11.5	4.39	22.19	54.49	10.49
MHN5-5	4	3	Positive	100	Brown	39.38	22.08	5.55	5.39	5.47	11.42	4.42	20.87	55.34	10.24
MHN5-6	2	3	Positive	100	Brown	43.77	20.45	5.66	4.92	5.65	11.38	4.47	25.94	51.49	9.75
MHN5-6	3	3	Positive	100	Brown	42.71	20.47	5.56	5.26	5.6	10.16	4.43	27.64	53.04	7.48
MH87-1	1	3	Positive	100	Brown	39.42	23.63	5.58	5.07	5.59	10.33	4.22	28.76	52.92	8.32
MH87-2	2	3	Negative	100	Brown	36.44	24.01	5.21	5.49	5.42	11.08	4.17	19	58.29	10.58
MH87-2	4	3	Negative	100	Brown	36.91	22.97	4.93	5.87	5.4	11.24	4.29	16.98	58.01	11.86
MH87-4	1	3	Positive	100	Brown	41.15	22.42	5.18	5.43	5.64	10.68	4.33	27.85	51.96	8.9
MH87-4	2	3	Positive	86	Brown	40.77	22.75	5.36	5.02	5.61	10.61	4.37	27.94	53.29	7.86
MH87-6	1	3	Positive	100	Brown	39.37	22.13	5.55	5.4	5.52	11.18	4.27	24.04	54.18	7.98
MH87-6	2	3	Positive	80	Brown	36.89	22.76	5.29	5.29	5.43	11.15	4.39	21.16	55.07	10.4
MH87-7	1	3	Positive	100	Brown	46.8	19.69	6	4.67	5.66	11.09	4.28	28.91	51	6.77
MH87-7	2	3	Positive	100	Brown	44.98	20.38	5.59	4.67	5.54	10.2	4.5	29.4	52.1	6.71
MH87-9	1	3	Positive	100	Brown	32.41	23.9	5.31	5.97	5.34	10.64	3.96	17.89	57.94	11.38
MH87-9	2	3	Positive	99	Brown	33.35	23.55	5.07	6.04	5.29	10.03	4.36	22.1	56.87	8.54
MHN7-1	2	3	Positive	100	Brown	39.36	22.12	5.49	5.43	5.51	11.11	4.2	22.29	55.67	10.6
MHN7-1	4	3	Positive	100	Brown	40.8	21.55	5.4	5.26	5.56	10.78	4.38	23.18	54.25	10.03
MHN7-2	2	3	Negative	100	Brown	40.09	22.37	5.5	5.37	5.5	11.05	4.33	23.3	55.05	9.13
MHN7-2	4	3	Negative	100	Brown	39.42	22.84	5.2	5.22	5.42	10.61	4.37	21.72	56.05	9.08
MHN7-3	2	3	Positive	100	Brown	37.05	22.8	5.11	5.95	5.53	11.05	4.37	22.69	54.77	9.26
MHN7-3	4	3	Positive	100	Brown	36.69	22.13	4.99	6.08	5.45	12.04	4.3	21.37	53.23	10.03
MHN7-5	1	3	Positive	100	Brown	26.36	25.97	4.82	6.67	5.24	10.35	3.93	16.4	58.76	11.09
MHN7-5	2	3	Positive	100	Brown	25.04	25.58	4.62	6.78	5.07	9.69	3.79	13.18	61.31	11.58
MHN7-8	4	3	Negative	100	Brown	41.69	20.78	5.41	5.17	5.6	10.71	4.4	23.35	54.7	8.62
MHN7-8	2	3	Negative	100	Brown	41.96	21.27	5.16	5.02	5.59	10.08	4.28	25.28	55.03	6.93
MHN7-7	2	3	Positive	100	Brown	43.42	19.88	5.54	5.42	5.62	10.98	4.34	21.88	54.23	10.89
MHN7-7	1	3	Positive	100	Brown	43.33	20.17	5.69	5.41	5.63	10.69	4.35	25.53	53.76	8.79
Seeds from one plant were stored in multiple envelopes. Multiple envelopes of seeds from one plant were measured when possible, to be averaged together. Envelopes ideally contained 100 seeds but sometimes fewer were available.
Generation indicates which generation of the experiment this plant was grown in.
Negative and Positive refer to the absence or presence of the hygromycin resistance gene (as determined by other methods).
Both brown and green seeds (harvested at maturity but still greenish in color) were measured, separately.
Percentage of protein and oil and other components measured.
As indicated in the Note column, sometimes the same envelope of seeds from a plant was measured multiple times, for example to check that the machine was still properly calibrated.
